# Supplementary material for: Differences in Chemical Components and Antioxidant Ability Analysis of Pseudostellaria heterophylla from Multiple Origins
Source: Int J Mol Sci. 2026 Mar 30;27(7):3139. doi: 10.3390/ijms27073139 (PMC13074024; doi:10.3390/ijms27073139)
Supplement: Supplementary file 1 [file ijms-27-03139-s001.zip]

Archive with 6 entries (5 files):
- Supplementary files/
- Supplementary files/Supplementary Figure S1  OPLS-DA analysis of different production areas.pdf
- Supplementary files/Supplementary Table S1 All metabolites in Taizishenthe samples.xlsx
- Supplementary files/Supplementary Table S2 Comparison Between MP and NP regions Within Each Province.xlsx
- Supplementary files/Supplementary Table S3 Comparison Between Zherong and other main Production Areas.xlsx
- Supplementary files/Supplementary Table S4. Metabolites consistently significantly increased or decreased in four other main production areas versus Zherong.xlsx
