# Supplementary material for: Differences in Chemical Components and Antioxidant Ability Analysis of Pseudostellaria heterophylla from Multiple Origins
Source: Int J Mol Sci. 2026 Mar 30;27(7):3139. doi: 10.3390/ijms27073139 (PMC13074024; doi:10.3390/ijms27073139)
Supplement: Supplementary file 1 [file ijms-27-03139-s001.zip › Supplementary files/Supplementary Table S1 All metabolites in Taizishenthe samples.xlsx]

## Sheet: file explanation
Header Name	Description
id	The unique data ID of the substance in this qualitative analysis.
MS2 name	The substance name obtained from MS/MS (secondary mass spectrometry) qualitative matching.
MS2 score	The matching score for the MS/MS identification, ranging from [0, 1], where a higher value indicates better confidence.
type	The matching mode, including various scenarios such as MS2 forward/reverse matching, average molecular weight / monoisotopic molecular weight matching for MS1, and no match.
mzmed	The median mass-to-charge ratio (m/z), representing the m/z value of this peak across all samples.
rtmed	The median retention time, representing the retention time of this peak across all samples.
A1_1	Relative quantification value for sample A1_1.
A1_2	Relative quantification value for sample A1_2.
A1_3	Relative quantification value for sample A1_3.
Mean A1	The mean value of relative quantification from replicate experiments for sample group A1.
A2_1	Relative quantification value for sample A2_1.
A2_2	Relative quantification value for sample A2_2.
A2_3	Relative quantification value for sample A2_3.
Mean A2	The mean value of relative quantification from replicate experiments for sample group A2.
F1_1	Relative quantification value for sample F1_1.
F1_2	Relative quantification value for sample F1_2.
F1_3	Relative quantification value for sample F1_3.
Mean F1	The mean value of relative quantification from replicate experiments for sample group F1.
F2_1	Relative quantification value for sample F2_1.
F2_2	Relative quantification value for sample F2_2.
F2_3	Relative quantification value for sample F2_3.
Mean F2	The mean value of relative quantification from replicate experiments for sample group F2.
G1_1	Relative quantification value for sample G1_1.
G1_2	Relative quantification value for sample G1_2.
G1_3	Relative quantification value for sample G1_3.
Mean G1	The mean value of relative quantification from replicate experiments for sample group G1.
G2_1	Relative quantification value for sample G2_1.
G2_2	Relative quantification value for sample G2_2.
G2_3	Relative quantification value for sample G2_3.
Mean G2	The mean value of relative quantification from replicate experiments for sample group G2.
J1_1	Relative quantification value for sample J1_1.
J1_2	Relative quantification value for sample J1_2.
J1_3	Relative quantification value for sample J1_3.
Mean J1	The mean value of relative quantification from replicate experiments for sample group J1.
J2_1	Relative quantification value for sample J2_1.
J2_2	Relative quantification value for sample J2_2.
J2_3	Relative quantification value for sample J2_3.
Mean J2	The mean value of relative quantification from replicate experiments for sample group J2.
QC_1	Relative quantification value for quality control sample QC_1.
QC_2	Relative quantification value for quality control sample QC_2.
QC_3	Relative quantification value for quality control sample QC_3.
QC_4	Relative quantification value for quality control sample QC_4.
QC_5	Relative quantification value for quality control sample QC_5.
Mean QC	The mean value of relative quantification from replicate experiments for quality control (QC) samples.
S1_1	Relative quantification value for sample S1_1.
S1_2	Relative quantification value for sample S1_2.
S1_3	Relative quantification value for sample S1_3.
Mean S1	The mean value of relative quantification from replicate experiments for sample group S1.
S2_1	Relative quantification value for sample S2_1.
S2_2	Relative quantification value for sample S2_2.
S2_3	Relative quantification value for sample S2_3.
Mean S2	The mean value of relative quantification from replicate experiments for sample group S2.

## Sheet: A
Supplementary Table 1A: All metabolites of P. heterophylla
ID	MS2 name	MS2 score	type	mzmed	rtmed	A1	A1	A1	Mean A1	A2	A2	A2	Mean A2	F1	F1	F1	Mean F1	F2	F2	F2	Mean F2	G1	G1	G1	Mean G1	G2	G2	G2	Mean G2	J1	J1	J1	Mean J1	J2	J2	J2	Mean J2	QC	QC	QC	QC	QC	Mean QC	S1	S1	S1	Mean S1	S2	S2
ID	MS2 name	MS2 score	type	mzmed	rtmed	A1_1	A1_2	A1_3	Mean A1	A2_1	A2_2	A2_3	Mean A2	F1_1	F1_2	F1_3	Mean F1	F2_1	F2_2	F2_3	Mean F2	G1_1	G1_2	G1_3	Mean G1	G2_1	G2_2	G2_3	Mean G2	J1_1	J1_2	J1_3	Mean J1	J2_1	J2_2	J2_3	Mean J2	QC_1	QC_2	QC_3	QC_4	QC_5	Mean QC	S1_1	S1_2	S1_3	Mean S1	S2_1	S2_2
1	(-)-Podophyllotoxin	0.834	MS2 matched	459.12411	4.269	1772.176974	1213.962023	1591.839753	1525.99291666667	5965.923118	7722.733954	8547.618548	7412.09187333333	1522.517104	1686.499326	1563.953491	1590.98997366667	4189.399456	5122.98431	3493.699673	4268.69447966667	3105.707873	3195.768288	3611.921747	3304.46596933333	310.7718439	471.7660764	554.6529286	445.730282966667	10321.83321	8740.128668	7909.311198	8990.42435866667	5998.668144	4758.202222	5267.341868	5341.404078	3237.146855	3885.567132	2329.494903	4085.787699	3820.209639	3471.6412456	8396.401255	11570.39332	12253.41319	10740.069255	2409.141528	1888.189758
2	"(12Z)-9,10-Dihydroxyoctadec-12-enoic acid"	0.754	MS2 matched	313.23712	11.807	22426.64005	22718.47157	20093.62649	21746.2460366667	9477.332269	29167.0898	15574.37382	18072.931963	13508.40854	11896.63059	13582.98729	12996.0088066667	11113.42192	9044.714903	4268.190964	8142.10926233333	12063.95033	13977.70282	14590.62843	13544.09386	19000.90331	21419.93849	18262.95903	19561.2669433333	14018.90661	15194.777	13112.46809	14108.7172333333	7090.142562	10234.68638	4938.516068	7421.11500333333	7190.521229	14575.05814	13507.53462	17005.99422	13537.38759	13163.2991598	16555.49811	13132.88754	16152.86743	15280.4176933333	17024.28122	17143.52337
3	"(2,15,17,36-Tetrahydroxy-11-methoxy-3,7,12,14,16,18,22,30-octamethyl-6,23-dioxo-8,37-dioxa-24,27,33-triazahexacyclo[23.10.1.14,7.05,35.026,34.027,32]heptatriaconta-1(35),2,4,9,19,21,25(36),26(34),28,30,32-undecaen-13-yl) acetate"	0.753	MS2 matched	784.3385	9.657	710.8845089	491.4946863	542.2516982	581.543631133333	1225.043628	1769.080632	1391.111545	1461.74526833333	166.1841804	167.5487088	137.4837293	157.072206166667	1050.11691	879.7464155	968.4247847	966.096036733333	1098.47804	893.4539464	933.7560752	975.229353866667	41.60390351	60.62458269	56.37545627	52.8679808233333	7212.467999	2446.686226	2520.679555	4059.94459333333	1247.017553	811.8735165	604.1861339	887.692401133333	575.989952	774.6923692	721.4946062	877.4928866	766.0338633	743.14073546	868.9265908	880.08987	1245.894909	998.303789933333	448.8024174	527.51613
4	"(2E,4E)-12-[(10E,12E)-13-Carboxy-3-hydroxy-2-(hydroxymethyl)-8,10,12-trimethyltrideca-10,12-dienoyl]oxy-13-(hydroxymethyl)-3,5,7-trimethyltetradeca-2,4-dienedioic acid"	0.805	MS2 matched	665.38953	11.614	40790.3605	31205.19642	32480.28317	34825.28003	15236.79933	31038.95504	12740.07094	19671.94177	36836.25061	11693.87566	15585.69821	21371.9414933333	38454.90288	62154.14576	46854.74008	49154.59624	44032.90903	51828.03152	25188.17308	40349.7045433333	18656.77734	18461.9226	17861.72543	18326.8084566667	12563.34298	12144.65282	14490.7412	13066.2456666667	19228.94131	17697.29712	29386.49887	22104.2457666667	14537.83519	14647.91335	20460.55347	14778.73264	15584.2506	16001.85705	19037.47615	24890.33013	41907.68899	28611.8317566667	19290.13035	13932.54704
5	(2-Hydroxy-3-octadec-9-enoyloxypropyl) 2-(trimethylazaniumyl)ethyl phosphate	0.844	MS2 matched	566.34662	11.711	25111.74035	26669.43478	23897.32283	25226.1659866667	24325.92189	23624.05252	23838.10657	23929.3603266667	23899.00815	22412.94573	22334.36793	22882.10727	50535.50607	27800.97823	28498.19557	35611.5599566667	35033.33215	36890.8346	39445.23703	37123.1345933333	38221.02696	29839.92626	33308.40103	33789.78475	43047.52242	41579.01066	47718.05692	44114.8633333333	28611.49989	27827.1611	27066.24722	27834.9694033333	27363.61665	27366.94589	26392.55344	27374.73131	26056.15668	26910.800794	20004.25613	22382.738	24820.71011	22402.56808	33736.16436	38973.28544
6	"(2-Hydroxy-3-octadeca-9,12,15-trienoyloxypropyl) 2-(trimethylazaniumyl)ethyl phosphate"	0.894	MS2 matched	562.31403	10.873	4575.450689	4832.530671	5306.113341	4904.69823366667	6268.208542	6874.788788	6216.232086	6453.076472	5678.765319	5873.024898	5006.10105	5519.297089	16244.54955	16846.84313	15622.76973	16238.0541366667	14836.68456	14649.88781	15095.61403	14860.7288	12186.49823	13392.09654	11835.07623	12471.2236666667	11916.86653	12430.81066	12200.3071	12182.66143	6392.660909	6743.327632	6789.091103	6641.69321466667	8723.454078	8947.42206	8939.598271	9580.64382	8767.540536	8991.731753	4861.611638	6023.774162	4688.667452	5191.351084	7896.423724	8394.549217
7	"(2-Hydroxy-3-octadeca-9,12-dienoyloxypropyl) 2-(trimethylazaniumyl)ethyl phosphate"	0.871	MS2 matched	564.32825	11.342	61661.68803	63560.43443	60710.64055	61977.58767	71023.35355	71378.72782	72365.11352	71589.0649633333	50108.98378	57372.02748	56521.16922	54667.3934933333	79415.3379	86502.58392	84032.68302	83316.86828	88924.48726	95504.05901	101132.866	95187.1374233333	76620.84153	77320.93175	74798.53832	76246.7705333333	119311.3938	110749.9195	113385.3688	114482.227366667	63103.60882	52578.61696	55305.89988	56996.0418866667	62426.1101	69748.50417	62181.36707	73365.89571	62452.41577	66034.858564	38929.71012	41503.91078	47891.67665	42775.0991833333	68113.37067	73789.79819
8	"(2S,3S,4S,5R,6R)-6-[[(3S,6aR,6bS,8aS,14bR)-8a-carboxy-4,4,6a,6b,11,11,14b-heptamethyl-1,2,3,4a,5,6,7,8,9,10,12,12a,14,14a-tetradecahydropicen-3-yl]oxy]-3-hydroxy-5-[(2S,3R,4S,5S,6R)-3,4,5-trihydroxy-6-(hydroxymethyl)oxan-2-yl]oxy-4-[(2S,3R,4R,5R,6S)-3,4,5-trihydroxy-6-methyloxan-2-yl]oxyoxane-2-carboxylic acid"	0.754	MS2 matched	939.49652	8.631	674.1789839	462.2469528	1038.623548	725.0164949	425.4477867	2233.261401	855.071052	1171.2600799	405982.6496	96933.46369	458003.093	320306.402096667	108182.6733	105911.0508	48486.35433	87526.69281	69259.01398	70842.19899	71312.80281	70471.3385933333	101296.3121	58755.18038	96067.68442	85373.0589666667	16623.40485	13491.90376	12011.52484	14042.2778166667	48468.68574	49980.38091	45040.18372	47829.7501233333	63315.75743	79317.18361	75186.12021	78734.71907	78644.93376	75039.742816	36242.14198	44776.69976	42072.0956	41030.3124466667	32504.94736	12431.40003
9	"(3beta,5xi,9xi,18xi)-22-Hydroxyolean-12-en-3-yl O--6-deoxyhexopyranosyl-(1->2)-O-pentopyranosyl-(1->2)-hexopyranosiduronic acid"	0.708	MS2 matched	895.50879	10.885	1334.252754	1470.353865	1162.955274	1322.520631	807.2910743	880.673695	786.5205795	824.8284496	1426.788564	1369.418957	1259.22731	1351.81161033333	4451.236308	4053.951498	3897.53854	4134.24211533333	1038.064737	1291.02505	902.7101676	1077.26665153333	2244.650679	2233.479656	1787.379211	2088.503182	1580.666118	1461.904361	1068.77966	1370.45004633333	1206.705982	1159.81607	1151.384056	1172.63536933333	1311.205513	1572.104398	1500.711261	1534.1182	1665.723246	1516.7725236	1190.693416	1079.958015	1192.717429	1154.45628666667	1561.923252	1548.424154
10	"(3S)-5-[(1R,2R,8aS)-2-hydroxy-2,5,5,8a-tetramethyl-3,4,4a,6,7,8-hexahydro-1H-naphthalen-1-yl]-3-methylpentanoic acid"	0.758	MS2 matched	323.25775	11.052	45330.94722	44480.28989	40623.915	43478.3840366667	80691.98616	96874.48546	90290.74057	89285.7373966667	45828.62659	49423.18945	51825.86824	49025.89476	16822.03353	31436.11835	25569.50514	24609.2190066667	53983.99143	53879.55259	21540.22491	43134.5896433333	14896.47293	15679.15936	15954.60763	15510.0799733333	109062.908	111619.7866	67887.28707	96189.99389	38481.25218	31980.50759	44674.08001	38378.61326	42548.13523	49321.22852	46311.83796	48399.01127	47620.00007	46840.04261	24846.23551	28605.95853	27282.16364	26911.45256	40889.25326	21192.86099
11	"(4-Hydroxy-2,5,5,9-tetramethylcycloundeca-2,9-dien-1-yl) 4-hydroxybenzoate"	0.713	MS2 matched	357.21133	3.997	6318.502006	6382.485418	6076.945512	6259.31097866667	8190.746105	8693.612032	8562.038176	8482.13210433334	5212.629636	5889.9766	6126.913555	5743.17326366667	3723.276475	3500.457282	3527.627184	3583.78698033333	4703.239673	4780.703327	4908.669462	4797.53748733333	2580.291892	3017.456303	2761.181852	2786.31001566667	10904.08946	10611.76709	10527.98376	10681.2801033333	4780.291876	5188.446349	4588.996548	4852.57825766667	4919.098404	5068.390343	4920.241256	5183.542542	4721.634663	4962.5814416	3462.958438	3362.828336	3811.725708	3545.837494	2819.475391	3131.25428
12	"(9Z,15Z)-12,13-Dihydroxyoctadeca-9,15-dienoate"	0.85	MS2 matched	311.22055	10.583	30334.75075	29133.87648	31528.13499	30332.2540733333	37431.13516	40189.45355	40302.62301	39307.73724	20612.57287	18442.89424	25014.52138	21356.66283	17681.14018	17959.25367	18571.13385	18070.5092333333	20920.16749	21936.36625	24926.91984	22594.4845266667	48783.58183	38310.40941	48787.78447	45293.9252366667	42388.10906	37870.31674	39407.01018	39888.47866	17907.24622	18294.90554	15853.53974	17351.8971666667	21272.3883	22079.31719	21301.17057	25417.13028	21276.52287	22269.305842	18352.36468	16427.4813	19039.13049	17939.6588233333	14719.04882	14966.83312
13	(R)-2-Hydroxystearic acid	0.854	MS2 matched	299.25742	11.018	22207.18675	27355.55623	38461.31019	29341.3510566667	25234.43933	23480.1314	33627.93692	27447.50255	19133.96519	74183.83952	19451.06391	37589.6228733333	36949.88744	47156.1671	20841.15277	34982.4024366667	56948.90458	55958.88898	39429.19868	50778.9974133333	66050.35744	58777.11089	40469.36757	55098.9453	72716.77936	40174.71923	50603.3948	54498.2977966667	80460.49818	24927.31583	42379.7958	49255.8699366667	30243.05188	53988.15191	30056.73951	29579.80741	61387.42229	41051.0346	26801.89691	21835.63497	29299.07739	25978.8697566667	43342.9337	32807.5607
14	"(Z)-5,8,11-Trihydroxyoctadec-9-enoic acid"	0.939	MS2 matched	329.23279	8.214	1636262.386	1539258.715	740525.9563	1305349.0191	1425180.672	1437140.59	377010.2697	1079777.17723333	2036851.397	1349970.772	2100170.916	1828997.695	768694.2921	496447.3352	1188063.325	817734.9841	1115113.493	2564065.778	2304132.657	1994437.30933333	578597.0157	587328.3385	649023.82	604983.058066667	1984614.049	1246040.064	2477842.851	1902832.32133333	1113376.245	1533304.752	669129.2217	1105270.0729	794601.6501	798716.8572	1448967.672	548332.8024	1183332.662	954790.32874	1230843.378	873067.8933	1742570.175	1282160.4821	1054369.784	802257.6605
15	"[3,4,5-Trihydroxy-6-(hydroxymethyl)oxan-2-yl] 2,4-dihydroxy-6-[(E)-2-phenylethenyl]benzoate"	0.723	MS2 matched	417.12976	5.37	596358.5501	606212.7686	570881.4551	591150.9246	541266.6657	578388.8247	572578.0673	564077.852566667	32048.70774	35014.97932	32884.62414	33316.1037333333	840842.7956	752627.1007	769153.558	787541.151433333	746366.557	728773.8359	761999.8115	745713.401466667	317388.4684	320152.2731	349886.2734	329142.3383	1117692.664	1249399.259	983143.704	1116745.209	845232.5716	803448.036	786983.1808	811887.929466667	528622.384	564751.2347	543548.0766	572416.7199	564540.519	554775.78684	839077.6845	879089.9045	1010481.104	909549.564333333	755364.2045	714326.0222
16	"[3-[2-Aminoethoxy(hydroxy)phosphoryl]oxy-2-hydroxypropyl] octadeca-9,12-dienoate"	0.888	MS2 matched	476.27502	11.363	36993.0438	38352.23164	37085.32275	37476.8660633333	33139.06201	35783.00417	32152.45452	33691.5069	30753.53835	30053.58932	28035.64065	29614.2561066667	41145.93952	42501.01527	38841.09232	40829.3490366667	44748.50208	44047.95818	42285.84308	43694.1011133333	40844.29763	39677.64653	41946.97014	40822.9714333333	59208.79764	56150.19208	50449.65677	55269.54883	32055.55276	26565.88024	28307.29262	28976.2418733333	30173.5176	35251.64994	31868.8971	31912.98565	32306.53804	32302.717666	21979.50574	21513.95598	22914.07763	22135.84645	32169.54893	28051.09894
17	"1,2-Dipalmitoyl-sn-glycerol 3-phosphate"	0.816	MS2 matched	647.45331	13.835	31409.46606	24739.91559	32260.06022	29469.8139566667	67030.46909	38822.48986	41585.25296	49146.0706366667	8316.151377	16094.53599	10286.34723	11565.678199	29127.88788	38676.68633	38383.93233	35396.1688466667	42746.42206	43369.18519	31092.74003	39069.4490933333	45330.35668	38631.86746	47740.24181	43900.8219833333	45107.62108	39064.0655	40535.17501	41568.9538633333	65395.69673	44000.66048	40071.93025	49822.7624866667	22800.24521	54832.86299	32703.60543	49329.79229	33363.58929	38606.019042	53391.44836	37738.82042	60449.66859	50526.64579	38499.46833	39593.03569
18	"12,13-Dihydroxyoctadec-9-enoic acid"	0.828	MS2 matched	313.23636	9.32	25927.14274	25004.33092	23269.27207	24733.58191	49095.45331	54012.7961	52366.01285	51824.7540866667	26573.72323	25120.7966	24581.03296	25425.1842633333	16663.02669	14129.38922	15795.08457	15529.1668266667	53944.10464	51976.06687	52618.8314	52846.3343033333	11124.6624	9506.067232	10697.18023	10442.6366206667	59701.67377	57929.32742	54139.89275	57256.9646466667	41047.345	34915.25698	37568.83107	37843.8110166667	23448.70438	32493.60021	27434.54329	31110.9463	27464.89027	28390.53689	26462.27541	29640.85931	34929.67255	30344.26909	17223.37024	18746.83175
19	12-Hydroxyoctadec-9-enoic acid	0.791	MS2 matched	297.24179	12.237	47895.24883	46789.81423	51738.7971	48807.9533866667	55888.00329	67046.73394	62462.98996	61799.2423966667	46946.55335	64949.62712	52511.43918	54802.5398833333	46266.79257	27457.75335	41920.00805	38548.1846566667	62043.10205	64714.96464	82345.98089	69701.3491933333	34164.17761	41960.16618	30608.78821	35577.7106666667	75950.42261	74763.23884	141544.02	97419.22715	48486.84688	77778.31494	66784.23881	64349.80021	68545.56212	68917.54024	52694.14869	68805.50796	61946.88573	64181.928948	59630.29343	33970.72934	64922.92167	52841.3148133333	46571.66155	60253.37941
20	13-HoTrE	0.837	MS2 matched	293.21185	10.393	1060304.722	1115020.143	1241490.527	1138938.464	1876166.697	2045933.561	2016312.695	1979470.98433333	1380558.011	1188197.449	1434427.309	1334394.25633333	1075977.639	1057042.304	996518.7445	1043179.5625	1770063.11	1724753.945	1844295.19	1779704.08166667	1125777.042	1104915.199	1069846.222	1100179.48766667	3607280.882	3283714.102	3121836.258	3337610.414	1690391.941	1271974.211	1279418.13	1413928.094	1518101.684	1572759.072	1572698.498	1358192.308	1621696.014	1528689.5152	1132742.663	1173599.338	1091599.395	1132647.132	1294699.299	1339253.312
21	"14-(3-Ethyloxiran-2-YL)tetradeca-9,12-dienoic acid"	0.784	MS2 matched	293.211	11.549	17212.47738	9971.900352	16368.08043	14517.486054	27361.40651	30520.97358	12573.96216	23485.4474166667	17130.32235	22885.50897	31406.37444	23807.40192	28833.06989	30424.06211	19219.92256	26159.0181866667	23526.34016	30441.85183	35381.82887	29783.3402866667	14062.16447	11061.62706	9423.199505	11515.6636783333	24778.35632	50569.26216	38235.60556	37861.07468	34846.40925	19921.10477	20011.60465	24926.37289	6038.350261	24465.70434	16448.47348	16075.64218	17697.73818	16145.1816882	20657.1116	28594.92438	15198.51489	21483.5169566667	12918.3504	16963.50159
22	"16-Hydroxy-9-oxooctadeca-10,12,14-trienoic acid"	0.702	MS2 matched	307.19156	8.751	13335.27644	14753.14178	15140.33669	14409.58497	19379.00473	20682.81119	19438.17239	19833.3294366667	17219.76404	15961.28597	15025.95724	16069.0024166667	10328.37195	9920.385471	8368.104626	9538.95401566667	35129.42887	33584.34325	37259.16309	35324.3117366667	8599.814093	8609.436415	8540.255295	8583.168601	43356.2712	40965.77943	38317.53307	40879.8612333333	19645.01097	21294.349	19306.68972	20082.0165633333	15360.11929	17100.94656	16435.94933	18223.32264	16432.67747	16710.603058	12635.43677	12175.64504	14357.86123	13056.3143466667	15269.54014	13709.42785
23	16-Hydroxyhexadecanoic acid	0.77	MS2 matched	271.22684	10.36	117508.3263	97331.95993	101906.999	105582.42841	95552.72503	104680.375	148795.8894	116342.996476667	68504.76196	83433.71683	73944.7104	75294.3963966667	62730.72762	51074.75575	60390.79534	58065.4262366667	131854.967	49223.98371	141508.9263	107529.292336667	44289.02267	39027.97257	47115.64628	43477.5471733333	172018.0511	193086.1426	217321.4095	194141.867733333	101786.3646	139081.4684	134960.107	125275.98	92911.30306	98783.86606	85436.30128	90710.86472	90730.45381	91714.557786	92320.63661	107740.2842	100634.3082	100231.743003333	82118.78811	96990.68217
24	1-Carboxycyclohexaneacetic Acid	0.801	MS2 matched	185.08125	4.175	12664.54274	12419.68765	12405.47319	12496.56786	21975.72895	24032.62646	22473.27291	22827.20944	12035.21985	12848.37297	13312.85439	12732.14907	11361.38067	10071.28677	9515.247446	10315.9716286667	18865.00756	20046.2664	19695.52841	19535.60079	4818.228346	4955.2109	4051.769135	4608.40279366667	27338.29291	26488.7	24609.22217	26145.4050266667	15553.66329	14104.15982	14374.06548	14677.2961966667	12106.85292	13650.48218	13482.34187	13420.40914	13633.8493	13258.787082	13050.4344	14055.41291	14692.25056	13932.69929	9240.740832	10321.66036
25	"1-Hydroxy-2-(9Z,12Z-octadecadienoyl)-sn-glycero-3-phosphoethanolamine"	0.713	MS2 matched	476.27448	11.114	5618.038784	5378.789371	4478.044717	5158.29095733333	4173.346247	5725.685057	4505.943685	4801.65832966667	3232.630526	3996.528306	4411.194033	3880.11762166667	6249.973288	7058.531601	5410.639717	6239.71486866667	5642.064918	6205.515033	5258.594626	5702.05819233333	6854.965356	6134.615225	8046.264849	7011.94847666667	8409.342438	6073.905831	6032.004167	6838.41747866667	4857.854826	3364.079002	3971.471439	4064.46842233333	4711.088335	4667.640199	4835.317277	4968.007845	4734.634633	4783.3376578	3476.718237	4237.5021	4106.391518	3940.20395166667	4611.541126	4044.337714
26	1-Myristoyl-sn-glycerol 3-phosphate	0.789	MS2 matched	381.20514	10.755	13536.00539	17488.39307	15946.42398	15656.9408133333	3998.249936	6259.97363	6268.385109	5508.86955833333	15691.55014	19119.19681	11718.87552	15509.8741566667	13447.01775	11557.9189	8201.093471	11068.676707	16866.55878	10875.50896	14520.07051	14087.3794166667	12093.31328	13527.99819	16668.38039	14096.5639533333	16356.45814	10356.25235	8060.107196	11590.9392286667	9204.240286	9243.938432	10387.07205	9611.750256	13448.57009	10095.57536	10058.03137	10316.71844	10677.74891	10919.328834	6640.472428	8542.824737	12593.68953	9258.995565	12424.4502	11932.83214
27	"1-O-[(3beta,5xi,9xi,18xi)-3-(beta-D-Glucopyranuronosyloxy)-28-oxoolean-12-en-28-yl]-beta-D-glucopyranose"	0.749	MS2 matched	793.43091	8.519	3099.29407	2231.060095	2686.305054	2672.21973966667	4202.601312	4977.670854	5021.210733	4733.827633	731.2229204	697.7909056	899.7027334	776.238853133333	12342.80379	10257.44523	12932.24109	11844.16337	13425.26944	13883.80442	22607.41262	16638.8288266667	6641.353891	6441.314803	8838.862736	7307.17714333333	10625.90477	11677.09732	10456.04377	10919.6819533333	8506.209171	14348.75728	12583.6864	11812.8842836667	4103.316068	8139.674927	6972.866638	6594.369125	6984.421078	6558.9295672	7524.030609	10369.11181	10754.0451	9549.06250633333	8117.202555	5948.099369
28	1-Palmitoylphosphatidylcholine	0.906	MS2 matched	540.3302	11.554	91086.53158	89716.31865	81998.45288	87600.43437	102244.2197	109589.6676	102926.219	104920.035433333	61847.44828	68773.82308	69547.07789	66722.7830833333	129722.1659	147659.5687	120923.7787	132768.504433333	122937.2002	103269.3759	129308.8484	118505.1415	96207.78511	98600.02818	98142.24298	97650.0187566667	136250.5986	151651.2295	135299.3616	141067.063233333	78574.82888	75960.03962	67933.66573	74156.1780766667	76446.30967	90002.99265	87869.54371	91365.27553	87826.46029	86702.11637	58542.60517	60757.10988	62276.0395	60525.2515166667	102709.1468	95152.56719
29	"2,3,4,6-Tetrahydroxy-5-oxohexanoic acid"	0.799	MS2 matched	193.03566	0.6	4150.664732	4954.03795	4124.853182	4409.85195466667	2233.449733	2356.431257	2661.702796	2417.19459533333	3399.709204	3328.019975	4682.97453	3803.567903	3039.122459	3187.804958	3178.920941	3135.282786	5528.969128	5890.310768	5569.869963	5663.049953	8946.901933	7540.579722	8974.93063	8487.47076166667	5549.157615	3910.830247	4104.783702	4521.59052133333	6032.897487	4717.97836	5445.550324	5398.80872366667	5899.398664	5610.566328	6892.91364	5828.024246	5952.292487	6036.639073	25832.66004	26715.67649	34942.44278	29163.5931033333	3471.04579	2842.929332
30	"2,5-Dihydroxybenzoic acid"	0.826	MS2 matched	153.02003	2.309	4470.120148	2487.571213	2550.535162	3169.408841	2510.937923	5291.940457	4011.64647	3938.17495	2336.00416	3087.927091	8884.531393	4769.487548	5013.331471	8680.465277	5467.125408	6386.974052	2605.998986	2754.110099	2547.328433	2635.812506	1037.107869	438.5985117	1397.887731	957.8647039	15243.91837	9052.9666	15319.13194	13205.33897	2941.903669	3249.854983	2574.877177	2922.211943	3047.717105	3631.870318	3461.144269	3528.17726	3458.143436	3425.4104776	5199.148833	4386.139901	3458.76955	4348.019428	2711.606721	4543.048644
31	"2',6'-Dihydroxy-4-methoxychalcone-4'-O-neohesperid"	0.728	MS2 matched	593.18683	4.212	4530.812168	5316.40388	4782.53055	4876.58219933333	1878.585669	970.513613	2007.520133	1618.87313833333	3421.219548	3651.997299	3213.392067	3428.869638	8482.599353	7657.639106	5852.185231	7330.80789666667	4590.265044	4110.252273	4600.426605	4433.647974	10462.00514	9543.876435	11256.65182	10420.844465	4080.744207	2346.809894	3856.926431	3428.16017733333	4457.454682	3518.243925	3831.761608	3935.82007166667	4853.255572	4582.505436	4243.55956	5088.512419	4583.7241	4670.3114174	4887.309008	4258.151634	4983.22529	4709.56197733333	5839.508807	5400.013825
32	"2-[4-[4-[Hydroxy-(4-hydroxy-3-methoxyphenyl)methyl]-3-(hydroxymethyl)oxolan-2-yl]-2-methoxyphenoxy]-6-(hydroxymethyl)oxane-3,4,5-triol"	0.771	MS2 matched	537.19366	4.295	15732.44146	14549.42609	15412.77214	15231.5465633333	6464.689885	8229.288162	7489.980392	7394.652813	9922.240013	9732.498335	9717.451136	9790.729828	17803.12791	16652.33961	14708.15356	16387.8736933333	9240.473819	8235.522411	9099.343468	8858.446566	13366.27996	11536.84873	10503.67219	11802.26696	13544.4713	13426.26202	13582.84155	13517.85829	9125.685883	9746.014708	9587.01412	9486.238237	9697.205371	10499.06321	10439.37464	10169.22453	11438.78029	10448.7296082	7624.698807	7680.497667	9199.520476	8168.23898333333	13062.43381	12490.91234
33	"28-Dioic acid, 3-[(6-deoxy-4-O-beta-D-glucopyranosyl-alpha-L-mannopyranosyl)oxy]-, (3beta,5xi,9xi,18xi)-urs-12-ene-27"	0.764	MS2 matched	793.42712	7.009	7909.22769	9790.764481	3381.526021	7027.17273066667	5490.68847	8854.392379	3620.204081	5988.42831	937.7852776	583.7851238	837.1581512	786.242850866667	15045.02521	28873.48714	12815.21306	18911.2418033333	26130.9512	26307.68192	28440.35775	26959.6636233333	11732.66374	13925.4246	15931.14595	13863.0780966667	22191.48316	30245.05229	24006.47289	25481.00278	11750.07883	12435.84516	17409.38339	13865.10246	10889.79223	12588.78604	11927.27557	12545.28869	12476.41246	12085.510998	15564.02295	9453.81689	18957.61251	14658.4841166667	15767.0615	16146.54952
34	2-Amino-3-methoxybenzoic acid	0.742	MS2 matched	166.04974	0.822	13127.03757	11121.09671	11526.56318	11924.8991533333	23545.45747	22552.86994	27140.93909	24413.0888333333	15192.98874	18572.38843	15369.51269	16378.29662	10920.15874	9625.373616	10846.72972	10464.0873586667	22008.01173	20393.08413	24003.39572	22134.8305266667	8782.056918	12225.85529	11171.33286	10726.4150226667	27282.75045	25247.31297	22230.64891	24920.2374433333	15068.69545	20828.49701	20551.52082	18816.23776	14607.11344	15667.67145	15213.60882	15214.89699	18483.03346	15837.264832	20652.75968	21856.70236	16156.62359	19555.3618766667	17497.63585	10399.38614
35	2-Aminobutanedioate;hydron	0.813	MS2 matched	132.02905	0.602	17730.95798	18990.65023	14671.24618	17130.9514633333	22054.23908	21394.58275	18912.76705	20787.1962933333	15889.75397	16552.04364	16970.40704	16470.7348833333	12429.59726	13927.55351	14474.06329	13610.4046866667	12762.59665	11852.77121	12840.82285	12485.3969033333	14457.78767	18247.3769	15980.82613	16228.6635666667	25211.27074	19147.71659	21621.83697	21993.6081	8592.634866	8666.461658	7955.038091	8404.71153833333	12191.00178	13635.60286	13624.1542	14008.1197	13335.8779	13358.951288	7679.264776	7763.561324	7252.889118	7565.238406	9740.096077	7931.891042
36	2-Aminophenol	0.859	MS2 matched	108.0443	1.16	9666.30199	10011.04974	9453.515966	9710.289232	17570.57198	18235.23204	19507.46531	18437.7564433333	9196.396744	9075.865052	8570.955098	8947.73896466667	7923.389592	6840.470257	6256.457206	7006.77235166667	9424.422297	8441.148644	9938.658104	9268.07634833333	456.6486483	64.90906906	77.57419985	199.71063907	1775.650471	16946.28421	14813.42168	11178.4521203333	954.3129902	6569.966429	5792.243483	4438.8409674	7525.814435	8086.648245	8004.787374	8212.99803	7998.573294	7965.7642756	8368.501106	7968.01458	8687.150438	8341.22204133333	4303.88848	624.3760458
37	2-Azaniumylethyl (2-hydroxy-3-octadec-9-enoyloxypropyl) phosphate	0.866	MS2 matched	478.29391	11.757	15921.64386	18289.57672	15247.52293	16486.2478366667	11689.83969	11513.79048	12476.59621	11893.4087933333	13872.34025	12571.92197	14455.81366	13633.3586266667	11559.07209	13030.13952	13144.32554	12577.8457166667	14932.14204	14705.49347	13012.67641	14216.77064	17582.63977	16124.56177	18070.45933	17259.22029	22937.97606	26181.57169	23776.07586	24298.5412033333	14740.49612	14203.6624	13490.95688	14145.0384666667	12859.80125	14124.14729	13759.99999	13448.64105	14697.73234	13778.064384	17765.34649	17791.77387	17527.2435	17694.7879533333	14095.08896	14796.23979
38	2-Azaniumylethyl (3-hexadecanoyloxy-2-hydroxypropyl) phosphate	0.867	MS2 matched	452.27594	11.628	75191.84505	79432.55087	77365.32488	77329.9069333333	61445.44538	71133.09808	70751.19377	67776.5790766667	45755.1198	49574.7386	50890.543	48740.1338	113454.8316	98767.60418	68266.45143	93496.2957366667	89698.99433	86532.04884	96274.37544	90835.1395366667	87720.20904	79594.03724	84754.86139	84023.03589	96536.78421	98918.89878	106713.2057	100722.962896667	57237.65563	50670.31155	51948.97196	53285.64638	56977.41014	61458.8645	58605.64952	59310.6802	59134.69074	59097.45902	43959.20641	47433.90678	49062.51932	46818.54417	68738.13894	75494.81584
39	2-Dodecoxyethyl hydrogen sulfate	0.913	MS2 matched	309.1727	12.281	136997.4829	225945.5619	99989.62186	154310.888886667	132091.2179	131612.2146	288548.1434	184083.858633333	209039.5012	114968.5247	220491.9622	181499.996033333	125561.3831	136900.7723	99719.54356	120727.232986667	150062.4394	153467.1333	151177.4173	151568.996666667	192126.9825	87405.11113	189811.1817	156447.758443333	353976.982	129420.343	275621.0318	253006.118933333	128422.4614	90329.28054	99814.92217	106188.888036667	102721.6086	121567.8686	92453.41436	121264.2286	107639.0003	109129.224092	250866.1544	128854.8239	200518.714	193413.230766667	58099.16945	234727.0866
40	2-Furoic acid	0.739	MS2 matched	111.00837	0.72	404917.6038	400189.6375	387082.0965	397396.445933333	441633.2495	517212.3119	473409.7079	477418.4231	273162.4587	259045.5999	290631.0648	274279.7078	513432.8069	508323.8161	539312.0471	520356.223366667	249624.6023	249229.7715	272749.6794	257201.351066667	378625.3429	371823.3874	380239.4834	376896.071233333	528078.1411	506997.2151	504702.1167	513259.157633333	344656.8905	340508.792	324476.7937	336547.492066667	392518.0888	392548.3769	409809.5561	402437.3028	392563.9115	397975.44722	214262.6913	215607.323	216848.6366	215572.883633333	493950.3514	471870.8483
41	2-Hydroxy-4-methylvaleric acid	0.841	MS2 matched	131.07095	3.589	14858.24946	15600.40667	15988.75461	15482.4702466667	16482.14196	17338.12117	16578.37148	16799.54487	13686.23155	14145.13719	13291.82135	13707.73003	43493.00135	34503.71046	33295.53003	37097.4139466667	9270.955694	8463.941794	9443.520456	9059.472648	9345.868011	8840.694832	7970.870867	8719.14457	13248.16817	14468.71033	12789.06975	13501.98275	12404.75971	13659.52308	11872.11652	12645.4664366667	13174.65357	13916.63198	13916.21006	10690.32155	15984.09378	13536.382188	22254.57533	19726.10801	20502.84668	20827.84334	5139.22128	8903.716765
42	2-Hydroxydocosanoic acid	0.911	MS2 matched	355.32208	13.015	46329.8813	48774.3531	54859.40884	49987.88108	56264.28876	54564.6883	37630.76543	49486.58083	51804.48133	50172.78795	29424.06268	43800.4439866667	42362.72779	24462.04945	45385.41993	37403.3990566667	79984.60966	66595.02747	101240.3044	82606.6471766667	40565.64499	57571.09279	44380.98082	47505.9062	58467.7893	72645.96023	57321.00615	62811.5852266667	30574.85299	75845.18789	69022.84788	58480.96292	42364.71361	44285.98917	46655.98938	39054.77549	41869.65309	42846.224148	44984.7461	41990.29703	32886.95341	39953.9988466667	35128.0003	56432.30742
43	2-Hydroxyisobutyric acid	0.748	MS2 matched	103.03905	0.766	15905.82469	14980.98673	17836.2224	16241.0112733333	23668.26559	15014.05848	19635.60717	19439.3104133333	24931.33773	22060.77639	24707.57549	23899.8965366667	11411.07189	32217.03707	14854.56787	19494.22561	28281.80221	16952.75876	30358.58598	25197.71565	15048.34834	14759.5408	18037.17358	15948.35424	27080.02394	19850.98148	22341.21183	23090.7390833333	17822.90987	24901.87654	24265.07308	22329.9531633333	15241.63198	23594.52647	22659.90957	23561.26117	22653.2751	21542.120858	15109.53488	18652.50468	19907.14098	17889.7268466667	23631.33661	12453.48481
44	2-Oahsa	0.851	MS2 matched	563.49799	12.351	16586.4367	15953.67698	14725.81002	15755.3079	35040.50243	44760.48388	47106.26633	42302.4175466667	29986.44768	24600.31194	26622.35768	27069.7057666667	16416.32476	20868.29961	17139.70654	18141.4436366667	32881.36612	28249.36272	22309.29232	27813.3403866667	5670.144873	7616.047102	10759.54243	8015.24480166667	81153.83778	79112.78038	62612.51848	74293.0455466667	28177.24115	26034.85284	34556.25678	29589.4502566667	24018.09644	26781.70228	23317.30896	24450.69129	26940.11175	25101.582144	35817.4403	29566.57187	51868.88212	39084.2980966667	27243.6861	25410.2275
45	2-Palmitoyloxystearic acid	0.821	MS2 matched	537.48712	12.281	17948.95825	9668.359369	23122.59921	16913.3056096667	43920.57039	41824.66555	43347.99583	43031.0772566667	28897.1604	33089.38137	31572.10138	31186.2143833333	20957.7101	24229.58123	23511.14987	22899.4804	35891.12694	36249.14698	48852.9478	40331.0739066667	17354.16001	17529.0634	12437.95278	15773.7253966667	27272.74865	69656.38757	76056.4783	57661.8715066667	33656.21053	29534.05632	25412.97529	29534.4140466667	27649.07679	32089.2303	28588.63328	23673.33748	28642.90622	28128.636814	48702.32551	29818.88335	39677.31006	39399.5063066667	24141.74354	41463.47956
46	2-Picenecarboxylic acid	0.73	MS2 matched	451.24472	10.012	81770.89126	68700.5056	65230.46088	71900.6192466667	15521.13088	13823.20063	21139.71719	16828.0162333333	54397.61852	58825.37432	71336.01487	61519.6692366667	30679.10944	34802.11427	52233.37474	39238.1994833333	42748.62498	45404.17689	38522.67426	42225.15871	20073.98777	18758.25004	25043.56592	21291.9345766667	36604.90943	50033.90102	41111.93907	42583.5831733333	49664.86204	45371.55896	35281.73881	43439.3866033333	40760.19723	34622.97549	38544.30362	39108.54891	37855.89952	38178.384954	51413.03692	36995.78357	53734.2583	47381.0262633333	49141.21694	48664.14328
47	3-(4-Hydroxy-3-methoxyphenyl)propionic acid	0.918	MS2 matched	195.06734	4.725	942297.9942	954193.3399	905267.9565	933919.763533333	2715610.572	3046552.594	3100853.409	2954338.85833333	1066743.07	1094337.642	1095344.284	1085474.99866667	662003.1612	667209.4532	623429.9425	650880.8523	723864.2621	711068.8543	722431.0555	719121.390633333	151121.7949	146918.1424	151818.3179	149952.751733333	3990130.333	4096568.02	3641855.002	3909517.785	656584.4831	607236.9532	602616.0987	622145.845	999362.5585	1091326.155	1070439.14	1090327.797	1089985.748	1068288.2797	585385.499	619045.6531	665157.7664	623196.306166667	447781.2113	437372.0685
48	"3,4-Dihydroxybenzaldehyde"	0.908	MS2 matched	137.02354	3.399	89674.9191	85286.69465	85571.37708	86844.3302766667	71225.47325	81241.57455	78572.8557	77013.3011666667	101227.2684	104319.3845	108332.4119	104626.354933333	206927.4344	202747.4786	178274.3262	195983.079733333	60541.2423	55920.04719	61117.91134	59193.0669433333	54047.6985	54969.49511	53888.95702	54302.05021	123915.4779	121980.2583	112347.8595	119414.5319	110979.438	102928.8531	104503.9137	106137.4016	83391.24242	91438.68304	89336.51953	89290.14321	94928.58181	89677.034002	78554.00129	79728.37148	82358.79192	80213.7215633333	107681.9086	105362.1581
49	"3,4'-Dihydroxypropiophenone"	0.801	MS2 matched	165.0547	3.839	13649.53074	13209.92698	7003.275553	11287.5777576667	14421.71892	14447.40338	14029.44304	14299.52178	10004.02969	4326.900764	9834.005269	8054.97857433333	12671.69234	24689.6025	23786.5682	20382.6210133333	10480.58135	10735.611	6131.685884	9115.95941133334	7369.581	7686.639105	6198.036727	7084.75227733333	16398.75652	15192.63243	7043.830577	12878.406509	6811.042788	7594.956434	7359.383207	7255.12747633333	12447.16167	13917.93009	13908.28273	7045.380404	16051.50304	12674.0515868	23270.4258	20912.15861	23624.18772	22602.2573766667	11508.07008	14604.81374
50	"3-[2-O-(alpha-L-Rhamnopyranosyl)-beta-D-glucopyranosyloxy]-5,4'-dihydroxy-7-[2-O-[(E)-4-hydroxycinnamoyl]-beta-D-glucopyranosyloxy]flavone"	0.741	MS2 matched	901.2453	4.603	9325.648115	9024.646438	8444.649792	8931.648115	7954.812297	8596.565327	8580.029643	8377.13575566667	6993.212892	8533.212964	9493.102538	8339.842798	30376.8386	30667.80131	30634.25536	30559.6317566667	5933.766444	6031.545397	5769.733882	5911.68190766667	5452.003889	5663.37993	5326.335495	5480.57310466667	18799.42905	16642.34859	16544.13949	17328.6390433333	8335.450259	7572.496704	7437.366439	7781.771134	9895.297665	9762.967437	10361.24	9902.500019	10462.75954	10076.9529322	12313.41024	11119.66316	14676.22389	12703.0990966667	8466.116931	6699.29769
51	3-Amino-4-hydroxybenzoic acid	0.754	MS2 matched	152.03535	4.25	22725.78737	25605.87782	26675.0803	25002.2484966667	35401.7456	39070.38861	37414.95526	37295.69649	27209.13208	28146.70663	31760.19202	29038.67691	24200.03435	26741.05494	23861.37365	24934.1543133333	23693.96712	24718.78285	22904.56347	23772.4378133333	7752.161317	5154.750858	5490.602175	6132.50478333333	43346.59459	44268.58635	41127.25686	42914.1459333333	20777.64096	23155.18568	19521.58892	21151.4718533333	25389.12042	25389.42922	26059.37604	25391.84528	26290.79894	25704.11398	34268.58939	38112.66638	36071.3489	36150.8682233333	19322.30176	19508.0819
52	"3-Hydroxy-7-(4-hydroxyphenyl)-2-(2-hydroxypropan-2-yl)-2,3,6,7-tetrahydrofuro[3,2-g]chromen-5-one"	0.722	MS2 matched	401.13095	0.65	190681.5805	182234.1631	181829.8897	184915.2111	166413.3908	176535.241	181495.2258	174814.6192	193058.2677	203903.0396	215134.6833	204031.996866667	185350.7346	171570.799	167550.8732	174824.1356	147816.4333	140632.65	142713.1947	143720.759333333	251451.4049	253175.2555	273592.3877	259406.349366667	135906.2308	133349.2754	125604.5929	131620.033033333	244742.2	224231.7864	224362.5486	231112.178333333	185315.5559	194226.492	184827.0495	193225.5361	189846.0001	189488.12672	240585.6063	244454.1211	245681.1428	243573.6234	255802.6032	278996.7922
53	3-Hydroxyphenylalanine	0.91	MS2 matched	180.06567	0.821	74098.52234	76031.51052	73622.81303	74584.2819633333	65020.11333	64342.57307	63606.94052	64323.2089733333	79544.15594	79125.5471	81614.59613	80094.76639	99615.61092	97328.97633	95127.2315	97357.2729166667	60682.36748	57325.29531	60494.51069	59500.7244933333	71059.44373	78844.55247	76225.98946	75376.6618866667	80282.93726	75335.74768	75655.72829	77091.4710766667	50931.9121	57032.71487	55131.07302	54365.23333	63389.14582	67639.46921	65595.52045	65676.57546	65920.70165	65644.282518	73989.66523	76180.91813	82334.57513	77501.7194966667	54070.50948	48919.55463
54	3-Hydroxypyridine	0.802	MS2 matched	94.02877	3.724	26513.93226	26053.33518	25201.50895	25922.9254633333	19049.49296	20399.61329	20527.96062	19992.3556233333	20429.92173	21126.244	21549.62344	21035.2630566667	23169.13552	22763.18288	20747.84983	22226.7227433333	68697.07459	63647.87743	61814.06849	64719.6735033333	12265.55577	12110.56088	11189.56364	11855.2267633333	50303.43922	51081.16967	45661.75069	49015.4531933333	38203.19838	35393.42881	34112.95126	35903.1928166667	24898.64476	29123.95474	27719.16913	29104.90528	29098.47008	27989.028798	32017.93503	33755.17563	37499.02627	34424.0456433333	21338.12115	19200.83952
55	3-Hydroxysebacic acid	0.791	MS2 matched	217.10825	5.079	19460.10197	20759.06184	19546.46381	19921.8758733333	32633.37215	36756.10527	37615.93195	35668.46979	20466.69695	21369.19554	20717.40649	20851.09966	19888.18015	17720.95366	16408.24504	18005.79295	35345.7163	34404.81471	35853.46492	35201.3319766667	7408.394444	7033.509447	7905.115818	7449.00656966667	60480.26087	63430.23082	62156.38351	62022.2917333333	26628.83818	25711.41072	23873.31032	25404.51974	21613.4139	23630.93772	22863.15677	24181.84982	22885.4737	23034.966382	20479.53371	20693.52312	22377.40816	21183.48833	14690.38579	16669.02459
56	3-Hydroxytetradecanoic acid	0.736	MS2 matched	243.19563	10.601	19319.77496	38551.3904	27868.29846	28579.8212733333	12246.52928	18628.5505	50078.52879	26984.53619	13089.27093	21493.13668	17861.17921	17481.1956066667	22846.83166	15466.75327	11945.2049	16752.9299433333	21435.27975	22911.11339	18437.00364	20927.7989266667	17536.39239	18429.91395	17557.54643	17841.2842566667	45772.27183	28799.62903	24919.59086	33163.8305733333	26831.56925	16274.40317	18852.46873	20652.8137166667	26028.61281	18091.04417	18071.85213	18037.29144	19536.79991	19953.120092	19801.66184	21624.89983	26493.17078	22639.9108166667	20091.95724	19921.82901
57	3-Methoxytyrosine	0.702	MS2 matched	210.07762	4.068	56699.43408	57514.46846	55879.54072	56697.81442	65931.4592	75666.66737	77069.19038	72889.10565	36396.69393	39008.29014	37502.74958	37635.9112166667	85664.81854	76982.68835	68233.98035	76960.4957466667	77978.96836	77441.31395	77995.7434	77805.3419033333	3439.827366	3665.902543	3621.910633	3575.88018066667	101045.9581	103621.4772	94099.27977	99588.9050233333	76170.77889	67986.36826	68523.70566	70893.6176033333	50420.36741	58502.09172	56498.93623	58429.30992	58412.62494	56452.666044	110402.5662	111756.9701	128090.7603	116750.098866667	28849.0576	27056.04556
58	3-Phosphoglycerate	0.889	MS2 matched	184.98463	0.59	5246.75624	4014.680843	5640.05696	4967.164681	1292.477631	993.7184205	987.4778337	1091.2246284	6383.970728	5683.83116	5210.832243	5759.54471033333	4076.395102	4190.832215	3703.115861	3990.11439266667	1625.232165	1736.81997	2056.008207	1806.020114	2033.981155	2621.002657	2131.144945	2262.042919	1468.728031	1742.73933	1470.930984	1560.79944833333	633.9730105	981.6453263	701.1501646	772.256167133333	2557.177509	2847.927974	2052.795233	2622.189526	2621.335851	2540.2852186	910.2196532	807.4242067	1085.32065	934.3215033	1050.922471	936.5272368
59	4-(Decan-4-yl)benzenesulfonic acid	0.856	MS2 matched	297.15158	10.082	48567.48602	48744.67463	50359.83206	49223.99757	43969.50672	48993.30147	51263.45894	48075.4223766667	45761.51516	45213.61183	49987.63893	46987.58864	46192.02318	43303.78158	42704.1746	44066.6597866667	43047.1302	56860.26155	49447.11481	49784.83552	52424.14357	46497.75698	43376.8286	47432.9097166667	57511.26811	50840.29286	51950.96086	53434.1739433333	56726.91336	47763.7267	48644.18322	51044.9410933333	51370.24748	50799.53321	51851.13669	51498.56556	51944.75569	51492.847726	48365.5847	49974.86517	51780.59252	50040.3474633333	49728.4686	48545.4341
60	"4,6,7-Trihydroxy-5-methoxy-1,8,8,9-tetramethyl-8,9-dihydro-3H-phenaleno[1,2-b]furan-3-one"	0.849	MS2 matched	355.11862	9.133	429.2345629	574.2458902	344.5087876	449.3297469	114.0424526	141.7611728	198.8463184	151.549981266667	73.08417111	59.16347569	229.5661233	120.604590033333	107.9870463	135.2259159	154.5853231	132.599428433333	43.50442069	101.0592595	68.38260236	70.9820941833333	144.3196795	56.45986655	106.4135485	102.397698183333	198.6831553	81.82168026	443.5855226	241.36345272	11985.25835	12199.80406	9371.714957	11185.5924556667	617.1199906	1272.991779	1484.643115	1316.517657	1406.133688	1219.48124592	116.495857	74.74102502	406.3226475	199.18650984	105.4307368	108.5547198
61	"4-[(2R,5R)-3-Hydroxy-5-[4-[2-(4-hydroxyphenyl)ethylamino]-4-oxobutanoyl]oxy-6-methyloxan-2-yl]oxypentanoic acid"	0.702	MS2 matched	466.20709	11.289	12274.75568	10900.29306	10634.50345	11269.85073	7789.887451	9519.358394	10801.73411	9370.32665166667	10383.7951	11487.48513	11841.21085	11237.4970266667	10533.05915	10761.13662	6344.09103	9212.76226666667	17216.89542	10032.89662	11301.36356	12850.3852	10986.58556	10746.49041	10175.19765	10636.0912066667	10483.88701	11318.42387	11473.56843	11091.95977	11106.17761	11686.36073	10956.37993	11249.6394233333	7055.872174	10578.97411	10044.06009	10525.90592	10519.70272	9744.9030028	10079.67197	10362.80159	10258.89158	10233.78838	10116.6266	10016.12169
62	4-Guanidinobutyric acid	0.854	MS2 matched	144.07663	0.746	14781.39547	13863.88511	13219.12726	13954.8026133333	31195.67689	34377.33992	29516.22891	31696.41524	7059.672609	6517.014193	7004.51983	6860.40221066667	4124.901915	4766.160911	4460.438222	4450.50034933333	20331.89064	21571.40221	28546.64966	23483.31417	2468.186555	2249.653811	3210.435021	2642.75846233333	20694.0547	15980.5949	18326.85575	18333.8351166667	9558.68136	7818.719412	7739.647978	8372.34958333333	11644.02976	13216.19684	13095.53717	13330.75997	12097.79842	12676.864432	7333.331915	7328.68299	9009.035462	7890.35012233333	3266.571145	1474.681655
63	"4-Hydroxy-5-[(2S,3R,4S,5S,6R)-3,4,5-trihydroxy-6-(hydroxymethyl)oxan-2-yl]oxy-1H-benzo[f][2]benzofuran-3-one"	0.705	MS2 matched	377.08331	0.683	299964.3947	307777.3562	319647.446	309129.7323	333895.7841	408821.8359	379345.6502	374021.090066667	516715.7553	646100.9927	662352.4568	608389.734933333	1047805.54	910275.7966	891045.929	949709.088533333	458784.5632	511408.5786	391577.6027	453923.5815	1492863.678	1021980.389	1209476.072	1241440.04633333	298858.5155	255072.9662	235020.3477	262983.943133333	2893933.489	1892101.366	1787869.962	2191301.60566667	1071396.683	988185.085	923467.6465	1018127.087	989473.0583	998129.91196	2340313.161	2328663.505	2736219.978	2468398.88133333	1741989.349	2128413.706
64	4-Hydroxybenzaldehyde	0.857	MS2 matched	121.02781	4.725	13153.63637	8354.583291	20844.33223	14117.517297	29145.24874	28832.2108	22391.93596	26789.7985	22573.69736	20584.46148	10841.70255	17999.9537966667	9439.009149	15690.57923	8888.130301	11339.23956	8668.030991	9496.711496	19790.98276	12651.9084156667	8789.075835	7858.452593	6505.668522	7717.73231666667	30727.61296	31209.69646	28904.35858	30280.556	12650.48405	10451.41814	8352.750091	10484.8840936667	16387.1489	20224.60672	17664.99997	17187.02076	18102.62866	17913.281002	6775.852285	9644.894757	17661.78966	11360.8455673333	6293.03016	5215.905051
65	4-Hydroxyphenyl acetate	0.784	MS2 matched	151.0397	3.977	6574.517078	7558.979846	4706.549054	6280.015326	10233.64208	12166.84889	10285.88885	10895.45994	3933.320356	5540.340925	7104.419644	5526.026975	15866.16029	11127.36783	10065.98535	12353.1711566667	5435.531152	8285.021154	5784.537587	6501.696631	2543.206294	3470.805685	2010.687451	2674.89981	12589.17926	14838.68612	15418.50389	14282.12309	4479.019387	13456.44321	5777.563329	7904.34197533333	7354.547152	7356.354526	9394.371472	5676.425217	6815.132784	7319.3662302	12698.35688	7429.551327	7475.042005	9200.983404	3439.581752	12438.11996
66	4-Hydroxyquinoline	0.933	MS2 matched	144.04414	3.611	11463.9059	11141.80274	11380.90232	11328.87032	14930.04455	16544.54835	16314.18619	15929.59303	10825.47584	10913.17502	10671.95698	10803.5359466667	9651.850189	8718.596103	8684.002719	9018.14967033333	17764.17418	17082.51574	19100.05825	17982.24939	5618.88587	5458.460222	5713.14224	5596.829444	17060.04913	17612.33768	16514.73705	17062.37462	12818.47134	13055.41399	12827.53909	12900.4748066667	10692.7321	12715.83011	11697.60228	12168.72183	11696.71813	11794.32089	13933.47284	13500.55058	14744.37582	14059.4664133333	13784.83442	14506.10907
67	4-Nitrophenol	0.869	MS2 matched	138.01974	5.427	85116.3196	72388.74254	63158.95466	73554.6722666667	42862.91177	75062.30784	69097.08915	62340.7695866667	47346.35995	63167.85818	27191.88535	45902.0344933333	66478.42865	92126.79103	82726.87135	80444.0303433333	64593.16149	35741.20107	73605.21333	57979.85863	60178.46464	56290.58873	40592.79838	52353.9505833333	78878.35095	87736.86403	89786.36168	85467.19222	67450.97133	85691.37017	39046.91543	64063.0856433333	67307.58872	71066.4797	67476.77924	86420.44042	40266.86572	66507.63076	53805.94594	31257.20925	42535.02589	42532.7270266667	63359.48041	66241.41961
68	4-Oxonon-2-enoic Acid	0.786	MS2 matched	169.08678	6.071	23643.84106	25239.56419	22815.55795	23899.6544	3376.144654	4298.263544	6476.232418	4716.88020533333	21514.69295	18849.94597	20846.10963	20403.58285	16463.52252	16341.65914	15860.81767	16221.9997766667	23791.03451	26436.17346	25620.62596	25282.61131	52831.69614	54026.78055	57718.91365	54859.1301133333	7850.638873	31913.35022	28023.18077	22595.7232876667	27753.76404	25799.68	23264.51819	25605.98741	21652.11211	24106.8225	23480.04679	24618.71351	24060.88488	23583.715958	18374.6769	20412.68791	19704.78416	19497.38299	26604.54292	25452.89066
69	4-Pyridoxic acid	0.817	MS2 matched	182.04443	0.818	43383.93297	41037.35458	40274.83364	41565.37373	60883.21615	65749.98844	66129.24473	64254.1497733333	58816.39085	62405.97036	61779.62041	61000.66054	35502.32371	34703.22829	32100.74301	34102.0983366667	36657.07593	37159.90845	35965.75891	36594.2477633333	8758.227577	7891.672139	8024.454858	8224.784858	87828.50955	76893.37845	73981.52226	79567.80342	33404.68769	29794.75498	29682.88974	30960.77747	40337.78325	37680.80505	39018.64005	37845.16917	39018.34681	38780.148866	25664.1612	25247.1286	28295.81038	26402.3667266667	18003.22925	21433.63155
70	5-(4-Sulfophenyl)undecane	0.822	MS2 matched	311.16721	10.585	527853.2004	300574.2841	313918.9879	380782.157466667	279528.6173	307136.4324	229471.7795	272045.609733333	312565.661	330859.0539	254414.4882	299279.734366667	350714.278	340611.0646	261029.4132	317451.585266667	336443.0147	368220.6221	364542.2089	356401.948566667	347090.3473	352423.1005	196253.0061	298588.817966667	362054.5463	325791.696	605447.9626	431098.0683	384659.9434	368466.8783	377970.4135	377032.411733333	337236.2676	355421.291	336291.3498	369454.0922	355267.5721	350734.11454	351701.3536	321664.9556	371988.6862	348451.665133333	305321.1063	353332.1193
71	"5,9-Dihydroxy-5,7,7-trimethyl-4,5a,6,8,8a,9-hexahydro-1H-azuleno[5,6-c]furan-3-one"	0.707	MS2 matched	265.09271	0.819	8471.895607	8122.311151	7965.332207	8186.51298833333	13509.328	10347.88673	11418.31275	11758.50916	6292.633094	6399.383353	6916.237346	6536.08459766667	8134.162391	10135.19606	8464.183884	8911.18077833333	7574.211584	6047.455826	6449.357326	6690.34157866667	4036.025135	3818.939434	4174.247638	4009.73740233333	8171.970047	8021.284465	7078.469432	7757.24131466667	6453.885161	5672.329537	5795.356382	5973.85702666667	6658.49634	6660.921906	6802.824399	5847.436161	6864.761263	6566.8880138	7837.920398	8299.417612	7995.530022	8044.289344	4712.095505	4549.256683
72	5'-Deoxy-5'-methylthioadenosine	0.918	MS2 matched	296.08105	4.321	14504.3517	13732.36503	13112.84285	13783.1865266667	1484.018817	1386.967931	1390.329317	1420.43868833333	8795.904787	9709.834512	8412.573743	8972.771014	5887.587925	7732.297143	6651.995938	6757.29366866667	3848.891557	3494.948116	3869.944456	3737.928043	35818.04528	24762.22712	36065.08415	32215.11885	2635.075337	2566.938821	2528.927651	2576.980603	4746.507996	4722.597366	3791.777313	4420.294225	8987.737649	9693.965443	9538.904922	9505.347359	10359.08258	9617.0075906	9048.612243	8413.771615	10089.16379	9183.849216	18334.90797	19589.50553
73	5-Hexadecanoyloxy-hexadecanoic acid	0.711	MS2 matched	509.45428	13.27	808.2128864	13443.88998	9517.46915	7923.19067213333	1213.76313	4738.859421	8234.933039	4729.18519666667	2116.109664	3120.580154	1400.587193	2212.42567033333	552.318236	4289.975774	2717.546417	2519.946809	828.8175218	3000.547794	4399.857806	2743.07437393333	8684.839911	10026.44577	5655.805375	8122.36368533333	975.4702315	6119.428264	4268.539878	3787.81279116667	4236.415973	9763.764818	5529.490921	6509.89057066667	4826.232279	2189.443572	5338.971459	5286.152825	5178.035734	4563.7671738	2585.10366	2824.728738	709.2086798	2039.68035926667	8960.261326	9671.14325
74	"5-Hydroxy-2-(3-hydroxy-4-methoxyphenyl)-7-[(2S,3R,4S,5S,6R)-3,4,5-trihydroxy-6-[[(2R,3R,4R,5R,6S)-3,4,5-trihydroxy-6-methyloxan-2-yl]oxymethyl]oxan-2-yl]oxy-2,3-dihydrochromen-4-one"	0.792	MS2 matched	609.18274	6.231	7899.610027	7987.822085	8508.899747	8132.11061966667	1279.150851	1694.488015	3510.806803	2161.48188966667	653.5213617	2814.388093	896.2093986	1454.70628443333	2223.148129	2290.771514	2667.918175	2393.94593933333	5751.702127	2597.377376	2426.615665	3591.89838933333	771.4449682	1316.061161	2042.725716	1376.7439484	2105.971575	2982.148842	1926.040995	2338.053804	758.8125877	2262.26722	2078.753099	1699.94430223333	2226.876722	1542.974635	1590.16449	1607.866156	1872.367537	1768.049908	1064.585046	2588.608941	1819.381726	1824.19190433333	1883.60862	2655.693598
75	6-Hydroxynicotinic acid	0.765	MS2 matched	138.01862	0.804	9963.113391	13824.95698	11611.69612	11799.9221636667	16772.01609	9398.484319	10020.0998	12063.533403	11649.01712	9574.575483	12760.85195	11328.1481843333	7117.612213	10681.64212	17016.98043	11605.4115876667	9130.145387	9329.003284	9126.636471	9195.261714	5589.147628	2034.829149	4382.943404	4002.306727	25450.30058	19191.99891	17842.48397	20828.2611533333	13765.77373	12536.18929	13000.14886	13100.70396	9972.892455	14414.91685	10592.04425	10228.13987	11737.33604	11389.065893	16991.13724	24602.26844	20493.84827	20695.7513166667	14156.21647	7331.021996
76	8-(2-Oxo-5-pent-2-enylcyclopent-3-en-1-yl)octanoic acid	0.729	MS2 matched	291.19684	11.329	6742.832244	8334.658517	6014.84148	7030.77741366667	12116.89522	14344.46825	14108.88198	13523.41515	7304.955489	7023.921333	7026.573253	7118.48335833333	4517.076877	5643.90797	4444.102508	4868.36245166667	8623.766569	9746.535647	8445.018804	8938.44034	3856.933555	3319.406281	3589.924455	3588.75476366667	21767.99788	21782.95805	14868.02316	19472.99303	9048.90091	7138.959115	7068.56822	7752.14274833333	7583.44634	7816.263437	7593.485737	7794.767166	7818.606657	7721.3138674	6295.923274	7506.509946	7857.236474	7219.889898	6356.663955	5510.249753
77	8-[3-(3-Oxooct-1-enyl)oxiran-2-yl]octanoic acid	0.804	MS2 matched	309.20673	8.818	115281.3145	138530.9855	131709.9774	128507.4258	188326.7322	196904.2349	191722.6047	192317.857266667	156769.6965	152924.8265	157845.5782	155846.7004	91454.02547	108282.1001	104880.8094	101538.978323333	273647.3254	262941.8843	231140.8142	255910.007966667	27815.63228	106105.2871	69993.75491	67971.5580966667	346081.9673	342161.094	322647.4562	336963.505833333	207544.9878	201669.991	196648.0532	201954.344	155454.1625	162900.4524	160357.0434	167445.6407	160345.1607	161300.49194	141647.2482	116333.788	157064.1412	138348.392466667	134111.3404	51184.44122
78	8-Desoxygartanin	0.705	MS2 matched	379.15747	11.976	59497.9701	24124.89501	20576.25738	34733.04083	18347.77236	43714.30705	42913.82821	34991.9692066667	34330.79723	35416.22088	29450.59925	33065.8724533333	41984.4327	43617.19692	31571.6779	39057.7691733333	26977.11729	33381.28992	26979.983	29112.7967366667	16455.81375	19145.98703	28356.15162	21319.3174666667	50327.65758	46606.45829	29976.33605	42303.4839733333	23584.17378	31086.63876	26199.10474	26956.6390933333	17078.51339	33519.63642	23134.82648	33257.08782	33152.97245	28028.607312	14872.26385	44182.42125	42741.62194	33932.1023466667	32888.33318	29437.61426
79	"8-hydroxyoctadeca-9,12,15-trienoic acid"	0.823	MS2 matched	293.21228	10.075	46457.75206	43094.00937	52619.62782	47390.4630833333	151387.602	149026.0275	149831.835	150081.8215	107004.709	85598.44939	108702.2707	100435.14303	135963.2226	136200.2301	151774.8479	141312.766866667	171497.6012	178751.1392	180391.5836	176880.108	78232.69006	77301.39796	70414.18745	75316.0918233333	285357.8294	201760.2356	264112.1385	250410.067833333	112631.1295	96460.77034	92228.08428	100439.994706667	119547.8305	116799.861	130023.4454	121424.2973	122458.9735	122050.88154	87326.77542	89892.8685	74479.93613	83899.8600166667	152226.5066	166652.4808
80	8-Prenylnaringenin	0.796	MS2 matched	339.12897	0.833	24418.83603	23420.2722	25262.38502	24367.1644166667	17583.2452	20614.09931	18187.9593	18795.10127	93363.59819	90733.46459	97017.43767	93704.8334833333	105614.3153	115183.3378	109650.3703	110149.341133333	77841.76175	64503.3101	79318.57438	73887.8820766667	90136.94719	99484.37788	101708.3176	97109.88089	51367.75364	60760.59887	52148.93404	54759.0955166667	33463.32247	39051.35287	39336.99182	37283.8890533333	46730.11016	54455.91471	51938.35507	55219.11579	51941.85319	52057.069784	53532.83856	52559.24104	53964.00002	53352.02654	36002.04053	29258.00298
81	"9-(2,3-Dihydroxypropoxy)-9-oxononanoic acid"	0.81	MS2 matched	261.13379	5.539	18768.18349	18980.65562	19121.92843	18956.9225133333	9285.054859	10573.27535	10800.27766	10219.5359563333	13417.9292	14317.54026	14680.38667	14138.61871	13284.01162	12302.13083	10367.41378	11984.5187433333	11427.08999	12712.75661	11312.67925	11817.5086166667	9128.754993	4525.063676	7938.374187	7197.39761866667	19719.54403	18392.15461	17297.78163	18469.8267566667	12274.52113	10072.70864	10464.66122	10937.2969966667	11781.00253	11963.0147	11789.40204	11957.97789	12283.58239	11954.99591	11823.48955	13298.50698	14113.66812	13078.5548833333	14321.77411	15189.13706
82	9-(9Z-Octadecenoyloxy)-hexadecanoic acid	0.72	MS2 matched	535.47174	13.452	1909.701667	5152.795846	23052.62844	10038.3753176667	13980.88144	1596.161821	3772.76044	6449.934567	12259.00887	4676.879617	17906.81505	11614.2345123333	462.4136914	1226.319482	30744.07643	10810.9365344667	1045.362995	15969.89147	1976.618335	6330.62426666667	13783.18013	21412.44291	1905.815966	12367.1463353333	22719.83495	5691.59831	6918.607774	11776.6803446667	23139.05102	11171.44587	4985.390118	13098.6290026667	13074.79047	1611.914342	3060.540298	6406.546336	5481.500263	5927.0583418	5036.953744	2060.497404	1266.949619	2788.133589	6898.218889	16332.23554
83	"9,10-Dihydroxy-8-oxooctadec-12-enoic acid"	0.756	MS2 matched	327.21777	8.47	41181.49157	49418.58118	43736.67929	44778.9173466667	53202.45555	57849.63242	56331.04181	55794.3765933333	45444.48593	50792.83089	49076.45254	48437.92312	29213.34783	32127.77196	28203.37024	29848.1633433333	80778.43618	80910.66998	79233.43969	80307.5152833333	20786.44921	18398.72836	19174.0803	19453.0859566667	79196.85939	84641.25884	79471.54139	81103.2198733333	71782.76422	63491.75017	63220.10177	66164.8720533333	44276.92995	46483.57776	45414.49067	46234.22613	47074.14154	45896.67321	41058.9811	41404.75365	48405.46674	43623.0671633333	36346.13362	37206.50553
84	"9,10-Epoxystearic acid"	0.904	MS2 matched	297.24277	10.596	177460.5493	181974.1691	167422.5008	175619.073066667	263691.3571	309333.9258	303438.2344	292154.505766667	184929.0184	205468.0001	193207.6981	194534.905533333	114969.0839	120630.5064	91428.64636	109009.41222	291543.7213	270061.0216	277836.0902	279813.611033333	68704.93025	66897.17913	73661.64776	69754.5857133333	527303.3322	534167.0219	478780.7786	513417.044233333	255439.4554	246551.654	244422.6685	248804.592633333	177548.7296	206530.2699	199913.362	210068.8369	203744.733	199561.18628	206851.1755	176687.3351	231880.5265	205139.679033333	157876.9016	155398.6753
85	"9,12,13-Trihydroxyoctadec-10-enoic acid"	0.72	MS2 matched	329.23392	11.905	12940.80829	19114.18518	17436.13891	16497.0441266667	4547.489698	16145.83699	22921.5796	14538.302096	16610.9613	9800.298347	24458.79498	16956.6848756667	9168.431465	5408.122609	5942.495955	6839.683343	15811.37667	25407.03925	34603.38932	25273.93508	26446.97019	9077.682954	21269.99213	18931.5484246667	32111.0563	40551.66781	23224.6506	31962.4582366667	14190.85937	17406.50231	14239.83788	15279.06652	12911.04245	20053.93961	12223.6717	27673.16587	12947.72632	17161.90919	18792.79277	28670.96966	23558.35071	23674.0377133333	16225.32768	17128.07107
86	"9,12,13-Trihydroxyoctadeca-10,15-dienoic acid"	0.814	MS2 matched	327.2189	7.734	58851.21792	58110.10795	51604.15643	56188.4941	85715.58945	97464.21712	93707.71667	92295.84108	53812.99013	59778.43328	62422.90814	58671.44385	47712.54911	60879.31356	124294.8723	77628.9116566667	141133.0287	143158.7282	146873.6658	143721.807566667	59684.25909	65620.89183	67626.52648	64310.5591333333	115395.727	123833.9358	105864.0111	115031.224633333	116547.2994	88607.88288	84822.11695	96659.0997433333	72361.01029	76566.10222	73298.30092	78396.00023	76488.10362	75421.903456	78001.31347	92383.02458	97437.45859	89273.9322133333	62921.2532	58341.21142
87	9-Hexadecenoic acid	0.858	MS2 matched	253.21747	11.698	133036.2993	125748.812	119488.3605	126091.157266667	184094.317	211978.1772	200666.0694	198912.854533333	205038.5623	219977.2763	217323.6094	214113.149333333	188112.2032	191586.4156	109090.2816	162929.633466667	189464.3179	176117.0653	176067.407	180549.596733333	67928.54611	64969.98289	76965.2692	69954.5994	336797.1286	331601.9528	304768.4789	324389.186766667	215522.3317	185864.2037	190315.1643	197233.8999	144472.6551	174130.2838	166477.9817	170946.895	166531.9336	164511.94984	223132.9506	220301.1863	254648.0663	232694.067733333	139980.4093	143127.6787
88	9-HOTrE	0.856	MS2 matched	293.21118	10.02	56378.82796	61903.16098	53597.2601	57293.0830133333	125064.7614	149139.1811	148207.2354	140803.725966667	108800.9823	99290.56072	107722.4342	105271.32574	137966.6417	168084.0818	143458.7514	149836.491633333	169337.3458	178925.2654	182468.3073	176910.306166667	78264.26455	85401.65752	87912.41656	83859.44621	317528.2238	314159.6013	262519.4711	298069.098733333	101581.3327	96613.76315	90591.37281	96262.15622	121657.4515	120816.2419	130172.2015	122933.0379	123998.4895	123915.48446	88461.56772	90653.28093	96901.92515	92005.5912666667	167061.0436	167292.5898
89	"9-Hydroperoxy-, (Z,Z,Z)-10,12,15-octadecatrienoic acid"	0.707	MS2 matched	309.20648	9.273	33322.06419	26367.28742	28658.9462	29449.4326033333	25717.58938	28951.08819	35947.77294	30205.4835033333	54825.8899	41165.5206	51750.85103	49247.42051	35743.62206	16079.20354	39439.27411	30420.6999033333	81465.07352	68042.6516	122732.2776	90746.6675733333	87149.06029	80290.93565	27542.23035	64994.07543	62877.70107	54590.37218	67635.24083	61701.1046933333	43172.12427	82995.28485	43761.76924	56643.0594533333	44737.90985	47703.49284	47845.03881	46975.34648	38112.57876	45074.873348	41692.0359	16817.78944	44205.37443	34238.3999233333	30747.93619	21599.91667
90	"9-Hydroperoxyoctadeca-10,12-dienoic acid"	0.883	MS2 matched	311.2215	8.672	57050.89165	70610.8812	62020.59268	63227.4551766667	82325.21324	81038.66405	73160.5727	78841.48333	102404.2472	62937.66909	61810.79471	75717.5703333333	38096.58592	38246.94981	33621.75752	36655.09775	81494.89224	87714.76561	85563.74005	84924.4659666667	24393.56766	21322.44176	39451.63216	28389.21386	98946.35347	98742.48845	77403.8683	91697.5700733333	80202.73373	61994.7901	61504.56244	67900.6954233333	54757.86599	53792.28351	46329.8536	54756.93654	53820.42977	52691.473882	50601.35531	54012.46555	58007.55964	54207.1268333333	40879.48651	33255.26664
91	"9-Hydroxy-10E,12Z-octadecadienoic acid"	0.838	MS2 matched	295.22678	10.766	586136.8671	623401.4556	591930.8688	600489.7305	486483.7805	518496.278	497225.2496	500735.1027	538013.4797	554038.8794	532093.0734	541381.810833333	529274.7548	573531.3515	496119.091	532975.065766667	512833.3287	695408.1684	497209.8553	568483.784133333	748624.6526	790724.0293	804900.1395	781416.2738	571430.9112	544345.6596	492953.531	536243.367266667	655086.9501	577937.4352	570459.8643	601161.416533333	477310.9164	528660.3011	501680.2452	505678.815	506581.6111	503982.37776	521134.1037	562591.5759	528174.561	537300.0802	469827.6162	445812.7754
92	9-Hydroxy-11-[3-hydroxy-5-(1-hydroxypropyl)oxolan-2-yl]undec-10-enoic acid	0.809	MS2 matched	343.21393	6.562	84232.4165	87831.2268	82378.82545	84814.15625	124273.9615	138014.668	134065.7243	132118.117933333	127492.7975	117664.7973	126522.1858	123893.2602	146172.3757	132071.8855	126098.0705	134780.777233333	213926.9663	210149.2868	237907.7019	220661.318333333	63256.57497	70166.68951	66379.23973	66600.8347366667	194991.7995	200346.1576	171559.4788	188965.811966667	131481.8017	119048.4451	118728.0304	123086.0924	105700.3536	111565.1574	110578.7323	110259.3216	111513.4376	109923.4005	90710.65494	105209.6894	107408.769	101109.704446667	83768.41567	77270.5561
93	9-Oxo-11-(3-pentyloxiran-2-YL)undec-10-enoic acid	0.825	MS2 matched	309.20633	9.92	75890.33573	75139.13694	69428.08048	73485.85105	115566.4918	120016.6786	129303.3633	121628.844566667	70668.75559	67260.23876	72804.8548	70244.6163833333	38703.91463	40751.13325	35675.20267	38376.7501833333	115684.415	122865.4836	118628.9674	119059.622	31387.78356	28953.67327	32372.19393	30904.5502533333	147357.8668	146698.7348	137489.6474	143848.749666667	85095.40339	73240.3382	79875.05135	79403.5976466667	61444.36039	68253.71031	67838.54488	67984.0691	68157.37141	66735.611218	62231.98905	63545.10432	69931.95115	65236.3481733333	47811.94827	46608.31256
94	Abietic acid	0.72	MS2 matched	301.21667	11.602	895.7314247	440.8604232	865.5831523	734.0583334	3204.936538	3695.970483	1405.765172	2768.890731	235.0549883	859.1502321	1523.641224	872.615481466667	6140.070004	1755.857935	1645.017793	3180.315244	5851.083613	7346.548005	5463.962256	6220.53129133333	1700.280033	1610.943067	2190.64909	1833.95739666667	2586.451046	3232.275084	8434.395605	4751.04057833333	25035.79901	26765.41041	26783.91633	26195.0419166667	7945.037503	9743.034052	9621.611133	9424.623706	9624.814696	9271.824218	51578.08804	48145.69924	54612.4444	51445.41056	2982.054858	8459.601909
95	Acacetin	0.841	MS2 matched	283.06158	8.506	78685.7575	79593.38193	79117.638	79132.2591433333	5639.871117	6457.217229	7779.148893	6625.412413	12842.16683	12335.06847	15421.01634	13532.7505466667	12463.13556	14051.9742	10730.84394	12415.3179	80523.1147	85853.18597	79733.69757	82036.66608	11870.81175	10153.75222	11026.94246	11017.16881	20055.82942	14060.57166	14350.26128	16155.55412	9776.372429	6870.36873	5454.76281	7367.16798966667	23285.46028	23996.56061	23574.97289	25024.81781	23972.02992	23970.768302	3491.438294	6553.665515	7053.327173	5699.476994	41115.83647	41352.54699
96	Acetaminophen	0.775	MS2 matched	150.05656	4.781	2786.266384	3035.090001	1532.437849	2451.26474466667	6362.387883	7444.683778	6769.818431	6858.963364	2937.169983	1329.445202	2832.510436	2366.375207	1597.200041	3091.127798	2601.775479	2430.03443933333	6069.716359	5883.491004	6323.472342	6092.22656833333	1062.801754	558.8908465	870.4411254	830.711241966667	5951.518549	5409.481058	5478.836905	5613.27883733333	3954.79432	3609.592712	4142.573255	3902.32009566667	3575.635679	3945.805873	2272.371314	4428.414495	3573.928344	3559.231141	1797.47074	4314.770697	3876.089937	3329.44379133333	901.8119485	1645.058734
97	Acetylleucine	0.732	MS2 matched	172.09595	3.8	4285.95626	4386.391709	4128.234157	4266.86070866667	6194.712889	6535.115603	6755.693244	6495.173912	4520.542554	4960.435636	4500.281901	4660.42003033333	8526.637446	7996.597511	6900.818588	7808.01784833333	4922.875905	4389.34527	5022.38511	4778.202095	1787.105905	1985.488819	3242.264599	2338.286441	6825.940391	7361.022374	6214.937653	6800.63347266667	5074.259151	4442.616121	3477.915521	4331.596931	4920.541102	4811.76404	4897.922547	4813.867982	5624.778303	5013.7747948	6960.580535	6583.938721	7029.971357	6858.16353766667	1860.550488	2218.425153
98	Adenine	0.928	MS2 matched	134.047	1.106	20561.54836	49646.39231	45896.20068	38701.38045	95435.49051	111660.0496	118973.0793	108689.539803333	48265.04169	68186.91392	36607.02452	51019.6600433333	80888.00072	57120.88771	52017.48462	63342.12435	112754.5683	82295.52355	127348.6153	107466.235716667	44090.79828	49042.38104	37064.9669	43399.3820733333	73860.93871	33067.26979	38917.79601	48615.3348366667	10858.98674	74275.60778	91620.68665	58918.4270566667	65865.29939	65935.49242	32569.70112	72677.66488	45748.80467	56559.392496	46775.54761	54473.19429	43190.54448	48146.4287933333	35086.11217	36741.68696
99	Adenosine	0.726	MS2 matched	266.08945	2.726	241114.6941	232857.6742	225426.2205	233132.862933333	216005.453	248636.9034	250131.4435	238257.9333	225274.53	232352.192	240850.784	232825.835333333	180817.4533	180212.2178	153628.5601	171552.743733333	152924.8432	146647.7867	154320.5015	151297.710466667	190643.2416	185670.7017	186599.5742	187637.839166667	259509.3603	239919.0833	236724.0105	245384.151366667	174394.9033	173319.6267	167012.1163	171575.548766667	167869.3963	199867.9961	192266.8905	195806.4379	198940.7553	190950.29522	217714.0066	240857.3364	231126.1462	229899.163066667	190334.0995	188492.0239
100	"Adenosine 2',3'-cyclic phosphate"	0.787	MS2 matched	328.04709	2.388	9564.832401	10172.96475	9099.882993	9612.560048	1940.788067	1441.74772	1210.510284	1531.015357	2893.380534	2998.270584	3264.242757	3051.964625	3419.342179	4100.029711	3550.966643	3690.11284433333	530.5198625	815.1716739	792.631344	712.774293466667	3753.502923	4331.823054	4053.893598	4046.406525	2060.523854	2693.338035	2505.638949	2419.83361266667	736.2150445	695.6203279	471.7447223	634.526698233333	2172.900591	2756.050842	2754.045402	2627.076939	2755.006303	2613.0160154	994.3106789	1439.871463	1396.561758	1276.9146333	2183.710555	1021.415591
101	Adenosine monophosphate	0.914	MS2 matched	346.05356	0.812	27719.31701	27581.9949	26652.79199	27318.0346333333	13778.11286	16507.51828	14685.12709	14990.2527433333	15905.1632	17053.54648	18353.02771	17103.9124633333	19371.61138	20386.1789	21493.33618	20417.0421533333	12929.25954	12108.07375	14097.78625	13045.0398466667	11632.9446	14031.71563	14233.2121	13299.2907766667	13960.2059	14949.62857	14383.497	14431.11049	9195.090943	9562.749748	10876.24583	9878.02884033333	13379.21011	14080.30224	13380.05741	14465.82872	13379.23008	13736.925712	9963.691979	9760.020329	9782.289916	9835.33407466667	9068.677659	8568.570117
102	Alanylphenylalanine	0.708	MS2 matched	235.10751	4.378	35312.02004	29757.31101	29995.0551	31688.1287166667	26022.25475	26372.30984	28920.57454	27105.0463766667	5516.330204	5228.500892	6125.545888	5623.45899466667	38273.56294	34953.2502	33105.46942	35444.0941866667	28670.62569	16061.57517	29570.17623	24767.45903	40759.83631	34914.33759	41738.96887	39137.7142566667	27325.21578	24664.10131	30164.72258	27384.67989	23065.07995	19646.11931	20904.33876	21205.17934	22620.51718	22952.10113	22862.48538	25410.95235	22624.4493	23294.101068	21404.21098	21103.87476	21751.01262	21419.6994533333	18305.5399	21328.63347
103	alpha-Chaconine	0.756	MS2 matched	850.48694	8.517	9.839828738	10.7076377	24.19617163	14.9145460226667	8.59958125	8.976467092	83.09685424	33.557634194	38.85657061	48.06614187	14.23124103	33.7179845033333	14.62072818	14.66371478	9.501474587	12.9286391823333	23936.47247	19938.04251	8391.031658	17421.8488793333	9154.912116	21454.27628	11131.35596	13913.5147853333	67842.3587	92303.14819	78848.39194	79664.6329433333	11050.65441	9593.540334	31589.42174	17411.2054946667	15227.47115	21144.17106	14655.93612	14965.41209	24099.70452	18018.538988	30774.72092	25388.6851	27415.28278	27859.5629333333	11449.79813	11404.10213
104	Amatain	0.711	MS2 matched	715.3681	11.511	11315.73337	10499.26001	10548.44914	10787.8141733333	2870.56453	3621.606919	3303.542769	3265.23807266667	7507.559243	7246.632342	8287.910442	7680.70067566667	12074.32689	13027.41792	8653.073487	11251.606099	9094.34272	8077.815889	6818.680208	7996.94627233333	9301.387186	8246.029672	9293.693001	8947.03661966667	6019.996312	4878.069982	4975.685105	5291.25046633333	6692.912025	6823.284238	5927.95051	6481.38225766667	5924.447787	6317.419013	6125.013128	6706.656084	6299.477943	6274.602791	7889.916623	10190.17875	7997.32741	8692.474261	10107.78491	8323.075796
105	Anthranilic acid	0.784	MS2 matched	136.03952	2.446	30577.43996	29145.13866	29446.96686	29723.1818266667	25101.39606	25543.04398	26048.97018	25564.4700733333	38897.19342	40404.05896	39176.60331	39492.6185633333	28620.70598	28375.87919	24785.81662	27260.8005966667	22370.08092	20885.95056	20538.24523	21264.7589033333	6975.201858	5598.608553	6650.645772	6408.152061	33453.98806	34041.20948	32066.9927	33187.3967466667	28205.17977	27132.53902	26839.29966	27392.3394833333	20929.01932	24289.9522	23586.96379	24226.30079	24781.2566	23562.69854	25674.55706	27608.76336	27603.16875	26962.1630566667	21754.82696	20914.32331
106	Apigenin	0.922	MS2 matched	269.04443	7.243	47993.05118	43267.4648	39921.1791	43727.2316933333	86824.06613	96109.69429	98793.18598	93908.9821333333	12088.73233	9902.321371	13840.47659	11943.8434303333	36886.51664	42826.76361	33882.83909	37865.3731133333	23354.39836	22346.56891	22675.00835	22791.9918733333	13973.38826	14010.25489	14994.33601	14325.9930533333	29677.2193	26660.63642	27413.50581	27917.12051	74333.70909	72057.73398	72308.63417	72900.0257466667	34286.13501	38373.15276	38298.50781	37017.41886	39423.66198	37479.775284	81618.89947	95617.83749	88091.67035	88442.8024366667	27738.01272	30304.8032
107	Apigenin 7-O-glucosylglucoside	0.814	MS2 matched	593.15137	5.5	7657.136604	7399.596108	7755.949015	7604.22724233333	7110.325626	6837.195729	7434.830097	7127.450484	3111.730374	988.207049	2271.846015	2123.92781266667	7739.192698	6368.525658	7172.691123	7093.46982633333	3905.634021	3802.636731	4822.624399	4176.96505033333	3195.303498	3050.833144	3271.894709	3172.677117	6889.009115	6570.087073	7606.361708	7021.81929866667	8245.679296	9532.473471	8263.533225	8680.56199733333	5381.196864	5602.578439	5683.160025	5484.3839	6378.963731	5706.0565918	6086.818083	11328.60704	10567.56282	9327.66264766667	6140.3726	6028.344338
108	Arachidic acid	0.727	MS2 matched	311.29562	13.311	90182.81737	88612.31133	81360.33381	86718.4875033333	133431.1154	121792.1912	124306.7821	126510.029566667	74943.38968	72623.57301	72682.82272	73416.5951366667	100639.9129	102294.9646	102922.6476	101952.508366667	117729.5776	108738.5902	145392.8152	123953.661	61611.28102	59442.17065	58456.15085	59836.5341733333	150002.946	152923.6001	160994.2063	154640.2508	111279.2224	137780.5997	118858.8868	122639.569633333	100688.8715	98842.86616	94736.01483	100618.8434	7462.887337	80469.8966454	145257.2095	113452.9193	123845.5428	127518.5572	90127.18966	107106.2027
109	Arachidonic acid	0.849	MS2 matched	303.23166	11.809	4061.920195	4410.636928	4068.700145	4180.41908933333	7096.590753	5015.841513	5107.238676	5739.890314	6059.873595	4114.349559	5435.295145	5203.17276633333	5596.0654	6004.900077	8296.088161	6632.35121266667	15821.11469	17409.00974	18898.9784	17376.36761	5035.342227	5866.742634	4801.433724	5234.506195	12771.75352	11695.41263	10051.76517	11506.31044	42157.02198	38936.50568	40107.17736	40400.2350066667	18351.83869	17236.10595	19474.71597	18575.30342	18492.50048	18426.092902	102234.4622	100380.4235	119593.5174	107402.801033333	6762.431064	5790.258221
110	Arginine	0.898	MS2 matched	173.10458	0.626	1150763.079	1095893.175	1093276.716	1113310.99	1264075.602	1266262.157	1285690.386	1272009.38166667	786923.5466	771959.0059	805849.719	788244.0905	706065.8716	712777.2295	685430.3072	701424.469433333	886709.0572	786748.7776	908808.9545	860755.596433333	697560.4244	803896.5779	809911.5416	770456.1813	1056406.483	1070982.518	1102254.585	1076547.862	579149.3257	605081.4016	604178.4954	596136.407566667	758951.5326	838039.1233	809584.521	817563.2771	809541.5378	806735.99836	595126.6654	611725.4805	601841.2163	602897.7874	513119.0509	478467.7159
111	Arillatose B	0.716	MS2 matched	517.15759	4.472	27563.77106	26122.35444	23973.14007	25886.4218566667	9233.30653	10792.98478	11179.92531	10402.0722066667	31808.14737	34556.62164	33015.35808	33126.70903	24809.44017	25363.16854	21213.00068	23795.20313	6492.56662	6102.347787	6225.670243	6273.52821666667	13247.26765	14985.66809	13961.12068	14064.6854733333	32714.83034	30323.88056	30294.57154	31111.0941466667	8618.095124	7302.480177	6428.98721	7449.85417033333	14631.85807	17096.00058	16050.08798	18620.96934	17073.07738	16694.39867	10722.34127	10702.40225	11479.90147	10968.2149966667	15584.90241	14981.92755
112	"Benzoic acid + 2O, O-Hex"	0.801	MS2 matched	315.06973	1.329	7833.576081	9538.589151	8568.976249	8647.04716033333	6490.342287	6207.274654	5912.207459	6203.2748	13915.29005	10869.63766	12245.72085	12343.54952	9545.797873	9623.683959	9581.680348	9583.72072666667	8272.199984	522.518463	10378.53365	6391.08403233333	200.6344607	2238.14269	3680.451987	2039.7430459	1638.899493	20175.87138	17958.64573	13257.8055343333	2477.591283	6997.782506	6204.559536	5226.64444166667	641.9674132	7908.887197	7169.059263	7821.236774	7815.091249	6271.24837924	8211.433621	8908.313044	9174.525836	8764.75750033333	6908.768457	298.0978818
113	Benzoylformic acid	0.747	MS2 matched	151.0397	3.114	10955.68408	13784.34519	10569.26901	11769.7660933333	7670.553557	14600.93087	5832.909147	9368.13119133333	7883.831061	3651.49954	10763.46991	7432.93350366667	12170.5306	18890.70327	12215.85289	14425.6955866667	11905.17979	11120.47187	16846.77173	13290.8077966667	8969.717881	8942.125963	8933.744663	8948.52950233333	5720.010621	11888.18635	6647.279116	8085.15869566667	10411.21499	13580.64988	14530.09031	12840.6517266667	10489.67888	12431.89564	12358.30483	12349.29749	12132.09307	11952.253982	17776.98408	12533.51876	12446.55087	14252.3512366667	9476.337849	5484.355768
114	Bexarotene	0.74	MS2 matched	347.19952	9.924	3798.284332	8570.450108	2992.794608	5120.50968266667	3008.799058	4513.093527	3302.692815	3608.19513333333	3484.560804	3642.136447	7519.21067	4881.969307	4478.836041	2539.292757	5889.639676	4302.58949133333	5171.134301	10958.7154	8751.026065	8293.62525533333	2302.026736	2307.849	2224.146281	2278.007339	9031.3261	5795.631833	10510.35509	8445.77100766667	16466.44254	5921.31099	15064.13219	12483.9619066667	8318.201849	8341.498527	6195.855081	8428.20228	6364.564424	7529.6644322	9279.130791	6084.111101	16983.96231	10782.4014006667	11231.41228	14956.83835
115	Butylated hydroxytoluene	0.818	MS2 matched	219.17473	0.732	104315.238	85404.3834	102894.9705	97538.1973	69756.7957	84137.58054	66144.2866	73346.2209466667	60323.42509	70381.69646	92056.91919	74254.01358	81563.21545	118771.4786	118537.9674	106290.88715	80347.79846	110017.6169	67418.66537	85928.02691	27555.8051	58851.5079	113105.907	66504.4066666667	95138.54875	126847.5616	110971.6624	110985.92425	99183.50681	93349.48426	90554.89358	94362.6282166667	89087.75271	89125.99622	70455.06801	86880.18548	89100.74277	84929.949038	89772.68011	84315.96703	100690.341	91592.9960466667	82484.71024	94640.5613
116	Butylparaben	0.761	MS2 matched	193.0873	7.788	7960.538448	5841.58161	7216.51939	7006.21314933333	6104.245185	7717.109051	6261.228048	6694.19409466667	11671.57416	6614.048609	7365.045924	8550.22289766667	5666.001732	5215.919257	10610.77675	7164.23257966667	5554.918547	7461.564678	5987.557124	6334.68011633333	6040.149186	5299.287185	6361.126373	5900.18758133333	5053.951991	4568.048932	5586.850242	5069.617055	6144.162453	4709.610378	5622.685113	5492.152648	7830.03826	6784.765989	6521.65745	8284.284166	6790.553916	7242.2599562	5343.536298	4517.147263	5373.804367	5078.16264266667	7710.67043	7117.956146
117	Caffeic acid	0.892	MS2 matched	179.034	3.797	33729.63665	33944.78142	35634.75366	34436.3905766667	20275.15369	22642.66388	22919.57358	21945.79705	14753.65388	8934.774508	15348.6772	13012.3685293333	35578.59231	27164.55612	26049.53455	29597.5609933333	28220.09665	25751.95198	32607.31102	28859.78655	4396.575326	3049.630083	4833.009225	4093.07154466667	22805.94258	24946.28266	28710.75371	25487.65965	9708.058918	12309.34562	11296.20427	11104.5362693333	15339.41915	15665.89278	16277.67446	13554.92218	15651.21523	15297.82476	11008.64269	9409.978908	9580.767778	9999.79645866667	8011.595274	10919.87677
118	Calcium pantothenate	0.953	MS2 matched	218.10304	2.501	102827.2086	106810.0615	98765.22006	102800.830053333	95048.83424	110805.5627	113039.4234	106297.940113333	72232.41394	74252.07988	73948.79053	73477.76145	127243.5885	116569.5105	101034.3396	114949.1462	77900.56216	71584.5558	76951.39277	75478.83691	59318.37396	60727.11912	62892.89871	60979.46393	112888.6594	118883.2611	109241.9609	113671.2938	60346.14953	55418.18316	53276.42158	56346.91809	62943.98133	74228.83517	72275.40332	73084.84516	74089.25186	71324.463368	47825.82478	49682.89162	54289.93347	50599.5499566667	60150.54765	58970.76465
119	Camelliaside B	0.776	MS2 matched	725.19183	4.438	4972.485065	9332.212207	5086.43272	6463.70999733333	10145.82644	8586.487496	8987.003453	9239.772463	2730.501163	2413.65028	4422.098256	3188.74989966667	14982.66674	14340.08128	17568.10083	15630.28295	5354.21862	9979.456645	6940.294157	7424.656474	10073.07621	5284.460347	8786.222114	8047.919557	8154.19175	3881.307281	4838.395116	5624.63138233333	6871.523943	8511.971828	5868.864044	7084.11993833333	4013.561328	9187.129342	5700.758621	5727.270579	7107.401975	6347.224369	8100.538151	10175.33861	16421.2681	11565.7149536667	9462.210262	3802.006811
120	Canrenone	0.803	MS2 matched	339.1929	11.973	510679.7274	217671.9384	459625.6504	395992.438733333	82256.98044	248183.1964	229989.8224	186809.999746667	156479.1821	135919.5531	204035.2299	165477.988366667	282047.2901	207776.9971	143005.5423	210943.2765	157709.4148	127916.937	264855.5208	183493.957533333	444433.1222	123536.3183	148504.2065	238824.549	95902.9595	244286.5001	160078.0237	166755.827766667	137005.4413	138183.5885	146104.4092	140431.146333333	101158.4843	224943.1344	161359.9536	188981.3727	170334.7518	169355.53936	254043.3231	82356.02209	599431.4894	311943.61153	512605.1141	174284.2317
121	Chrysin	0.891	MS2 matched	253.0498	8.348	124704.3187	132985.5759	123374.7669	127021.553833333	2469.213176	2790.19034	3684.490266	2981.29792733333	7057.563467	5663.679098	6758.010802	6493.08445566667	9719.722564	9119.348015	8843.25561	9227.442063	8008.338527	9380.023251	9185.441941	8857.934573	1455.495055	1168.203174	1929.02609	1517.574773	3183.921899	3436.988965	2761.620772	3127.51054533333	8097.303951	7368.008559	6440.767308	7302.026606	22385.91512	24273.20078	24285.22369	24273.51334	24276.58162	23898.88691	3146.373943	2300.311714	2878.875808	2775.187155	85818.60954	80229.82954
122	Cinnamic acid	0.793	MS2 matched	193.05074	5.82	7636.211631	6610.181805	6266.529821	6837.64108566667	2367.180424	3356.079021	3196.800665	2973.35337	1384.824066	1219.200313	2839.205643	1814.41000733333	5756.272215	5893.898893	2595.181924	4748.45101066667	2165.210689	1948.764208	2189.600996	2101.19196433333	817.9440404	746.3623327	396.9050425	653.737138533333	4778.345546	3672.819619	3753.166966	4068.11071033333	1383.426135	855.0419192	1245.061355	1161.17646973333	2390.000029	1859.083019	2856.489843	1154.101751	2610.142829	2173.9634942	1907.955244	917.2176601	1831.774725	1552.31587636667	1600.761076	1237.072637
123	cis-Aconitic acid	0.897	MS2 matched	173.00957	0.74	381606.4946	379003.0165	371833.1264	377480.879166667	372550.3865	438226.6477	361944.0613	390907.031833333	223365.7365	216256.463	250839.9792	230154.059566667	387549.6048	383011.3468	418811.5185	396457.490033333	176830.3398	173612.4952	203880.2241	184774.353033333	296231.6768	294407.2935	298927.74	296522.236766667	336933.1622	295166.4533	291956.9694	308018.861633333	183929.7865	167849.8695	170026.1575	173935.271166667	290678.0005	283855.184	293440.9437	294837.436	274300.1999	287422.35282	127133.5082	117705.6847	135294.1197	126711.1042	258172.7897	244015.028
124	Citramalic acid	0.814	MS2 matched	147.02864	0.745	592793.099	598140.2646	599774.179	596902.5142	571691.2322	661437.5296	570141.8795	601090.213766667	855660.2836	828466.4371	929523.4929	871216.737866667	906649.1516	867520.1251	951365.905	908511.727233333	1082118.326	1090775.93	1237558.231	1136817.49566667	1113525.522	1100388.018	1080912.806	1098275.44866667	1186991.25	1020292.925	1069156.067	1092146.74733333	1176231.803	1027160.524	1022555.375	1075315.90066667	904336.2282	895473.3539	905450.7859	948893.9615	855023.1244	901835.49078	1120773.082	1046833.557	1232094.722	1133233.787	1038099.477	988427.3013
125	Coniferyl aldehyde	0.863	MS2 matched	177.0542	5.31	7961.639352	7637.497142	6918.706679	7505.94772433333	5074.909161	4958.477702	4004.155697	4679.18085333333	6634.165425	5001.841839	5817.33151	5817.77959133333	12151.91862	13066.43293	11604.58116	12274.3109033333	4056.290779	3875.343736	6183.678514	4705.104343	6868.860219	7406.124641	5426.535676	6567.173512	6174.424071	6179.972475	6517.912557	6290.769701	7429.443307	8537.811162	7446.559433	7804.604634	6280.559721	5992.92872	6267.867599	6281.260411	3710.136499	5706.55059	5139.794773	4934.444017	5195.058941	5089.76591033333	8140.505296	8905.855991
126	Corymboside	0.981	MS2 matched	563.14044	4.766	518090.8523	522504.1219	462955.8357	501183.6033	678509.9083	786788.8282	744001.645	736433.4605	202451.4625	231549.8988	214809.4541	216270.2718	1044942.841	1167872.598	1141031.942	1117949.127	500561.8201	443868.6198	533129.6885	492520.0428	604866.8993	607630.2918	615089.3576	609195.516233333	1059485.764	989664.072	881539.9018	976896.579266667	1539267.663	1190819.147	1467230.375	1399105.72833333	674692.348	745874.3336	799192.261	747246.2727	768792.6306	747159.56918	1225536.618	1937250.373	1997558.538	1720115.17633333	1374015.21	1094038.545
127	Cosmosiin	0.912	MS2 matched	431.09808	5.871	17399.78156	10260.46817	7389.312156	11683.1872953333	14160.86788	20711.48718	18235.95937	17702.7714766667	15842.24539	7538.810216	14317.61822	12566.2246086667	26925.85391	15399.4464	22798.95144	21708.0839166667	13263.07146	6807.869872	12540.18644	10870.375924	5072.351446	2503.168188	2605.555713	3393.69178233333	18199.94825	13319.61309	14495.35155	15338.3042966667	31046.52134	15720.85932	14745.80345	20504.3947033333	14704.00022	11283.51797	17820.53935	10553.70611	19450.38121	14762.428972	43802.13427	52497.54613	43407.41862	46569.0330066667	20972.99277	9459.948931
128	Cyanidin 3-(2G-glucosylrutinoside)	0.856	MS2 matched	755.20667	4.353	10327.68275	7312.861182	15792.16037	11144.2347673333	17178.41916	8653.281654	9150.010328	11660.5703806667	6536.327966	4538.809302	4378.474814	5151.20402733333	17469.80216	29419.07447	15561.89881	20816.9251466667	16790.90842	14204.41017	9755.343122	13583.553904	12652.55635	15124.30008	11817.64598	13198.16747	13231.53212	7599.99607	13480.07321	11437.2004666667	15578.15212	10085.49289	12341.66478	12668.4365966667	14552.34833	15714.38044	15455.72259	16013.10032	15451.97953	15437.506242	10651.15615	12272.75044	16827.03477	13250.3137866667	15160.18586	9461.052267
129	Cyclic guanosine monophosphate	0.717	MS2 matched	344.03888	1.395	6375.012536	9403.635939	10739.89776	8839.51541166667	2148.365342	529.4363677	505.8086377	1061.20344913333	5610.361446	4810.491923	5120.009862	5180.28774366667	4361.708069	2993.593402	4156.702963	3837.33481133333	990.6166852	117.105038	1350.451904	819.391209066667	251.3946545	8788.4892	7329.963913	5456.6159225	182.7181551	2885.960935	1998.613094	1689.0973947	159.7221164	1192.650594	1218.296918	856.889876133333	371.0469833	2247.144294	2092.351386	1903.559233	2126.439662	1748.10831166	1303.370676	1613.094134	1513.267699	1476.577503	1514.253723	150.0163266
130	Daidzein	0.86	MS2 matched	253.04922	8.488	135377.4188	129938.273	123354.6437	129556.7785	3104.757119	3263.410441	4451.20762	3606.45839333333	5877.677608	6686.195655	5980.052457	6181.30857333333	8234.876528	9271.373606	7885.099805	8463.783313	8787.879091	7213.942829	8170.718204	8057.51337466667	805.2256397	988.4438019	1270.234565	1021.30133553333	3185.649292	3894.248682	3151.738952	3410.545642	9326.188708	7834.189494	7253.852909	8138.077037	19728.18399	22577.19811	22098.9138	22214.3186	22714.90478	21866.703856	3583.43547	3706.753096	3392.769938	3560.986168	88614.77079	87540.99864
131	Daphnetin	0.877	MS2 matched	177.01834	4.078	16983.88067	17491.36656	17024.85581	17166.7010133333	28174.41888	32384.7276	31759.87747	30773.0079833333	26452.15646	26708.78168	27834.48912	26998.4757533333	43646.44025	42685.57899	37833.9201	41388.6464466667	15564.52148	15515.69888	15639.99794	15573.4061	7849.174624	9915.218771	9204.31411	8989.56916833333	34538.24423	33848.60705	31604.28199	33330.3777566667	27868.0503	26095.50858	24543.28031	26168.9463966667	20933.95872	23721.28613	22995.56337	25095.75512	23680.98247	23285.509162	23040.52871	24463.29511	26788.10584	24763.9765533333	28716.99583	27642.62462
132	Decahydrogambogic acid	0.709	MS2 matched	637.37183	11.613	11034.95674	9300.81483	6106.775439	8814.18233633333	2962.995893	4308.148083	1532.683819	2934.609265	4615.61147	3184.652931	6169.49027	4656.58489033333	7054.365587	8271.472048	17411.34892	10912.3955183333	9698.170698	9751.444265	22678.25844	14042.6244676667	12636.56994	9171.349938	14797.94002	12201.9532993333	9313.084357	5310.495126	8505.727981	7709.76915466667	6511.176847	11132.00266	8360.888317	8668.022608	7417.801938	8643.405035	8519.572327	9373.640159	4259.545824	7642.7930566	6299.45736	5506.656011	5384.010978	5730.04144966667	3962.831525	1817.202293
133	Dehydroabietic acid	0.861	MS2 matched	299.20206	11.245	10557.41817	10441.11341	10127.4283	10375.31996	10753.34699	13062.65309	12550.9838	12122.32796	10805.4474	11216.91334	12526.89101	11516.41725	8793.902324	11395.93898	7945.924065	9378.58845633333	10820.51356	10902.12042	10783.24281	10835.2922633333	10363.8354	9403.093223	10831.62115	10199.516591	10723.86827	11528.3653	10954.10222	11068.7785966667	11675.04957	11201.59183	10060.53986	10979.06042	9511.603741	10986.73479	10730.05336	11084.71752	10977.48348	10658.1185782	10842.31695	8869.870416	11215.74097	10309.3094453333	10862.628	11552.98414
134	Dehydrotumulosic acid	0.79	MS2 matched	483.34564	13.518	3195.412187	3328.935919	3648.353513	3390.90053966667	2539.189635	2698.575021	1866.633026	2368.13256066667	3609.257068	2285.065598	2782.9595	2892.42738866667	8501.152696	6388.560982	4942.915424	6610.87636733333	2705.723833	2126.277325	2416.373972	2416.12504333333	5504.134586	4531.448105	3288.462983	4441.348558	2958.074522	2862.838759	3004.320689	2941.74465666667	2761.69082	3702.253996	2771.917704	3078.62084	3516.432271	2824.175656	2820.078312	3237.496775	2676.247687	3014.8861402	2803.43229	1881.665761	2512.25646	2399.11817033333	2713.975908	2958.508191
135	Deoxynivalenol 3-glucoside	0.739	MS2 matched	503.17447	3.278	10784.14907	10170.52547	10994.58896	10649.7545	7666.835199	8369.901829	8847.039201	8294.59207633333	4124.966682	4421.392344	3361.672174	3969.34373333333	10047.45198	9071.952591	7928.623903	9016.00949133333	4930.492785	5893.997327	6257.021098	5693.83707	7076.857791	6462.320242	6454.160581	6664.44620466667	12188.2723	13642.48218	12280.40524	12703.7199066667	6470.03768	6332.083166	5853.628388	6218.583078	5387.839019	7722.711229	7084.953111	7087.287841	7307.700106	6918.0982612	9489.631757	7962.834313	8891.916456	8781.460842	7041.545491	8090.238512
136	D-Glucose	0.932	MS2 matched	179.05582	0.661	267983.8152	260473.7383	268173.0639	265543.539133333	308768.9491	329602.931	344135.1175	327502.332533333	236642.3659	251996.2968	262303.3613	250314.008	451629.3114	414001.3569	395302.5697	420311.079333333	242969.5152	234686.2595	237839.1245	238498.299733333	368866.9466	365585.6907	390002.1153	374818.250866667	361996.7939	353236.9927	343859.2531	353031.013233333	363652.3994	311749.0373	316027.4166	330476.284433333	313514.8787	326322.2486	310828.2248	316555.0003	320044.3119	317452.93286	460399.115	466141.7828	464382.9638	463641.2872	261238.0627	281036.9142
137	Dinoprost	0.71	MS2 matched	357.2627	9.09	8793.576022	10800.52864	13163.8814	10919.3286873333	18510.58337	18536.11082	13963.41135	17003.3685133333	12169.61262	9443.407526	17116.03429	12909.684812	3200.378187	6403.991024	7932.471457	5845.613556	24443.86525	14552.54334	26704.50625	21900.3049466667	2765.575765	2133.552189	2122.931776	2340.68657666667	29194.06579	45147.83469	28899.55521	34413.8185633333	17433.35264	12221.83517	8400.880807	12685.3562056667	9049.787986	13249.80279	13247.62401	8385.342097	13260.42813	11438.5970026	14288.92941	10250.23113	11261.80852	11933.6563533333	9277.729991	9534.673579
138	Dipalmitoylphosphatidylglycerol	0.883	MS2 matched	721.49896	11.901	53505.1177	63532.60472	19412.38938	45483.3706	4258.785521	33564.99883	37657.69963	25160.4946603333	39769.1894	14933.18777	28950.4602	27884.2791233333	6762.511751	25270.61991	21788.85049	17940.660717	6773.071835	21553.30294	10143.46647	12823.280415	29011.11422	11692.97366	40873.6992	27192.5956933333	9442.785494	9138.065852	32577.3386	17052.729982	8055.661827	31023.27499	23410.34578	20829.7608656667	16256.30981	36093.06842	16587.95242	16837.8429	25247.08051	22204.450812	12252.4241	54878.42447	91605.95878	52912.2691166667	51235.03899	10706.27011
139	Docosanoic acid	0.753	MS2 matched	339.32428	13.852	11148.11281	11774.82868	15172.08588	12698.3424566667	13819.63345	14638.15358	15301.70661	14586.49788	7625.418366	12416.67389	8694.360669	9578.81764166667	48539.52742	15797.24458	16851.58022	27062.7840733333	30339.2227	20290.62254	82493.71516	44374.5201333333	22083.06338	17911.2285	9979.203113	16657.8316643333	20621.75838	37443.34534	4532.127234	20865.7436513333	14658.62196	75969.71293	47103.8812	45910.7386966667	12302.13586	11682.89885	15637.11735	2071.57705	8366.779073	10012.1016366	4170.28765	13446.7344	16567.91784	11394.9799633333	12136.07683	54554.28125
140	Docosanol	0.785	MS2 matched	325.34473	13.293	15349.60587	14950.20353	15073.68293	15124.4974433333	16549.11167	16494.19465	17306.29204	16783.1994533333	15013.02153	17999.07492	16593.32882	16535.1417566667	22390.24675	19800.01334	21649.40929	21279.8897933333	14181.00977	12885.98768	13775.94178	13614.3130766667	9003.876034	9412.581683	9682.236547	9366.23142133333	9174.051698	11274.58356	9296.360817	9914.99869166667	17899.471	17982.74896	17509.30555	17797.17517	13835.67601	14468.60799	13771.53979	13925.43321	13611.67771	13922.586942	16667.80768	13790.9191	18749.84857	16402.85845	14045.55978	14819.71595
141	Dodecylbenzenesulfonic acid	0.854	MS2 matched	325.18335	12.236	26024.5543	99942.28571	32284.0459	52750.2953033333	92260.59207	113311.8539	44960.12136	83510.8557766667	94028.77283	35380.3159	77836.50367	69081.8641333333	35659.89209	47590.76285	34377.91195	39209.5222966667	32022.34979	111016.3239	40451.78977	61163.48782	116644.8074	36221.81769	27202.48355	60023.0362133333	131026.7649	74040.46783	47469.47853	84178.9037533333	82291.71428	42093.26519	47158.04662	57181.0086966667	71616.66316	24810.2314	54140.28228	42376.37516	46652.95234	47919.300868	11915.29896	57864.16976	130965.7433	66915.0706733333	29518.26479	46037.53962
142	Dronedarone	0.801	MS2 matched	555.2821	11.193	31120.13115	33107.43428	29601.04146	31276.2022966667	13820.12059	16661.80444	16928.17425	15803.3664266667	30006.29173	26746.02679	27221.3312	27991.2165733333	42254.34277	38092.59175	32329.87897	37558.93783	24423.5452	23722.72141	22654.16908	23600.14523	19026.34456	18591.34406	18076.21704	18564.63522	25633.2216	25818.0812	20974.38166	24141.89482	17181.24656	15834.15668	26965.75105	19993.7180966667	17775.72991	21578.41447	21070.246	21080.98016	21602.70796	20621.6157	17973.87397	19362.83549	20892.59155	19409.7670033333	22516.47431	38909.78801
143	Echinocystic acid-3-O-glucoside	0.777	MS2 matched	633.40332	12.188	28248.32274	29241.78605	27745.97658	28412.0284566667	21356.83593	19187.85603	20727.13377	20423.94191	15731.76068	14832.30263	18444.44332	16336.1688766667	18816.14827	19125.68295	13717.87855	17219.9032566667	19795.95153	18148.7495	16554.87614	18166.5257233333	11523.32732	11932.82351	11104.20731	11520.11938	18516.78929	17233.01966	21045.25455	18931.6878333333	22848.7073	18878.77869	16742.01653	19489.8341733333	16421.12024	16424.1402	16891.38604	16663.81524	16423.71435	16564.835214	19118.70338	18335.98295	21896.36054	19783.68229	14562.14462	15104.44728
144	Eprosartan	0.7	MS2 matched	423.13806	5.501	3957.281416	5583.773931	5435.547543	4992.20096333333	2251.304294	3995.656699	3650.853236	3299.27140966667	3359.805017	5099.212427	4920.062227	4459.69322366667	9034.290923	11721.51809	10154.86811	10303.559041	9281.776475	7771.635702	7663.658915	8239.02369733333	2579.178169	1696.379519	2649.964823	2308.50750366667	9516.815762	11139.54113	11098.66914	10585.0086773333	6982.304925	5773.963232	8021.909379	6926.05917866667	4359.247179	6369.972588	5980.999942	6424.525909	5599.785433	5746.9062102	4840.896579	4368.167667	4345.239087	4518.101111	7781.306429	5691.785535
145	Ethyl caffeate	0.748	MS2 matched	207.06651	6.528	15954.51636	28399.29314	33196.82492	25850.2114733333	2909.347978	3528.684662	2262.579447	2900.204029	5566.861807	6416.177201	5542.652117	5841.89704166667	12237.71643	12846.6798	11859.55387	12314.6500333333	2239.477692	1731.264772	1489.351023	1820.03116233333	2214.343812	962.285407	1727.967039	1634.86541933333	2712.577112	2041.258575	3490.84545	2748.22704566667	1239.221217	3058.97734	2591.673241	2296.62393266667	5653.592187	5953.662874	6792.764711	4329.522695	5601.696768	5666.247847	1431.538838	1162.970058	1952.298298	1515.602398	1618.472884	1313.74128
146	FA 16:0;2O	0.761	MS2 matched	271.22925	11.355	564314.7762	579260.7853	566294.9226	569956.828033333	651744.7809	763107.4353	741864.1015	718905.439233333	585226.0134	524707.5373	531820.2616	547251.270766667	401519.3597	479352.6766	357577.7311	412816.589133333	658878.6384	631100.0511	692181.0088	660719.899433333	459464.3716	440818.6633	421408.3712	440563.802033333	579985.2955	580957.8492	517229.2225	559390.789066667	565804.9771	519616.8661	534952.2446	540124.695933333	426251.5963	515232.6378	502747.4237	514765.7585	514687.0868	494736.90062	583338.217	575260.0041	684345.1652	614314.4621	525328.4221	401616.0092
147	FA 18:1;2O	0.874	MS2 matched	313.23712	8.784	24685.51171	24173.30803	24566.40928	24475.07634	41933.36428	39590.21172	34468.87222	38664.1494066667	18588.28313	23139.91792	17156.80908	19628.33671	9960.356878	15364.79442	10427.39581	11917.5157026667	33145.51691	37677.24733	29166.49217	33329.7521366667	3915.26914	3034.85729	4932.220957	3960.78246233333	40488.67789	39665.36092	32405.37804	37519.8056166667	28655.39509	26256.68665	18835.60636	24582.5627	21225.78688	17878.77021	22820.8371	21262.12683	21793.66751	20996.237706	18220.92123	28772.24059	27827.00687	24940.05623	14682.74423	17205.52931
148	FA 18:2;O	0.795	MS2 matched	295.2262	10.048	12126.5977	13898.53881	12181.22314	12735.4532166667	16618.29095	13899.02984	12847.98623	14455.10234	12447.54134	11296.44204	11598.66317	11780.8821833333	13322.52485	14674.88231	13723.74464	13907.0506	14558.41211	16913.12126	16063.75567	15845.0963466667	18231.71371	17796.13725	17498.49173	17842.11423	19220.22469	18760.88218	17900.46182	18627.1895633333	11306.81935	12044.17065	10204.93102	11185.3070066667	12191.84757	12466.05827	12208.67106	13063.83202	12450.1157	12476.104924	12261.43911	11938.50492	12121.48031	12107.1414466667	15267.17706	15791.78876
149	FA 18:3;2O	0.805	MS2 matched	309.20627	9.416	37705.85376	36589.0093	41859.15708	38718.0067133333	19394.62026	25834.71324	16656.56501	20628.6328366667	35376.93897	37986.51899	32446.31098	35269.92298	32827.24787	28836.09666	26418.0322	29360.45891	47015.63456	54729.42244	55895.1788	52546.7452666667	85286.33554	87049.95399	90690.33579	87675.5417733333	27949.93259	31014.56771	39060.28405	32674.9281166667	215060.4798	130983.8319	37627.55526	127890.62232	36911.57585	41690.59347	40134.35303	40465.49423	39705.90954	39781.585224	43412.21463	36587.45764	42453.33595	40817.6694066667	36596.50381	34153.27736
150	FA 18:4;O	0.805	MS2 matched	291.19556	9.481	9258.697402	7539.231975	9003.657805	8600.52906066667	2281.462247	4814.707535	3447.304714	3514.49149866667	9557.661928	11148.04141	13779.54978	11495.0843726667	13025.10194	1773.718484	2248.292457	5682.37096033333	26311.99667	27407.64445	20015.74144	24578.4608533333	45033.35599	34471.7278	60649.22772	46718.1038366667	5990.236559	11133.91334	8543.730028	8555.95997566667	13521.45779	5026.431603	9607.035761	9384.97505133333	8957.832519	11247.91052	7349.469508	7612.195129	9002.232764	8833.928088	6611.894356	8903.151894	12987.044	9500.69675	12141.44983	10637.32166
151	FA 19:0	0.844	MS2 matched	297.27765	12.873	24680.99975	25744.07997	24452.90842	24959.32938	42286.56892	40811.877	41342.51465	41480.32019	28675.23074	30029.80278	28007.99447	28904.3426633333	41245.10337	38489.60478	43964.18375	41232.9639666667	55240.37801	51379.24177	54600.97772	53740.1991666667	25355.86255	22593.5797	24418.77886	24122.74037	62079.57379	57522.7429	54175.7618	57926.0261633333	43345.55643	39519.41845	38001.70681	40288.8938966667	34636.00321	32348.27658	34638.49585	34434.99317	34495.06625	34110.567012	39949.06451	37404.21203	45072.63893	40808.63849	28381.54951	29944.39714
152	FA 19:1	0.782	MS2 matched	295.26334	12.48	77084.77354	133579.2531	131497.3324	114053.786346667	208825.3531	213569.8237	217213.6431	213202.939966667	156625.3774	165036.6852	170929.7889	164197.283833333	159678.6147	151592.5355	146962.7727	152744.640966667	180630.1687	81458.3364	203571.8757	155220.126933333	70873.56569	70481.72022	65730.08075	69028.4555533333	340328.7737	359234.7239	147599.8834	282387.793666667	160048.0944	88415.29518	167817.6482	138760.345926667	150550.3388	158667.1473	150469.7236	170191.4865	76346.1976	141244.97876	83327.42461	180772.7912	198818.8361	154306.350636667	133108.3513	151426.5087
153	FA 20:0;2O	0.769	MS2 matched	327.28928	11.898	28223.42524	32130.17993	20742.21393	27031.9397	19254.27883	39605.33631	30999.84004	29953.1517266667	24794.22702	24141.2118	35745.16006	28226.8662933333	12675.58733	13488.52634	8938.090923	11700.7348643333	32930.11868	35450.56046	30904.87187	33095.18367	20066.3488	11955.47939	13783.16489	15268.3310266667	46424.68776	51154.59468	40561.84204	46047.0414933333	18538.50649	18119.52199	18259.822	18305.95016	16143.0397	22706.85455	10258.12323	21118.83828	16312.11042	17307.793236	20635.35722	19399.92032	31019.61354	23684.9636933333	21994.83926	20165.89748
154	FA 20:2	0.86	MS2 matched	307.26373	12.474	199998.9645	193126.9655	131710.7097	174945.546566667	378720.9885	397967.6537	368883.903	381857.515066667	280013.5297	215511.075	314377.4643	269967.356333333	171378.9383	372995.3334	339754.9435	294709.7384	144404.027	385990.5869	105673.0306	212022.548166667	76067.81818	84868.12605	133937.8244	98291.25621	388471.3048	220780.2799	156349.532	255200.372233333	215004.9423	202999.4609	97723.20767	171909.203623333	222010.2045	254656.4802	178492.6414	246326.985	245482.9935	229393.86092	119596.6185	283155.3827	243181.2433	215311.0815	202285.4323	87980.75442
155	FA 20:3	0.86	MS2 matched	305.24844	12.061	13118.39236	13128.38344	14818.60651	13688.46077	15924.32162	19819.5607	19442.68341	18395.52191	24585.8897	22639.04888	23793.98692	23672.9751666667	48076.60767	44898.4882	35657.62036	42877.5720766667	33539.87622	30757.02477	37620.28173	33972.39424	17831.58713	15968.7486	16365.98609	16722.1072733333	26809.53726	24696.13503	25127.53519	25544.4024933333	32407.8329	34085.60622	34525.42287	33672.9539966667	21407.7142	26030.44339	26001.69939	25888.4863	26005.20133	25066.708922	50530.59395	49644.61499	52682.10334	50952.4374266667	18247.65984	18955.17665
156	FA 22:1;2O	0.946	MS2 matched	369.29837	11.927	113596.955	126331.1064	121436.5144	120454.8586	73785.16734	194444.6321	182326.0714	150185.29028	87389.60223	51808.7581	52852.32775	64016.8960266667	67487.68359	44261.67873	45027.85294	52259.0717533333	56000.30394	73917.79223	68649.39971	66189.1652933333	15748.29014	16636.40136	18153.79695	16846.1628166667	191182.6837	196444.4978	159764.7685	182463.983333333	45124.66052	23995.44078	29079.32141	32733.1409033333	40494.90889	76666.21779	75926.5355	54477.0418	76511.5268	64815.246156	54059.66182	69036.06179	87414.59608	70170.1065633333	55202.17459	54838.23712
157	FA 23:0;2O	0.865	MS2 matched	369.33627	13.346	57358.14231	62647.33576	87111.81115	69039.0964066667	88082.32048	58732.60932	90913.31031	79242.7467033333	33378.5569	55848.17014	87324.4813	58850.40278	98707.73694	96964.25115	58567.55784	84746.51531	92495.70341	92511.6953	91651.37461	92219.5911066667	52105.27275	80855.60768	81283.94159	71414.9406733333	90007.38516	60907.76496	57932.17472	69615.7749466667	88667.80909	50604.22241	58843.67106	66038.56752	73097.22837	75315.91331	52355.86382	77683.78195	73118.65031	70314.287552	46534.58374	67320.76377	79881.38099	64578.9095	38124.86413	35006.08924
158	FA 24:0;2O	0.904	MS2 matched	383.35196	13.69	273004.4799	276326.8677	258894.1863	269408.5113	219090.4607	251111.0259	233609.5033	234603.6633	243807.1827	240402.5062	120942.1313	201717.2734	257642.9611	265158.3707	150458.4768	224419.9362	192788.6142	201366.934	189770.2652	194641.9378	211097.1689	216303.0463	219006.3312	215468.8488	242164.5377	230430.394	215857.6509	229484.1942	200994.1353	184664.1743	175311.2362	186989.8486	193014.8613	199181.859	196528.8312	200420.2228	199047.2439	197638.60364	160314.2992	177169.679	193210.8897	176898.2893	171009.0371	151808.3664
159	FA 24:1	0.897	MS2 matched	365.34241	14.11	432704.1012	442359.462	399300.825	424788	1058996.607	972822.7263	941162.6222	990993.985166667	717385.8959	566777.0554	711468.9868	665210.646033333	853542.2974	842006.7712	902581.7784	866043.615666667	813523.0228	854881.4097	1031536.231	899980.221166667	425509.268	409495.1247	425999.1117	420334.501466667	980182.8138	1018872.832	832643.9702	943899.872	869456.778	800643.8764	858712.0857	842937.580033333	60271.05883	698179.0568	629475.4308	686426.3817	650958.7907	545062.143766	837932.9505	917463.1038	945259.7787	900218.611	723398.2669	453817.3314
160	FA 24:1;O	0.716	MS2 matched	381.3385	13.062	418946.8766	432988.9369	605832.7306	485922.848033333	1074213.679	1075395.578	1030796.714	1060135.32366667	884040.438	809065.6681	856342.5701	849816.2254	770409.6344	772171.0494	787317.0018	776632.561866667	840370.0103	1179951.885	1324068.63	1114796.84176667	555934.7752	807692.5294	517602.204	627076.502866667	979453.9705	988162.9587	983662.9195	983759.949566667	1195161.816	807227.5755	1119724.756	1040704.71583333	806257.4611	827383.2095	811492.8454	827502.0669	638231.1041	782173.3374	1110854.476	1045327.484	1197953.494	1118045.15133333	539614.1888	402020.3614
161	FA 26:1	0.814	MS2 matched	393.37213	12.43	0.977321726	2.808854711	21.10773018	8.29796887233333	407.2253794	458.5726952	0.887134287	288.895069629	475.814425	8.035125648	369.7641344	284.537895016		9.08570914	468.150331	159.078680046667		7.548215636	63.0064979	23.5182378453333			3.960804192	1.320268064	342.0136466	11.78501083		117.93288581	2.9354521	59.35770076		20.7643842866667	428.4375304	640.8384029	4.79408758		25.49330473	219.912665122	82.41068716	458.9661185	8.823451806	183.400085822	0.757120141
162	FA 28:1	0.769	MS2 matched	421.40231	14.27	1082.165017	9321.851474	6231.308835	5545.108442	2832.082612	2045.766618	6171.673401	3683.17421033333	1972.47355	5673.46512	2405.328193	3350.42228766667	3443.968736	1776.154133	4356.923573	3192.348814	3630.489226	3101.427681	6089.554835	4273.823914	6283.00484	5236.106402	8302.831448	6607.31423	2453.278893	3298.072346	4676.701907	3476.01771533333	5168.944869	6939.794588	4545.98896	5551.576139	4371.900995	1450.902845	7662.063505	4902.613718	4350.983818	4547.6929762	4450.178759	4142.70072	5260.466116	4617.781865	5311.732407	4716.398654
163	FA 28:7	0.719	MS2 matched	409.31894	9.161	1476.30821	1749.278691	1738.654777	1654.747226	373.7303772	629.7892198	658.4452072	553.988268066667	12831.37786	12865.77448	14831.85207	13509.6681366667	1914.540287	1918.130393	1375.499885	1736.056855	2313.827614	2506.853341	2897.269783	2572.650246	3.87808821	5.789934956	7.515764314	5.72792916	8622.393187	8329.73607	9104.057971	8685.39574266667	8.481762024	60.73854476	6.729872002	25.316726262	1911.354222	2404.464316	2397.446933	2143.912993	3237.583186	2418.95233	9.382997543	5.638785521	8.453228984	7.825004016	10.43331664	18.94079191
164	FA 40:5	0.795	MS2 matched	581.52777	13.541	23766.16121	21564.84631	15433.40227	20254.8032633333	15793.6457	5710.881072	18690.73551	13398.4207606667	3945.184599	13347.21408	4637.444869	7309.94784933333	13312.62774	6440.823049	9544.278565	9765.90978466667	11929.85072	13532.91843	10026.62488	11829.79801	11351.48384	13871.05166	16898.85176	14040.46242	5949.680242	10470.76473	10919.87121	9113.43872733333	15041.90058	11726.29281	10903.92222	12557.37187	9690.15233	6958.470875	11005.34467	11551.89679	10126.06165	9866.385263	11621.24767	7680.690054	18802.15914	12701.3656213333	20415.27115	11317.3556
165	Ferulic acid	0.862	MS2 matched	193.04945	4.827	39049.38509	37008.77198	37828.19822	37962.11843	52554.74265	58063.22955	58598.25414	56405.40878	26309.06594	28132.86269	27988.77129	27476.8999733333	30270.76912	27523.76147	27002.47408	28265.6682233333	28974.09457	25711.71079	29791.0728	28158.9593866667	13499.72991	12542.30265	12031.7673	12691.26662	56439.55175	57297.99662	53120.91254	55619.48697	21624.56365	19951.1262	20904.9198	20826.8698833333	25806.53307	29626.60043	28281.84458	29475.91925	28283.7631	28294.932086	19155.12055	17240.48978	20460.99165	18952.20066	19539.23692	20467.55854
166	Fraxetin	0.713	MS2 matched	207.03059	4.491	12092.33384	12965.31963	12390.85886	12482.8374433333	813.3692874	344.5555399	762.4859748	640.136934033333	21735.46112	23986.48814	23879.85273	23200.6006633333	21385.36677	21081.0689	17707.93855	20058.12474	3081.087964	3338.486376	3982.090429	3467.22158966667	27927.77715	25697.58616	26053.78361	26559.71564	899.9305116	2516.082948	242.3077431	1219.4404009	11559.54546	10257.58423	4840.220997	8885.78356233333	9052.834316	11397.00132	11014.92755	11648.89771	11031.60636	10829.0534512	9758.618122	10246.05499	5394.445999	8466.373037	6471.147716	6542.110685
167	Fumaric acid	0.759	MS2 matched	115.00377	0.706	171716.9746	175952.4879	169032.3373	172233.933266667	135739.9022	188182.3303	173199.6044	165707.278966667	176935.2776	193755.9392	181905.2082	184198.808333333	165063.0106	148522.1194	152737.3476	155440.825866667	171332.8872	284639.6915	166460.9252	207477.834633333	160452.838	173291.924	162994.5782	165579.780066667	185623.3022	191082.4699	187971.8729	188225.881666667	141146.4325	88679.67095	90924.62946	106916.91097	199923.2523	140040.1388	157036.0824	156015.0966	159327.8635	162468.48672	115721.1849	120872.5965	133311.2955	123301.6923	156090.9375	133997.4531
168	Galactaric acid	0.892	MS2 matched	209.02962	0.592	15243.20488	17203.69881	15501.83686	15982.9135166667	12479.67723	14550.74355	21571.35905	16200.5932766667	14263.88242	9865.47127	13050.57722	12393.3103033333	15019.02785	12870.34495	10024.066	12637.8129333333	13179.5973	18535.85519	16808.37406	16174.60885	8431.994142	7720.786157	14977.84888	10376.876393	18848.47519	31440.23385	20222.8998	23503.8696133333	12815.40489	19250.15998	21062.15417	17709.23968	16995.99233	16385.4415	11927.59644	17532.76989	16422.03377	15852.766786	18612.26711	17964.95319	27552.64892	21376.6230733333	9049.174638	8166.760639
169	gamma-Aminobutyrate	0.831	MS2 matched	171.00517	0.605	51440.64394	51824.98	51223.14176	51496.2552333333	6823.344874	6984.325969	8299.281813	7368.98421866667	37923.12493	37513.23427	37287.41012	37574.5897733333	34427.43265	33653.52596	32887.10613	33656.02158	4859.567079	4772.27154	4428.863759	4686.90079266667	16790.28698	19575.08806	21122.36155	19162.5788633333	7912.176753	9460.222809	8389.46805	8587.289204	3399.734579	3477.62616	3855.802851	3577.72119666667	18445.86643	18447.19644	17287.74878	19009.40356	18288.66577	18295.776196	5789.918823	5635.99951	6204.314609	5876.744314	14458.31157	13209.67589
170	gamma-Linolenic acid	0.848	MS2 matched	277.2168	10.516	22897.21673	24370.37257	21190.29499	22819.2947633333	57081.63261	60425.28122	60031.30501	59179.40628	24204.39486	26178.07849	24840.00773	25074.16036	20738.53091	18807.18783	19799.67917	19781.7993033333	38177.03983	43528.18706	36311.02301	39338.7499666667	13095.29246	12418.61377	14232.1065	13248.67091	91370.34971	76484.16541	80188.73721	82681.08411	29049.29157	28904.35378	25692.06537	27881.9035733333	29342.18507	29844.29545	27129.85861	30217.37456	29827.4619	29272.235118	20168.88545	20665.80275	24798.84187	21877.8433566667	27984.607	26283.63508
171	Gingerol	0.889	MS2 matched	293.17465	8.521	470450.7873	476955.9198	466150.1483	471185.618466667	394876.2507	492238.6914	501130.6663	462748.536133333	563619.126	662031.2399	581925.9885	602525.451466667	459224.0251	446834.6421	414128.2441	440062.303766667	479307.4112	698425.3592	515266.7668	564333.179066667	707186.3263	438527.9596	474813.2238	540175.836566667	616983.0026	444545.8514	465098.6753	508875.8431	719131.7124	440847.5653	466429.0892	542136.1223	580245.9166	456519.1535	472777.7097	467458.7355	459582.443	487316.79166	448353.2102	446303.3494	479151.7921	457936.117233333	442610.2511	628460.1508
172	Ginkgolic Acid C15:1	0.767	MS2 matched	345.24359	11.861	11090.67079	13987.73832	10703.12059	11927.1765666667	9872.197572	10069.21723	13502.64377	11148.019524	5083.974099	4248.457982	5490.662881	4941.031654	4177.899018	4769.022284	5345.393416	4764.104906	8616.09527	7414.655054	4607.821818	6879.52404733333	9805.953018	6313.552961	4697.683703	6939.06322733333	6538.425349	6261.244744	3820.471333	5540.047142	4747.868025	5342.901651	5907.602346	5332.790674	7765.254888	6355.781554	10884.43735	4358.124569	7883.011648	7449.3220018	5757.540541	7039.733181	9620.844201	7472.70597433333	5813.698156	11179.28369
173	Ginsenoside F1	0.767	MS2 matched	637.41998	14.212	17295.06906	4095.837382	3819.188432	8403.364958	13301.14676	13972.3378	1502.650338	9592.044966	8727.88184	12806.90088	11824.39374	11119.7254866667	21424.3456	21046.03618	21676.82336	21382.4017133333	3209.094839	1532.407924	14806.2914	6515.93138766667	21863.36939	19117.37168	25866.6894	22282.4768233333	15886.29451	1922.978758	11627.9915	9812.42158933333	1985.063657	11861.6846	921.1032766	4922.61717786667	10174.79591	16220.38397	3297.767881	11212.52627	11164.75194	10414.0451942	13137.5256	15148.3801	3319.818833	10535.241511	3111.801603	18786.97723
174	Ginsenoside Rg2	0.785	MS2 matched	783.49115	13.069	8695.38372	8916.141374	8482.918649	8698.14791433333	16142.77955	10678.44211	10621.73193	12480.98453	9189.999386	7968.762335	8894.117739	8684.29315333333	11561.05131	14173.40673	11287.71239	12340.7234766667	4928.45031	5318.159498	5098.305464	5114.97175733333	8252.679346	9536.591907	9556.521775	9115.26434266667	8750.660828	10782.75356	7408.527982	8980.64745666667	8720.825727	6500.409866	7628.523516	7616.58636966667	7969.181511	7441.355116	7967.693343	7680.882749	8751.480857	7962.1187152	6268.778635	6758.457642	8517.376993	7181.53775666667	12707.44453	12027.78886
175	Ginsenoside Rh2	0.755	MS2 matched	667.43372	11.876	13289.34204	18373.88153	13942.04302	15201.75553	3647.602624	14089.55598	13331.09479	10356.0844646667	14922.73035	12368.89024	8780.358146	12023.992912	9890.479922	15961.076	6142.641296	10664.732406	9503.912436	15565.8215	14485.88061	13185.2048486667	10780.22725	11431.37673	13093.24308	11768.2823533333	18889.49775	11204.3022	5776.872388	11956.8907793333	9371.030932	8563.029948	8764.833743	8899.631541	11060.86962	14308.10264	8941.887217	14166.32509	14134.85027	12522.4069674	15121.11609	15959.65318	15351.55791	15477.4423933333	13698.86242	11594.2781
176	Ginsenoside-Rg1	0.744	MS2 matched	845.49872	11.531	19521.56357	20668.17684	16533.08555	18907.6086533333	4275.69476	2413.069858	3380.365758	3356.376792	10200.19468	14675.69619	12749.77963	12541.8901666667	13066.07741	13523.60502	11398.4457	12662.7093766667	6672.092978	6697.347528	4004.917583	5791.45269633333	8736.089252	6669.402299	10417.73959	8607.74371366666	8970.033459	8523.007575	6148.851474	7880.630836	7396.272246	6842.900585	4912.789419	6383.98741666667	8037.052315	8025.574675	7602.781735	8356.099941	8347.432806	8073.7882944	9033.876332	6005.396388	8443.658197	7827.643639	11606.00164	9627.156656
177	Gluconic acid	0.916	MS2 matched	195.05054	0.605	203354.6067	221804.3917	187783.4714	204314.1566	254766.0874	271362.3076	248040.0674	258056.154133333	387284.7865	410128.7899	452567.2957	416660.2907	299259.8493	294539.2666	324812.7902	306203.9687	343451.3833	305163.1347	331357.3606	326657.292866667	181891.2389	162664.2038	170097.7963	171551.079666667	494941.3699	388918.5477	437495.9618	440451.9598	298384.9182	262651.9195	277705.0964	279580.6447	287799.1721	292540.1822	306413.3089	297083.3769	292631.6733	295293.54268	595559.9937	659629.2809	591202.5582	615463.944266667	162139.7573	158391.4027
178	Glucose 1-phosphate	0.949	MS2 matched	259.02127	0.595	20414.44864	21952.89912	20254.38647	20873.91141	9287.4161	8633.387383	8266.502518	8729.10200033333	26224.14202	25581.90521	23267.76535	25024.6041933333	14748.25472	15988.44039	15267.45756	15334.7175566667	15170.13112	13545.3353	14807.17632	14507.54758	25003.79927	28788.10005	29875.81731	27889.2388766667	14121.04705	14680.89617	14348.46161	14383.4682766667	12391.38836	13753.53378	13264.31183	13136.4113233333	15755.65934	16266.31052	15745.9145	17107.00412	15759.13494	16126.804684	18878.36694	21151.48108	21638.34682	20556.0649466667	14137.99627	12660.59443
179	Glutamic acid	0.92	MS2 matched	146.0455	0.616	203534.9497	186587.3986	193630.3358	194584.228033333	311698.1455	316873.1329	300705.3703	309758.8829	196739.0437	193186.4994	191008.9101	193644.817733333	184976.6871	188281.8373	174154.3217	182470.9487	192483.7249	182045.8987	197230.1293	190586.5843	201694.5406	211258.3066	221188.2403	211380.3625	226311.4256	224635.9662	224403.8499	225117.080566667	125418.1509	126674.915	122605.5454	124899.5371	174003.9393	192261.7939	177415.4634	186164.4521	186161.8019	183201.49012	137759.4891	143933.565	145071.963	142255.0057	123541.5051	113016.3916
180	Glutamine	0.719	MS2 matched	145.06111	0.618	103507.1321	98568.55228	101091.5424	101055.74226	74496.28838	71273.45775	81389.7006	75719.8155766667	50994.03574	48987.97441	54734.13631	51572.04882	98257.33942	89782.39167	84770.94305	90936.89138	64949.01422	59110.6327	67422.90525	63827.51739	192589.4695	215571.5855	228976.3452	212379.1334	86739.65786	94222.9587	87305.91862	89422.84506	40607.89418	40802.01199	40747.64438	40719.1835166667	74317.57213	83009.82798	80697.74166	81689.54037	81684.86576	80279.90958	86451.28043	91701.76254	80786.03206	86313.02501	59712.30504	51739.9179
181	Glyceric acid	0.821	MS2 matched	105.01851	0.63	42904.52852	39988.2769	43160.76943	42017.8582833333	68015.88005	68798.06389	73182.74092	69998.8949533334	48683.82074	47406.9759	51042.62409	49044.4735766667	48610.39123	46484.4957	42419.73971	45838.20888	99032.63936	95800.00889	108622.8652	101151.837816667	47199.25487	51838.36932	53400.83052	50812.8182366667	60856.1456	61362.01962	63219.46574	61812.5436533333	48798.4341	49674.35161	50714.89546	49729.2270566667	52640.14182	56629.18552	55772.57164	55773.53453	56655.2676	55494.140222	57097.2482	56841.10703	56425.97698	56788.1107366667	33607.39791	30649.41734
182	Gly-Pro	0.853	MS2 matched	173.08109	5.044	50354.45517	52716.71657	49957.6138	51009.59518	106562.8195	116822.4709	120271.2047	114552.165033333	49845.99682	50073.77193	50498.65158	50139.4734433333	50308.12482	45324.56336	42270.81919	45967.83579	85471.10506	84499.4431	88954.49507	86308.3477433333	20713.87513	19010.17121	18948.27974	19557.4420266667	119654.8078	120016.3345	113835.7123	117835.6182	73125.17848	65697.94753	65380.72972	68067.95191	56053.66481	61254.75843	60321.69867	61224.49371	61214.9002	60013.903164	58619.37089	57712.45859	66539.6741	60957.16786	39655.62822	43757.39217
183	Guanosine	0.947	MS2 matched	282.08459	2.003	100477.5497	108088.4933	95525.50461	101363.849203333	74683.41894	81694.3395	79110.08661	78495.94835	55418.85485	60537.31087	58248.52391	58068.2298766667	68610.76691	64855.85486	57588.86381	63685.16186	60077.44688	64792.93326	64706.79943	63192.39319	60027.98427	60205.78599	60227.90977	60153.8933433333	74041.75564	74549.54653	65413.50474	71334.9356366667	54352.46355	47328.46484	44734.52181	48805.1500666667	56798.89795	58422.2438	56241.3611	58402.98836	58399.1232	57652.922882	57216.81272	60632.29183	66857.73018	61568.94491	44401.81674	44017.6174
184	Helicid	0.858	MS2 matched	329.08737	2.28	39732.99841	42892.19217	36512.3197	39712.5034266667	18881.59145	19585.45045	19316.9286	19261.3235	31641.45934	31777.74394	31261.35401	31560.1857633333	30085.65707	30116.96093	29991.70901	30064.77567	24389.29268	22781.98814	24557.40963	23909.5634833333	22319.62542	21894.68654	21120.84271	21778.38489	36995.33914	32441.7557	29894.99338	33110.6960733333	26577.71977	22658.43277	22804.72832	24013.6269533333	23417.01177	25433.01502	24968.26431	25401.20867	25406.0682	24925.113594	23641.33064	26840.10512	27742.78228	26074.7393466667	28725.17176	27483.38537
185	Heneicosanoic acid	0.847	MS2 matched	325.31003	13.619	14508.35787	16234.75286	21484.67098	17409.26057	23610.93674	22180.87808	22204.0581	22665.2909733333	14969.1042	18822.46241	14444.34055	16078.63572	8832.032346	14312.5928	15660.10299	12934.9093786667	47934.74637	4386.505227	106040.0928	52787.114799	23607.88976	20672.83552	11633.62747	18638.1175833333	28797.17756	6651.151659	14214.65734	16554.328853	16718.04113	13162.72857	48634.76834	26171.8460133333	16243.13773	16174.76585	20700.24553	8151.880721	12138.74851	14681.7556682	11189.59198	17776.15818	21365.26998	16777.0067133333	2727.79322	60450.59843
186	Heptadecanoic acid	0.855	MS2 matched	269.24863	12.418	351145.1872	342127.3464	326579.7247	339950.752766667	523927.1514	547308.7094	566135.8764	545790.579066667	298263.5143	360992.1589	340296.9894	333184.220866667	411661.0071	343943.9376	335542.2613	363715.735333333	471184.3264	154400.767	581959.1751	402514.756166667	277607.5952	202453.436	257985.3398	246015.457	705903.4296	745723.0712	240116.9004	563914.467066667	507901.9196	467876.4564	410035.8095	461938.061833333	351715.2961	374069.4913	352361.4926	407813.0439	149179.8978	327027.84434	145775.6657	340481.3657	407947.0207	298068.017366667	269682.5633	351089.6763
187	Heterophyllin B	0.86	MS2 matched	777.43115	7.616	1115819.74	1079737.725	1098853.5	1098136.98833333	871943.1802	718228.9635	993780.031	861317.391566667	161842.1055	209381.021	225369.7942	198864.3069	3969638.007	2623963.73	2871053.315	3154885.01733333	2727332.258	2941312.276	6303555.722	3990733.41866667	2920634.406	2727671.364	2992525.026	2880276.932	3238479.94	2872384.724	3081677.492	3064180.71866667	2789422.648	2649423.447	2081659.744	2506835.27966667	1525956.54	2538383.214	2009827.624	2249499.841	2011092.15	2066951.8738	2453074.745	2260603.644	2600013.865	2437897.418	4663655.243	2093005.539
188	Hexacosanoic acid	0.744	MS2 matched	395.3877	14.064	1605.115464	2246.645861	120.3716567	1324.04432723333	861.2500855	2793.573978	1702.366452	1785.73017183333	4400.793252	2480.697077	356.0222484	2412.50419246667	235.0791651	2445.438486	4358.604561	2346.3740707	165.8514656	110.1924662	1825.871513	700.6384816	188.5513039	132.4891955	2064.188053	795.076184133333	2260.002592	103.3873095	219.4077986	860.9325667	50.24928016	1971.454583	1018.838158	1013.51400705333	748.7007886	2859.736018	2497.631049	347.9986067	1931.999511	1677.21319466	344.5880359	3238.927476	2368.655727	1984.05707963333	1641.009844	343.1770033
189	Hexadecanedioic acid	0.858	MS2 matched	285.20435	10.238	14345.65301	15518.94029	13834.22005	14566.2711166667	20461.05167	21014.18513	21052.68715	20842.6413166667	11770.00927	10963.59637	11287.13116	11340.2456	9631.040419	9474.495008	8702.893385	9269.47627066667	15501.06753	13434.11001	15152.16918	14695.78224	3841.482268	3499.998199	2848.421766	3396.63407766667	20916.25256	18156.00148	17553.38452	18875.2128533333	9506.541178	8768.867907	7753.235567	8676.214884	11333.99615	8728.904263	11206.86701	11209.23739	10388.75546	10573.5520546	10874.11048	9370.575486	10205.17299	10149.9529853333	8307.978258	7844.054422
190	Hexanedioate;hydron	0.793	MS2 matched	145.04913	2.741	16676.83969	15530.0197	16452.61424	16219.8245433333	16873.1905	17993.97347	19418.49266	18095.2188766667	15187.53016	15939.7751	15764.98008	15630.76178	20121.48355	16825.83804	15275.41444	17407.5786766667	13189.55442	13351.23583	13716.82767	13419.2059733333	8898.682661	7656.448974	10768.72496	9107.95219833333	22917.35249	24745.24701	21001.27305	22887.9575166667	14724.48495	12605.1139	12460.03872	13263.2125233333	14175.18798	14602.09094	13368.56401	14180.9686	15467.57772	14358.87785	14981.65639	16141.83679	18092.52388	16405.33902	15490.5233	15820.46098
191	Hispidulin	0.871	MS2 matched	299.05508	7.248	45677.96144	47007.58672	43488.46559	45391.3379166667	16544.43351	19311.2494	20433.52023	18763.0677133333	15918.72044	15321.35895	16800.19983	16013.4264066667	21933.62576	28996.80664	19692.54335	23540.9919166667	47556.1365	41808.69196	56608.27652	48657.70166	17437.3405	17496.947	18569.33976	17834.54242	42599.89675	32160.57169	34481.01625	36413.82823	15791.86539	15544.7796	13336.38492	14891.00997	27455.20287	28601.0391	26416.52604	28467.85218	28444.36389	27876.996816	18364.58	14139.45335	13614.9695	15373.00095	18352.13693	25464.76554
192	Histidine	0.942	MS2 matched	154.06245	0.611	48800.65409	41051.8924	46068.93508	45307.1605233333	22818.76101	23626.83911	26102.63879	24182.7463033333	42307.14145	37036.9001	43515.35578	40953.1324433333	62341.88141	61225.64857	51226.74609	58264.75869	27523.79691	25808.21621	29781.60754	27704.54022	35243.50892	48930.39471	51088.68897	45087.5308666667	22138.56431	26774.14519	24639.14105	24517.2835166667	13453.55326	14993.81204	15005.95698	14484.44076	29866.1709	32305.54507	31818.29932	34322.00278	31813.38613	32025.08084	21688.37188	22311.21036	19299.27081	21099.6176833333	24427.65712	21798.69741
193	Humantenine	0.827	MS2 matched	353.186	10.385	21427.85709	24232.30849	20288.19681	21982.7874633333	40002.93772	51370.83539	54049.93124	48474.5681166667	22424.39587	26843.49156	26639.95538	25302.61427	18970.8652	18189.31524	15977.24001	17712.4734833333	35267.16798	33995.77088	35805.28412	35022.7409933333	11966.98541	11768.37427	14034.80725	12590.0556433333	77343.24386	72592.90939	68846.16328	72927.4388433333	27989.47428	25001.96184	22697.22027	25229.55213	21546.30539	28069.51049	25555.37332	27970.34038	27952.1473	26218.735376	19387.12539	19687.22063	21501.82766	20192.0578933333	26524.94037	25287.50505
194	"Hydron;2-hydroxypropane-1,2,3-tricarboxylate"	0.994	MS2 matched	191.02011	0.718	1402588.283	1318264.295	1263568.849	1328140.47566667	1595973.722	1853726.158	1683477.705	1711059.195	936288.2867	861838.833	994495.8324	930874.317366667	1878248.755	1803050.81	1959656.267	1880318.61066667	900285.0537	880453.1942	969570.094	916769.4473	1322734.828	1361076.576	1383289.406	1355700.27	2010935.37	1856755.508	1895435.873	1921042.25033333	1338670.581	1291932.169	1215968.06	1282190.27	1439247.243	1413461.64	1481310.55	1472080.5	1439792.577	1449178.502	803569.3107	793720.3998	781928.567	793072.759166667	1987227.234	1821529.289
195	Hydron;2-methylidenebutanedioate	0.856	MS2 matched	129.01991	0.923	13506.14843	12914.02824	11319.89713	12580.0246	8133.360116	24971.22009	11764.60603	14956.395412	43441.65866	44552.2802	85288.58663	57760.84183	260310.0659	122749.5497	98850.52102	160636.712206667	190894.8311	174727.3858	135775.3578	167132.5249	267947.5578	169181.6637	164447.0617	200525.427733333	137588.2008	223954.6301	218256.4799	193266.436933333	58275.64194	234303.1601	224107.4227	172228.74158	158060.5148	106483.2604	159006.1243	262822.1187	136433.1332	164561.03028	186972.7288	180011.1466	101812.1841	156265.353166667	203212.339	355270.3451
196	Hydron;benzoate	0.914	MS2 matched	121.02894	4.153	142482.8454	132195.4046	129873.6014	134850.617133333	103037.7796	103787.0365	106490.7802	104438.5321	90421.32419	96342.86573	95368.22049	94044.1368033333	167691.5633	170044.5674	160761.7098	166165.946833333	145351.811	140645.0963	143640.4443	143212.450533333	95315.46379	99523.43176	107340.6185	100726.504683333	91705.16554	89517.0357	82571.85066	87931.3506333333	143130.2817	140781.1739	128133.0473	137348.167633333	107096.2544	119934.5135	108846.8019	119113.1275	113702.0001	113738.53948	105479.0685	112380.597	120377.7162	112745.7939	137837.3905	130751.4366
197	Hydron;pyridine-3-carboxylate	0.905	MS2 matched	122.02415	0.82	9988.793889	9727.072621	10237.57136	9984.47929	17361.5977	17531.82381	19113.67487	18002.36546	10779.15797	11851.9657	11363.35158	11331.49175	10421.90007	11180.12707	10048.27581	10550.1009833333	19771.37886	19540.26593	19828.04501	19713.2299333333	7472.193473	6147.227892	6583.339306	6734.253557	22334.11411	23531.83795	22245.57453	22703.8421966667	14319.04351	14754.43818	15257.71289	14777.06486	12864.39971	13495.19222	13141.7485	13200.382	13183.28705	13177.001896	15928.69681	15957.97333	16556.12822	16147.5994533333	9298.521534	9198.032171
198	Hydron;tetradecyl sulfate	0.887	MS2 matched	293.17749	11.896	1477906.594	1472399.797	1463793.825	1471366.73866667	294997.9417	1763751.962	1537365.71	1198705.20456667	1512052.32	732618.849	1356246.127	1200305.76533333	796589.0793	1332948.304	531551.8372	887029.740166667	1585305.099	1428779.359	2249117.246	1754400.568	1745055.012	1587755.572	1428844.65	1587218.41133333	2019009.593	1689673.392	1975951.633	1894878.206	951289.3937	1039926.163	1275418.626	1088878.0609	457804.9376	1481266.915	1293214.696	1720889.794	1267249.638	1244085.19612	2350295.703	1896210.92	1693030.603	1979845.742	1440100.396	2111248.366
199	Indole-3-acetic acid	0.758	MS2 matched	174.0545	4.934	3604.345557	6775.420058	6592.875113	5657.54690933333	8939.376592	11363.40725	11433.83541	10578.873084	5150.600542	5568.095733	5496.886205	5405.19416	4321.68244	3906.79988	3746.476905	3991.653075	12182.83954	7109.175419	13168.02214	10820.0123663333	2893.993682	2941.798366	1442.620195	2426.13741433333	9046.93892	8480.801902	8532.000522	8686.580448	4728.595111	2586.457973	5521.78958	4278.94755466667	6443.292775	6120.321749	6648.279738	6645.804179	6448.745791	6461.2888464	6562.691995	6000.088969	7135.275856	6566.01894	2681.3704	3207.572459
200	Isorhamnetin-3-O-galactoside-6''-rhamnoside	0.847	MS2 matched	623.15912	3.931	7348.123876	7485.064291	7095.447817	7309.545328	4666.311208	5069.252877	5407.274571	5047.61288533333	2146.713902	2316.826432	2318.4862	2260.67551133333	2425.163622	2116.728601	2047.159434	2196.35055233333	5200.848952	5318.037092	5672.601135	5397.162393	2341.81664	2324.251844	2446.082426	2370.71697	5524.090375	5667.254492	5158.516367	5449.95374466667	4053.964926	3906.302618	4071.180212	4010.48258533333	3126.96465	3905.941262	3872.203468	3803.129993	3902.004968	3722.0488682	4016.918612	4155.073131	4568.010022	4246.667255	2835.485832	2763.302437
201	"Kaempferol 3,7-diglucoside"	0.814	MS2 matched	609.3382	8.407	7906.706171	8528.891717	7671.155112	8035.58433333333	5582.963792	6842.182371	8299.201312	6908.115825	4920.420032	7679.726869	5967.870413	6189.33910466667	8207.58316	6297.905119	4158.558469	6221.348916	11625.16418	18331.46178	10479.03766	13478.55454	12083.93797	6129.289694	6985.1911	8399.47292133333	16717.64492	9173.639309	9188.726645	11693.336958	13462.95151	7176.174908	7637.005189	9425.37720233333	7857.658152	7091.202263	7062.228292	8065.10901	7106.033195	7436.4461824	6891.963858	6499.998353	6939.611903	6777.19137133333	6983.215568	13625.96881
202	Kaempferol-3-O-glucoside-6''-p-coumaroyl	0.743	MS2 matched	593.12714	4.599	18753.06775	12898.3054	12980.35051	14877.24122	12381.79651	14118.35795	19537.19827	15345.7842433333	4082.035838	4958.033323	5081.910149	4707.32643666667	22643.34786	16973.24978	18407.93516	19341.5109333333	11732.21923	11993.92595	11219.52813	11648.55777	17494.87449	12666.94862	10788.03157	13649.95156	15038.81636	9870.86501	13073.81646	12661.1659433333	23532.19625	9775.344956	14674.71858	15994.0865953333	12177.01957	8202.919558	12101.09302	14004.12417	11134.27357	11523.8859776	16232.55617	22051.87588	9887.926136	16057.4527286667	14810.8429	19720.89733
203	Kukoamine A	0.848	MS2 matched	529.30029	10.83	42005.61726	36863.2737	36787.84018	38552.2437133333	40031.96691	42357.3357	42540.74022	41643.34761	41421.45905	46711.32898	37856.48582	41996.4246166667	49813.22615	49087.98113	43584.15291	47495.1200633333	47657.66784	42447.00084	44035.89632	44713.5216666667	59888.40663	50252.44035	51658.26225	53933.03641	47401.88201	49033.96874	44160.04475	46865.2985	46608.47572	44656.30149	46267.13398	45843.9703966667	39885.10774	41714.60034	40421.31795	41697.65385	43799.92273	41503.720522	41720.15125	42407.71117	45290.88257	43139.5816633333	40209.09881	35858.32811
204	Kukoamine B	0.807	MS2 matched	529.3028	11.911	16440.27453	17795.84942	27611.55177	20615.8919066667	3523.8797	29219.63079	19814.97292	17519.49447	14956.17818	13781.13251	15414.76776	14717.3594833333	13290.62333	14268.58405	8875.256177	12144.8211856667	10703.61792	27282.62974	14564.88105	17517.0429033333	28290.846	23846.07462	29860.9365	27332.61904	32023.77484	18490.66295	17402.8242	22639.08733	10713.6495	8532.593514	7485.606188	8910.61640066667	9563.982683	17748.71467	6185.007192	18284.73904	17517.40886	13859.970489	18254.31483	20482.51563	33035.39187	23924.07411	13869.77616	8964.271241
205	Lactose	0.732	MS2 matched	387.11533	0.689	8507304.056	8149580.492	8720997.368	8459293.972	9191171.041	10033246.17	9278556.959	9500991.39	8090458.946	9627641.392	9145537.077	8954545.805	24358788.67	22451183.66	20333805.51	22381259.28	7145565.651	6963433.462	6987993.036	7032330.71633333	7145076.716	6160800.006	6666662.625	6657513.11566667	12648484.97	12012896.08	11718016.76	12126465.9366667	13171178.55	10087029.41	9845516.235	11034574.7316667	10654555.87	10340907.95	9625482.248	10763478.11	10343040.5	10345492.9356	11440546.33	11391873.48	12611340.41	11814586.74	6821633.285	8000918.734
206	Lamuran	0.797	MS2 matched	351.1712	10.395	18655.39562	13964.55896	15520.60617	16046.8535833333	15376.18043	22319.35065	23015.81742	20237.1161666667	13894.10761	16093.0597	17173.19334	15720.1202166667	10435.95883	12355.48818	11030.62096	11274.0226566667	18860.66125	21453.60492	18219.25328	19511.17315	10702.32513	9165.922361	13170.96209	11013.0698603333	45537.90884	35861.60686	32645.09457	38014.87009	24552.99167	15298.18668	15225.90907	18359.02914	18430.90561	15297.80393	15744.38232	15203.49326	15848.73209	16105.063442	11463.4265	11658.41963	13673.48847	12265.1115333333	14034.12581	15231.98405
207	Lauryl sulfate	0.929	MS2 matched	265.14685	11.893	1641788.942	1625191.605	1657308.24	1641429.59566667	342317.8901	1855653.666	1726706.401	1308225.9857	1453159.971	759543.5211	748528.4877	987077.3266	621537.4077	845796.3252	513141.3356	660158.356166667	1633768.144	1583934.894	1690805.007	1636169.34833333	1721293.052	1617378.499	1579587.733	1639419.76133333	2068934.195	1828060.516	1768690.819	1888561.84333333	1080402.361	630254.106	873638.4248	861431.6306	440806.4723	1593307.666	1475275.763	1554854.402	1585010.207	1329850.90206	1871550.723	2003188.412	1922087.698	1932275.611	1594443.55	956627.51
208	L-beta-Homotyrosine	0.759	MS2 matched	194.08086	9.004	24283.33089	27882.9899	29788.14787	27318.15622	20797.88528	28801.0626	28484.01305	26027.6536433333	24458.35589	34939.26002	24244.19483	27880.60358	28320.9271	27648.51093	22997.05751	26322.16518	30225.63983	39794.4985	32735.39351	34251.8439466667	44002.69692	33132.95086	28054.41596	35063.35458	35265.72671	31201.26029	32553.86417	33006.95039	41369.82422	30756.12075	31435.15025	34520.3650733333	33980.23948	29601.48214	29284.14569	30625.15845	29298.79378	30557.963908	35319.98856	25565.3799	28982.6768	29956.0150866667	30410.51939	44491.22237
209	Leucine	0.847	MS2 matched	130.08754	0.844	81035.10889	75562.21607	77787.68151	78128.33549	96495.65295	68700.51561	58107.5889	74434.58582	123496.243	84076.06165	121603.3207	109725.20845	128555.1572	177491.4555	120756.9082	142267.8403	41942.00884	47501.15328	47063.91761	45502.35991	89572.95781	94021.12399	91338.26029	91644.11403	61733.14719	66916.28145	59043.01179	62564.14681	47486.33353	82541.20316	53352.60697	61126.7145533333	65547.41476	100851.1982	65643.60669	68567.80871	69056.55689	73933.31705	67458.93554	101689.2791	69314.36857	79487.5277366667	75363.53204	53681.5743
210	Leucoside	0.716	MS2 matched	579.13782	4.964	10999.86362	11311.58284	9794.341432	10701.9292973333	12315.564	14143.98595	13128.58928	13196.04641	3143.961083	3405.049988	2878.821429	3142.61083333333	13798.67405	21077.28621	16842.25481	17239.4050233333	9404.862987	10688.73735	9604.529811	9899.376716	5995.67936	8415.395532	7789.3964	7400.15709733333	10060.41066	9745.049654	9262.327057	9689.262457	9729.049711	12716.83176	13203.19852	11883.0266636667	8328.513936	9356.860939	9132.454804	9312.115927	9340.684657	9094.1260526	18303.45861	18714.9214	11925.31301	16314.56434	11186.74864	13386.07125
211	Licochalcone A	0.748	MS2 matched	337.1481	3.124	5083.760284	5585.807149	5371.589247	5347.05222666667	6614.717904	6499.914196	7642.609654	6919.08058466667	6575.507707	7774.241992	6787.073173	7045.607624	11678.099	9989.289845	7844.061373	9837.15007266667	8633.25463	9106.032843	8697.306824	8812.198099	6455.713739	6825.992503	5652.301846	6311.33602933333	11502.91536	13174.26614	9932.064775	11536.415425	5477.655563	4898.469162	4731.297599	5035.80744133333	5441.23103	6706.038059	5135.240161	5895.546182	6007.859453	5837.182977	6349.944936	6583.465665	7250.090914	6727.83383833333	3112.827145	2517.607698
212	Licoricesaponin G2	0.702	MS2 matched	837.39294	8.189	6170.298021	5642.895785	5208.330157	5673.841321	5945.414327	6875.152482	5297.889806	6039.48553833333	4986.328135	4028.647768	4108.22322	4374.39970766667	7865.354758	8457.7632	10025.94995	8783.022636	9678.830611	8248.488614	11410.38847	9779.23589833333	7993.984827	8604.707411	8465.030923	8354.574387	15094.81379	16424.40783	15055.79063	15525.0040833333	12236.78466	12253.87695	11186.79954	11892.48705	7188.947382	7225.72126	9593.768447	7251.899737	7989.695054	7850.006376	10003.28889	10924.5075	13338.78724	11422.1945433333	8685.407573	9026.939674
213	Linoleic acid	0.921	MS2 matched	279.23288	11.983	21225262.86	22321814.59	21280814.22	21609297.2233333	12201489.21	41891057.45	39548064.65	31213537.1033333	32505392.64	28715682.21	33562819.68	31594631.51	40179331.72	40541118.63	27986710.49	36235720.28	33584233.82	28633281.47	34395865.48	32204460.2566667	15106113.53	15994557.7	15410136	15503602.41	48790268.88	45108712.3	39098263.33	44332414.8366667	29376121.75	25225581.85	27718515.53	27440073.0433333	12933527.17	30405406.21	27208730.57	27427193.26	28819366.77	25358844.796	33556881.75	36318439.02	38393183.31	36089501.36	25135535.42	25433305.88
214	Lithocholic acid	0.805	MS2 matched	375.28656	12.668	2349.053925	4898.724565	5109.506089	4119.09485966667	8073.407609	6565.204663	6620.80498	7086.47241733333	2487.675806	2927.352634	4001.53501	3138.85448333333	2195.81357	2051.629227	2288.12986	2178.524219	4524.796084	4392.059766	3877.692895	4264.84958166667	547.8516322	564.9608133	441.5049359	518.1057938	9615.025044	10323.51972	8171.187689	9369.91081766667	3241.301445	2482.840313	2770.887319	2831.676359	4632.228054	3136.633861	3768.421361	3241.527705	3745.973008	3704.9567978	2724.444233	2393.823629	2848.38276	2655.55020733333	2122.089491	1691.308626
215	L-Lactic acid	0.81	MS2 matched	89.02306	0.74	132934.4989	148505.2233	141187.8992	140875.8738	70137.85003	91229.19179	77286.10891	79551.0502433333	110123.3665	132067.4869	143539.7283	128576.860566667	190888.9325	175223.8273	198058.5389	188057.099566667	84096.37746	82286.01955	99089.30634	88490.5677833333	136867.0221	134972.6891	125974.9936	132604.9016	94129.05003	80645.23292	82963.47117	85912.5847066667	139413.1446	114460.9609	112630.3167	122168.140733333	148375.069	123034.3282	135551.9323	135568.2932	124784.5079	133462.82612	208872.4152	191157.1238	240861.0367	213630.1919	117399.3194	124556.7155
216	L-Malic acid	0.891	MS2 matched	133.0137	0.7	837613.3247	780239.2948	810110.0945	809320.904666667	854015.35	518425.1243	483880.1399	618773.538066667	918027.548	935659.1259	1004221.311	952635.994966667	548100.6559	498045.0626	522383.5366	522843.085033333	840026.496	859703.0644	864548.6431	854759.401166667	533153.7817	492368.2468	500242.4182	508588.1489	1147585.688	656819.0508	589806.0391	798070.2593	453994.5247	406306.7549	412440.2848	424247.188133333	702596.9657	702608.0191	714177.3124	699872.3253	730658.2747	709982.57944	391020.9132	371826.0402	394877.5882	385908.180533333	429979.959	461208.0223
217	Loganin	0.759	MS2 matched	389.14371	3.836	4810.874292	4550.696881	4941.265034	4767.612069	2699.093405	3050.836115	3216.073722	2988.66774733333	3875.045993	3677.045158	3878.992128	3810.361093	7737.016156	7602.632982	6734.874946	7358.17469466667	3618.204223	3277.759246	4660.460547	3852.14133866667	1712.641924	877.7207904	1826.926643	1472.4297858	5230.192756	4108.049393	4546.04076	4628.094303	3266.958672	3296.430933	3113.394099	3225.594568	3425.657977	3873.565457	3841.306804	3868.899081	3788.007175	3759.4872988	8060.237254	6589.561098	7272.513697	7307.43734966667	2657.437604	2978.315425
218	Loureirin A	0.74	MS2 matched	285.11615	8.902	7038.618267	7974.209784	8388.49916	7800.44240366667	6372.440115	7576.766038	8849.698216	7599.63478966667	7253.971945	7358.707089	6513.010952	7041.896662	7640.679028	7333.430702	7339.795565	7437.96843166667	8809.361152	9534.228782	9739.350151	9360.98002833333	10125.66732	6891.299818	7000.919376	8005.96217133333	10540.54101	9534.530559	7910.84551	9328.63902633333	9480.502945	9365.826036	8210.147608	9018.82552966667	8412.558426	8143.475127	8573.800189	8419.439102	9230.102466	8555.875062	7450.818417	7355.1507	7649.549946	7485.173021	7930.775624	10653.73747
219	L-Pyroglutamic acid	0.724	MS2 matched	128.03514	0.62	43697.57268	40140.0889	34208.18389	39348.6151566667	49056.83123	56927.41291	45826.97482	50603.7396533333	38789.47486	40675.3776	41087.44581	40184.0994233333	39202.65814	39290.13355	33808.09508	37433.6289233333	33349.01891	40159.17868	41882.2982	38463.4985966667	47121.9115	47704.27371	46378.64964	47068.2782833333	41075.04133	36053.1779	39858.07871	38995.4326466667	22283.36319	27358.33725	24798.24361	24813.3146833333	28985.3394	35695.5252	31449.89829	34523.05933	33290.00006	32788.764456	24068.47487	28112.65185	27476.46491	26552.5305433333	24424.95165	18688.79699
220	L-Threonine	0.839	MS2 matched	118.04939	0.624	24762.21259	23338.1247	24415.4837	24171.94033	20297.72075	20143.07251	21326.15813	20588.9837966667	26189.12874	23955.819	26568.14137	25571.0297033333	52861.45992	53108.36	45538.56127	50502.79373	23811.06939	17684.47645	23061.92596	21519.1572666667	29886.0405	33897.45716	33009.9318	32264.4764866667	23339.81114	24133.8295	25428.46318	24300.7012733333	16642.38186	18946.43257	19040.77013	18209.86152	22829.76781	25026.77118	25234.3085	24558.73854	25032.33881	24536.384968	25451.70144	25761.37265	23523.58742	24912.2205033333	21184.60464	21773.99303
221	Luteolin 7-O-rutinoside	0.862	MS2 matched	593.14978	5.94	2371.560916	2610.892588	500.1092534	1827.52091913333	1524.331386	1436.212325	1263.712305	1408.08533866667	4113.580724	316.4430005	8538.06208	4322.69526816667	645.6785493	2199.757237	2140.793181	1662.07632243333	1584.704182	1711.060468	2181.027297	1825.59731566667	277.9152225	2121.966212	1839.645294	1413.17557616667	3533.541266	3427.619997	2948.033343	3303.06486866667	3537.449264	2527.863231	4164.477959	3409.93015133333	2892.80373	2807.35644	3526.708059	2400.226394	2917.460039	2908.9109324	2608.524554	1863.186453	3213.268175	2561.65972733333	1409.333112	338.3055702
222	Madecassic acid	0.812	MS2 matched	503.33563	12.29	32782.24878	31828.91026	30006.53961	31539.2328833333	20586.87388	27251.02362	25348.97603	24395.62451	26131.55574	14510.35867	31099.85202	23913.9221433333	42766.39519	36141.60066	30933.29382	36613.7632233333	46544.77323	29147.55725	36463.69804	37385.34284	26891.50073	17988.08449	20552.98888	21810.8580333333	75788.8328	73965.23557	79487.18355	76413.75064	31096.64331	28363.97299	41946.71042	33802.44224	36473.80577	20936.79821	28563.85362	26827.72629	26817.35175	27923.907128	41876.98257	25790.88821	44828.98525	37498.95201	20177.5215	36078.7433
223	Maslinic acid	0.866	MS2 matched	471.34647	13.756	15031.35859	15011.13877	12773.5858	14272.02772	6056.67053	14720.4425	12695.2748	11157.46261	14097.5289	12324.60185	13653.21595	13358.4489	28988.01376	31917.80172	34226.24485	31710.6867766667	8133.320818	12898.68454	12728.34976	11253.451706	13879.25709	6117.144845	11265.4294	10420.610445	14499.73392	22082.63347	20275.22523	18952.5308733333	21406.54572	17180.68455	19303.5991	19296.9431233333	10277.45211	16953.38934	6684.728804	16698.03649	15864.89541	13295.7004308	16058.8515	17987.85603	19181.63863	17742.7820533333	6843.674955	15682.62296
224	Mecoprop	0.706	MS2 matched	213.03072	5.712	14575.24687	10864.16169	10954.37339	12131.26065	6836.579518	8389.879245	8257.055455	7827.83807266667	5068.090569	3227.147297	4588.749658	4294.662508	4198.134592	5732.687046	4827.677915	4919.499851	19093.49964	16972.07825	24475.38413	20180.3206733333	6462.24597	4456.991247	4656.718762	5191.98532633333	14996.34192	12171.69591	18348.35507	15172.1309666667	8693.22481	10440.50878	6005.549008	8379.760866	7683.083412	7907.115391	8735.653383	6698.121619	7924.556702	7789.7061014	5321.98022	6705.411913	6973.051576	6333.48123633333	5771.481417	4791.407727
225	Mesaconic acid	0.906	MS2 matched	129.01942	0.743	551259.5579	564062.6135	554113.0752	556478.415533333	570454.7762	619936.54	560071.9077	583487.7413	396999.5167	381964.1039	434751.5804	404571.733666667	539765.4738	498805.7438	554584.8996	531052.039066667	312240.257	318611.6533	350508.561	327120.1571	378301.842	374534.7365	379120.5797	377319.052733333	523789.7801	464851.4421	477822.7466	488821.322933333	308517.8652	276816.3869	273355.1597	286229.803933333	417271.9247	417309.5367	426695.4495	420934.4433	398193.3949	416080.94982	263237.3434	243726.9682	287033.5516	264665.9544	328904.0071	324204.8533
226	Mesalamine	0.862	MS2 matched	152.03574	0.824	11731.89185	11975.41491	12273.52667	11993.6111433333	21465.89532	18609.60349	17288.78662	19121.4284766667	13961.86347	14619.87318	14957.28025	14513.0056333333	10372.75234	12473.98297	14262.24755	12369.6609533333	17942.77742	15102.59276	17522.94057	16856.1035833333	11054.98835	8090.448546	10231.36377	9792.26688866667	22747.10921	19407.31587	19693.24899	20615.8913566667	13298.17909	13813.37552	14218.29144	13776.61535	13381.68455	14044.70934	13986.74938	14678.77505	13543.50861	13927.085386	12778.23807	13515.60898	14766.48056	13686.77587	10762.6761	10348.24183
227	"Methyl (2S,3R,4S)-3-ethenyl-4-[2-(3,4,5-trihydroxybenzoyl)oxyethyl]-2-[3,4,5-trihydroxy-6-(hydroxymethyl)oxan-2-yl]oxy-3,4-dihydro-2H-pyran-5-carboxylate"	0.719	MS2 matched	541.14966	0.703	134607.329	141489.0302	157028.439	144374.932733333	45364.91138	52474.07549	60026.16505	52621.7173066667	155442.2453	192744.073	168358.0002	172181.4395	358152.1434	275968.7337	286852.3529	306991.076666667	63955.19307	50345.53098	44081.57226	52794.09877	170624.1899	210415.4229	150912.1193	177317.244033333	50341.47303	51744.067	47363.25939	49816.2664733333	278235.1232	186146.3621	188396.1844	217592.556566667	155723.1896	155856.7219	138722.412	152318.543	155820.9832	151688.36994	327599.3851	244254.9882	388139.5912	319997.988166667	176765.5625	132745.1506
228	Methyl heptadecanoate	0.87	MS2 matched	283.26385	12.686	1545892.643	1644192.266	2061762.62	1750615.843	2484497.417	2060392.413	2137812.671	2227567.50033333	1512504.849	2037209.579	1931473.791	1827062.73966667	1728393.094	2095241.971	2103037.043	1975557.36933333	4225744.386	1244709.415	6402012.187	3957488.66266667	2304829.363	1963109.399	1391141.637	1886360.133	3490924.379	4248359.779	3084284.678	3607856.27866667	2569719.155	1701212.005	4773390.986	3014774.04866667	2316998.599	1900537.182	2343597.099	1355692.698	1777678.368	1938900.7892	1726927.24	1885809.812	2455118.909	2022618.65366667	675153.6008	3647230.972
229	Methyl hexadecanoate	0.855	MS2 matched	315.25406	9.923	18052.3871	18316.50051	17949.89096	18106.2595233333	30023.16262	36992.79531	36641.14169	34552.36654	19465.56221	18550.12839	20277.39189	19431.0274966667	13425.11927	12469.79391	9682.876117	11859.263099	33535.73187	35753.07372	33544.43122	34277.7456033333	11860.26017	10809.18269	9652.563749	10774.002203	42967.90513	47415.57242	43723.70305	44702.3935333333	34503.88125	27918.2838	27361.05536	29927.7401366667	22093.8767	21572.9771	21818.87818	21826.66737	22572.13683	21976.907236	24267.33497	22885.76163	26782.96127	24645.3526233333	14132.02991	16070.05399
230	Methylsuccinic acid	0.766	MS2 matched	131.03448	1.703	3520.66095	42542.16844	42941.18387	29668.00442	16744.57726	46949.8499	25313.9477	29669.4582866667	9778.766715	23655.41328	14614.04831	16016.0761016667	51665.89802	24704.73107	16146.42805	30839.0190466667	18686.09835	31393.47858	27524.17821	25867.91838	9522.568021	12580.59088	8262.225311	10121.7947373333	58610.86027	62109.05696	53218.15019	57979.3558066667	58978.25059	17353.88475	21388.04896	32573.3947666667	21986.482	21017.56336	3786.326282	35616.84615	19811.90324	20443.8242064	70714.42753	51191.06392	84310.33598	68738.6091433333	18425.6095	36167.6857
231	Momordin Ic	0.731	MS2 matched	763.42865	12.241	8135.970732	15454.85688	12596.36613	12062.397914	9137.054632	9940.612632	14581.11505	11219.5941046667	19182.71007	9662.303228	7989.714666	12278.2426546667	14423.00081	8747.997944	9350.233764	10840.4108393333	21618.14415	10936.68947	8903.061371	13819.2983303333	11939.82398	19878.91565	10241.3464	14020.0286766667	14657.97319	6826.877891	11968.0723	11150.9744603333	17138.63662	10722.77975	8856.274702	12239.2303573333	22733.52019	9207.424202	22827.93564	22877.39831	9506.990846	17430.6538376	7263.15316	17146.09734	7281.463245	10563.5712483333	9550.274692	29171.83641
232	Myristic acid	0.861	MS2 matched	227.19983	11.572	93197.5226	91685.47527	97019.12537	93967.3744133333	99527.44144	106675.0743	113520.2319	106574.249213333	99423.52134	114634.4186	106697.6184	106918.519446667	119966.3055	119824.8908	111807.7055	117199.633933333	116143.2631	118421.81	114395.8005	116320.2912	94583.74896	95137.35819	90127.14702	93282.75139	137965.0092	137177.4603	130086.0905	135076.186666667	135883.0788	122128.7917	128895.5417	128969.1374	108267.2482	123078.2339	107226.8049	111063.0008	111041.6931	112135.39618	138112.3089	129248.0852	147486.0735	138282.155866667	101430.3799	102512.9968
233	"N,N-Dimethylguanosine"	0.784	MS2 matched	310.11664	3.011	3838.173757	3690.576774	3157.713162	3562.15456433333	4260.454102	4846.839016	4957.641878	4688.31166533333	3474.037066	3515.164787	3889.777989	3626.326614	2829.788509	3221.649119	2803.102781	2951.51346966667	4798.300194	4892.311728	4599.04763	4763.21985066667	4088.042082	3818.405305	4105.63598	4004.027789	3953.668843	3755.279862	3596.612826	3768.52051033333	3473.830915	3511.476917	3651.032506	3545.44677933333	3391.284098	3392.19814	3455.212789	3396.287698	3533.456066	3433.6877582	4889.076156	5532.158016	6197.663765	5539.63264566667	2505.638292	2577.557439
234	Narcissin	0.743	MS2 matched	623.16089	6.038	1783.809456	2176.760616	3756.693948	2572.42134	310.0381566	1044.572432	712.4205861	689.010391566667	1993.207713	5495.694092	4078.495295	3855.79903333333	667.3640669	480.1051127	418.897887	522.122355533333	833.6927996	1256.655482	641.2884312	910.545570933333	1531.677436	1798.123261	1310.07667	1546.625789	1778.843241	919.9638581	1768.146811	1488.9846367	1201.930763	1224.057041	1112.535106	1179.50763666667	1365.01675	1089.517047	1073.799681	1136.965851	1117.249061	1156.509678	843.4363929	516.3088909	1760.608939	1040.11807426667	579.6612084	495.2657239
235	Naringenin	0.868	MS2 matched	271.06134	6.778	70216.85721	59094.34242	64682.79528	64664.66497	45478.37134	51644.35425	46897.02278	48006.58279	43197.63357	42738.84301	45420.22909	43785.5685566667	28652.66587	30719.53563	28611.01824	29327.7399133333	20634.55391	22448.44782	24253.24846	22445.41673	53300.18882	47492.12672	56210.15054	52334.15536	2497.790689	6957.996314	6091.199066	5182.32868966667	21015.59595	23148.97698	21502.85421	21889.14238	26714.02172	30529.37548	29110.66012	34750.5477	29997.89072	30220.499148	19305.04981	24815.65487	23266.30449	22462.33639	43740.24581	37944.1891
236	Naringenin chalcone	0.889	MS2 matched	271.06143	6.71	63606.05233	59147.87032	65826.3527	62860.0917833333	31638.27957	43239.50984	44236.63679	39704.8087333333	38618.11396	41048.29247	40436.59225	40034.3328933333	30905.76222	25677.9115	26110.58814	27564.7539533333	21127.03822	22898.40844	24427.0224	22817.4896866667	57903.18194	58685.68217	52508.63084	56365.83165	15550.12315	9128.148895	7953.276972	10877.1830056667	22131.79748	22381.45789	22253.10723	22255.4542	29155.19748	35714.69842	31298.86498	35665.22328	35656.84416	33498.165664	19412.16282	19334.20897	19151.11234	19299.1613766667	35356.37474	43530.6637
237	Naringin	0.754	MS2 matched	579.17151	6.181	7678.102598	7075.545234	6736.130935	7163.259589	687.8993855	773.2976598	1100.140943	853.779329433333	737.3938682	2049.009129	1960.060559	1582.15451873333	2212.381257	3834.016842	3770.119714	3272.17260433333	1377.518985	1287.825601	2332.875406	1666.07333066667	449.7004625	600.0593438	896.2448656	648.668223966667	4266.1828	3138.534945	2023.780162	3142.83263566667	2715.619269	1862.772435	1424.691988	2001.02789733333	2142.040308	2746.22994	2647.486755	2732.247824	2737.045536	2601.0100726	2690.770069	2842.428931	3147.415541	2893.53818033333	1183.047145	2207.130096
238	Nervonic acid	0.857	MS2 matched	365.34122	14.204	83853.14021	194517.649	291068.0659	189812.951703333	450583.0589	490466.8993	1054435.23	665161.7294	297891.6265	198573.5839	310902.7437	269122.651366667	520196.6656	384019.9901	370990.4379	425069.0312	533007.0932	690719.2206	145307.7357	456344.683166667	266025.8664	281939.9064	199088.6661	249018.1463	467719.0311	731398.7051	453012.0169	550709.9177	912097.0365	424844.6281	485175.4325	607372.3657	297351.6142	336354.1098	67360.79779	402865.8577	341721.217	289130.719298	462533.6493	428158.5074	121595.8997	337429.352133333	772132.9967	250873.0955
239	N-Fructosyl pyroglutamate	0.879	MS2 matched	290.08908	0.698	246885.2915	262338.868	274235.9045	261153.354666667	1529955.803	1743379.283	1669473.804	1647602.96333333	289908.7239	320969.5052	317213.5861	309363.9384	313070.02	278159.3099	282337.2789	291188.8696	591278.4234	612466.541	585375.1362	596373.366866667	37740.94248	35219.26647	36268.69111	36409.6333533333	1097097.87	1061568.211	1060380.702	1073015.59433333	405296.2948	324694.39	323172.8439	351054.509566667	598015.5073	601710.8309	586015.5013	617278.0113	601645.5962	600933.0894	572600.523	571029.5324	571412.8507	571680.9687	201800.0236	215831.1336
240	N-Oleoyl isoleucine	0.785	MS2 matched	394.33286	12.148	5295.076613	5583.264993	5653.81983	5510.72047866667	17851.68509	25937.5515	23615.0431	22468.09323	6048.881832	9387.425881	8039.665226	7825.324313	12125.54588	10070.08806	8599.914761	10265.1829003333	12589.26942	12475.23725	12548.43674	12537.6478033333	5468.94151	5022.824347	6028.447339	5506.737732	15865.86318	16357.15117	16912.28244	16378.4322633333	9706.66669	8314.338887	8468.462184	8829.822587	8023.180771	9501.562526	8763.095405	9483.731385	9887.749439	9131.8639052	10302.11755	9216.191408	13169.87943	10896.062796	4831.615022	5250.955483
241	N-Oleoyl leucine	0.789	MS2 matched	394.33002	12.012	9168.284699	14256.04328	12558.14857	11994.1588496667	54073.45973	64956.33586	61204.28131	60078.0256333333	23401.04738	16075.57548	20942.25367	20139.62551	29555.17683	30991.61211	22022.54631	27523.11175	34227.93109	24424.87339	35477.68225	31376.82891	14037.84517	15207.50027	13452.32589	14232.55711	51149.57687	38945.14921	38559.83172	42884.8526	17023.87356	18105.43189	18468.6553	17865.9869166667	17499.28007	24489.11483	24299.58428	24254.64046	23076.59628	22723.843184	29084.76059	37485.33461	35330.17361	33966.75627	13617.47024	14154.36062
242	Nonyl glucosinolate	0.745	MS2 matched	444.14072	7.243	6770.778237	6136.090888	5374.187626	6093.68558366667	6732.633818	8751.942934	7384.176144	7622.917632	652.2637242	525.7379183	787.293987	655.098543166667	4709.427471	7887.896209	3150.576069	5249.29991633333	6097.983407	5919.970189	6087.568733	6035.17410966667	4569.621806	4469.131026	4929.329113	4656.027315	4238.531765	2858.575984	3141.248718	3412.785489	6947.304365	6655.002749	6518.40444	6706.90385133333	4449.9981	4480.740789	5665.015625	4508.45361	4723.540141	4765.549653	5599.617478	6836.873498	6381.64935	6272.713442	5135.45145	4930.526273
243	Normetanephrine	0.802	MS2 matched	563.14062	5.92	5426.386869	13048.75383	6362.103025	8279.08124133333	8622.986739	11803.22209	20275.24026	13567.1496963333	14250.06122	14507.01597	13139.37676	13965.48465	17271.64851	19770.55366	18381.59077	18474.5976466667	11012.26489	12328.27258	10987.25054	11442.5960033333	18207.61542	21182.28503	10590.96916	16660.28987	12572.14326	19415.49983	11085.98118	14357.8747566667	43019.7283	36372.19197	30971.79819	36787.9061533333	14814.49945	15314.28129	14834.4097	18093.94371	15353.09345	15682.04552	69161.88543	84778.61473	51949.79307	68630.0977433333	17921.77612	18373.07425
244	NP-000062(6)	0.799	MS2 matched	563.1402	5.858	6719.233087	13665.45608	12491.8847	10958.8579556667	6309.079522	6281.820546	19134.50671	10575.1355926667	11283.15108	14020.61942	12774.15097	12692.64049	18875.20072	17112.80996	14468.38275	16818.79781	9365.47063	9543.727562	9691.563184	9533.58712533333	10914.36385	22179.11964	12906.88577	15333.45642	7820.778072	8002.399042	8522.574428	8115.250514	32019.53386	35421.55168	32921.49474	33454.1934266667	20917.09221	14800.1763	14783.56512	15773.2689	13978.00666	16050.421838	42267.77435	72266.25941	50123.04645	54885.6934033333	21289.04125	20149.62953
245	Nystose	0.905	MS2 matched	711.2251	0.667	3127520.915	2802382.562	2954654.676	2961519.38433333	2091526.466	2244572.117	2236973.148	2191023.91033333	2565552.8	2998303.381	3151957.252	2905271.14433333	3428799.473	3083656.879	2788179.273	3100211.875	2794556.929	2551778.864	2509594.722	2618643.505	3655298.559	3423287.574	3756632.854	3611739.66233333	2027686.786	1934638.913	1926699.528	1963008.409	3058473.498	2696495.647	2650989.666	2801986.27033333	2571734.053	2617003.232	2348713.051	2599461.58	2599243.931	2547231.1694	2432823.569	2397164.608	2638241.89	2489410.02233333	2487016.678	3017058.7
246	Octadecanedioic acid	0.877	MS2 matched	313.23706	10.847	12136.18753	14507.97687	13355.98754	13333.38398	15121.75052	15809.85111	19409.95507	16780.5189	8504.5989	8791.032081	7310.162836	8201.93127233333	13170.952	10877.40343	11471.9571	11840.1041766667	14993.06497	12235.74301	12716.98053	13315.2628366667	15100.2481	17403.84928	17069.71173	16524.6030366667	18521.64866	17300.59635	16936.98057	17586.4085266667	11375.79983	10837.93458	12842.63848	11685.45763	13622.21134	12461.22147	14953.88964	10643.48607	13609.4467	13058.051044	9537.457974	10010.72034	11828.26194	10458.813418	7961.65435	10429.5515
247	Orotic acid	0.723	MS2 matched	155.08171	0.801	18064.12077	18184.6251	16934.79227	17727.8460466667	13977.07236	13279.29033	14338.75012	13865.0376033333	13291.55634	13503.54112	13225.44518	13340.18088	11948.13986	11894.77308	12211.44486	12018.1192666667	3067.359756	2663.104104	3471.415694	3067.29318466667	9271.400952	9261.159279	10125.91676	9552.82566366667	8757.287982	8024.59951	7845.744145	8209.21054566667	8172.31934	7703.244255	7713.26989	7862.944495	10355.71228	10529.63982	10155.84947	10355.59651	10392.39507	10357.83863	21317.89288	22360.13647	24303.73225	22660.5872	4473.909826	3950.670954
248	Palmitic acid	0.818	MS2 matched	255.23045	11.924	85660.26186	76915.16012	77849.12276	80141.5149133333	40851.26653	102842.6239	41041.60201	61578.49748	115911.8382	16290.29293	68019.11117	66740.4141	57457.4608	70566.28927	47579.09318	58534.2810833333	58072.76936	74365.80969	105858.8956	79432.49155	76291.44739	63768.80966	83875.8798	74645.37895	196555.9656	76440.91424	82793.50671	118596.795516667	53719.1162	83177.99574	59583.7441	65493.61868	57862.13252	59501.64947	75519.94962	64867.94239	51287.97752	61807.930304	81536.68228	102090.5591	58022.06012	80549.7671666667	75064.45426	75952.99366
249	Palmitoleic acid	0.858	MS2 matched	253.21671	11.802	302618.8695	310469.3152	293599.6143	302229.266333333	425003.5778	542774.954	197615.5334	388464.6884	435639.8488	394448.7588	442708.9931	424265.8669	398640.8301	307748.7566	337002.198	347797.261566667	452574.5979	586607.1067	611135.6694	550105.791333333	295990.6421	295193.1519	216775.1236	269319.6392	867435.7603	791448.1221	730807.4516	796563.778	536696.3087	520594.203	505545.2726	520945.261433333	326544.0824	447033.7883	433937.6118	440707.9867	446643.3854	418973.37092	589186.2319	628809.3668	533285.9902	583760.529633333	378028.5093	366298.2414
250	PE 36:3	0.802	MS2 matched	740.52515	14.154	8541.795667	7837.331325	9831.223418	8736.78347	1275.557627	5489.461257	4671.418956	3812.14594666667	1097.65453	6107.506833	1664.995042	2956.71880166667	11799.55245	12651.06883	10953.80142	11801.4742333333	6264.038711	6510.01256	7693.272048	6822.44110633333	12881.23496	9729.31808	14438.72788	12349.7603066667	6750.31093	8420.666492	7922.241622	7697.73968133333	9050.123447	8013.414045	8950.072843	8671.203445	4534.508716	7799.524758	5847.535387	8470.380622	7493.812182	6829.152333	10666.81008	10684.01977	11292.30465	10881.0448333333	8965.281684	6403.844985
251	Pentadecanoic acid	0.861	MS2 matched	241.21497	12.002	239445.6079	229855.737	208811.3153	226037.5534	212743.7575	330629.1386	334958.5962	292777.1641	330301.8147	289924.0001	309379.4917	309868.4355	298505.6748	291044.3816	221817.6686	270455.908333333	333841.7061	338278.3302	365174.4787	345764.838333333	152213.5985	179247.3151	164917.7638	165459.559133333	504435.52	466336.9007	444557.3067	471776.5758	298154.3899	315444.7827	299034.452	304211.2082	191993.5803	291462.8962	274929.6163	285030.8301	278643.3927	264412.06312	291608.3343	275445.7102	321411.3101	296155.1182	200679.3776	217164.2355
252	PG 34:2	0.725	MS2 matched	745.49902	11.973	3884.500414	5133.647462	4467.399623	4495.18249966667	817.8712067	10632.59378	5012.756974	5487.74065356667	17383.30876	3221.907872	3934.676103	8179.964245	9923.461477	6507.455573	3809.262044	6746.72636466667	6863.199143	3841.520785	10118.00185	6940.90725933333	8959.925665	4729.777979	2575.391365	5421.69833633333	3293.357778	5890.789011	6604.785748	5262.97751233333	341.8046074	7999.188585	4047.875431	4129.62287446667	3244.167502	6529.13671	4980.645676	2803.69865	4728.245804	4457.1788684	2874.088449	2763.714089	7334.307836	4324.03679133333	4644.848568	2025.487233
253	Phenylacetic acid	0.719	MS2 matched	135.04382	4.72	33329.01685	33108.50895	27803.34589	31413.6238966667	57557.29502	64696.95703	61976.19379	61410.1486133333	29694.84363	30736.44717	30668.99153	30366.7607766667	28697.1393	25855.7753	27974.9107	27509.2751	29319.37907	26830.30077	27944.79415	28031.49133	9359.476262	9631.50509	13053.12886	10681.3700706667	71229.42219	76014.82724	68121.66271	71788.63738	26282.092	28014.9676	28786.38635	27694.4819833333	31112.69234	35052.63405	32488.64983	32971.30189	32491.76874	32823.40937	28085.41915	26714.75419	27527.30126	27442.4915333333	23112.27079	17504.03035
254	Phenylalanine	0.885	MS2 matched	164.07159	2.228	175826.2598	178573.079	168252.4204	174217.253066667	133077.8457	142671.2008	138559.9676	138103.0047	194050.5049	197859.3883	198963.3757	196957.7563	341255.9656	336185.6493	322877.4646	333439.693166667	121169.3305	117810.8157	125479.3531	121486.499766667	194438.8201	196612.9449	198371.4494	196474.4048	154411.5449	160517.8081	147218.6631	154049.3387	132039.4401	128565.0615	125677.1722	128760.557933333	150829.9703	161859.5322	159647.2384	164702.0472	159661.8071	159340.11904	160523.9023	161781.78	179073.507	167126.396433333	148927.6482	143723.3401
255	Phenylpyruvic acid	0.919	MS2 matched	163.03857	4.617	60480.6433	57818.05369	57667.90931	58655.5354333333	33258.49301	38574.72657	33827.96604	35220.3952066667	31864.98763	29084.35642	32590.88453	31180.0761933333	39932.11522	38737.92709	40530.2061	39733.4161366667	23988.94866	22297.89821	25062.25335	23783.0334066667	35120.67855	31539.73206	31157.71927	32606.0432933333	41961.95794	39384.26016	37217.20491	39521.1410033333	18639.04053	18590.32348	17775.68639	18335.0168	31492.83155	32860	33819.94241	31721.27197	33339.37405	32646.683996	24764.19293	25795.05253	24321.24861	24960.16469	25484.74646	27064.05937
256	Phosphatidylcholine lyso 18:2	0.738	MS2 matched	504.30542	11.239	15488.47793	16165.41316	12324.72174	14659.53761	19156.279	21142.10558	20767.60493	20355.3298366667	14109.4879	13069.68562	15301.30945	14160.16099	17276.65763	20140.72607	15934.57192	17783.9852066667	24542.424	24521.12116	23179.45413	24080.9997633333	17221.18904	18358.68737	17846.01281	17808.62974	35047.78319	31146.9589	27174.50737	31123.0831533333	13818.39845	13560.40907	15006.83594	14128.54782	12683.82553	16321.94004	16008.09672	15783.8651	16279.32262	15415.410002	11295.59197	12586.7445	11462.51931	11781.6185933333	15926.94502	13627.08995
257	Phthalic acid	0.725	MS2 matched	165.01897	3.388	8380.655744	8670.50373	7671.188301	8240.78259166667	19986.81203	20970.06224	19769.95347	20242.2759133333	9045.004815	8782.703573	9660.615101	9162.77449633333	14349.51678	13171.70992	12634.51695	13385.2478833333	6294.636472	7038.20261	7289.543247	6874.127443	1369.593616	1691.893072	1309.275566	1456.92075133333	25900.15178	22426.09884	20040.92891	22789.0598433333	7766.273303	6257.348126	5978.083436	6667.234955	9947.015845	10144.10317	9969.113093	11015.66894	10126.68039	10240.5162876	6174.575034	8098.074437	5835.538932	6702.72946766667	6601.47093	5840.13813
258	PI 34:1	0.859	MS2 matched	835.53326	13.063	401981.1798	76255.45486	37737.79482	171991.476493333	73161.07885	87178.07371	506171.1865	222170.11302	84735.04275	80095.84606	95487.92449	86772.9377666667	90149.65486	102911.7801	16917.70954	69993.0481666667	90308.70447	77232.52931	47418.12315	71653.1189766667	38083.96796	48294.81432	82205.48313	56194.7551366667	56629.06915	171112.3303	45916.24561	91219.21502	175951.8178	47386.42634	62263.22015	95200.4880966667	79883.54658	26884.90941	65166.43367	101479.9684	54927.15109	65668.40183	89532.24217	373744.0138	136549.5368	199941.930923333	365706.6399	43601.6788
259	PI 34:2	0.838	MS2 matched	833.52252	11.599	116134.5978	5250.485032	2243.621297	41209.568043	9148.889335	242568.788	31176.59133	94298.089555	79490.19039	18063.70505	10869.8519	36141.2491133333	37494.51095	26846.25195	4571.719384	22970.827428	21378.13645	93324.74774	5680.893146	40127.9257786667	5134.188931	2548.7083	5783.501142	4488.79945766667	9929.12455	26004.71134	8215.245443	14716.3604443333	3826.01639	19091.87766	2078.392882	8332.095644	6778.091708	31413.33991	7364.46126	12132.46937	3193.326428	12176.3377352	32062.77528	59441.73479	211382.5498	100962.35329	285419.235	2092.704505
260	PI 35:2	0.79	MS2 matched	847.53467	12.31	4704.624526	3299.612554	1831.872847	3278.703309	4776.869368	12205.39622	4664.916518	7215.72736866667	7461.339932	1749.624978	1789.998445	3666.987785	10083.06128	4626.351196	1500.070896	5403.161124	6456.554156	1365.23697	1198.905565	3006.898897	6719.098234	2071.479585	5405.708389	4732.09540266667	1469.985201	4611.925078	2880.664015	2987.52476466667	4805.797503	3810.618911	2438.939413	3685.118609	1213.399437	1375.876183	1390.617625	2705.530175	1213.09676	1579.704036	5347.550333	2493.797409	8802.910976	5548.08623933333	5440.58678	2562.072526
261	PI 36:5	0.839	MS2 matched	855.50446	13.554	5063.246115	6225.16451	6263.165858	5850.52549433333	1279.133985	1539.474618	1169.615601	1329.408068	4329.390103	2620.398122	3119.299508	3356.36257766667	12491.68147	13461.42819	13038.59982	12997.2364933333	1758.117442	1545.396352	1174.006692	1492.50682866667	8822.26119	10993.36354	9146.785186	9654.13663866667	2019.763139	2117.331697	1689.531884	1942.20890666667	1381.740689	1589.68722	1151.112778	1374.180229	4877.183383	4920.676004	4876.674711	4543.240754	4921.2266	4827.8002904	1849.116621	2166.95925	2154.41313	2056.829667	5062.746391	4325.882323
262	Pinoresinol 4-O-glucoside	0.755	MS2 matched	519.1853	5.356	19388.36192	24040.18861	19789.53587	21072.6954666667	13146.68457	12549.59718	13721.1312	13139.13765	21326.75137	17318.76089	18231.9536	18959.1552866667	25771.2134	19968.76652	18221.35903	21320.4463166667	16970.75028	11487.90943	16046.76738	14835.1423633333	6997.616563	4923.959033	6000.51126	5974.028952	16887.36195	19438.26331	15275.7202	17200.4484866667	13375.68302	10810.09566	19907.53156	14697.77008	18821.90554	19657.66238	19655.57773	10927.81378	19694.93828	17751.579542	11128.86097	17473.8525	13938.24407	14180.31918	13049.60571	18475.18595
263	Pipecolic acid	0.86	MS2 matched	128.07098	0.762	4001.976839	5315.361273	4572.716802	4630.01830466667	4082.656274	4312.310629	3888.360915	4094.442606	1744.083713	1735.26748	1130.031058	1536.46075033333	2734.338212	2367.935301	2794.855572	2632.37636166667	16250.81201	15497.4507	17028.30455	16258.8557533333	536.5680503	1164.115564	1150.308995	950.330869766667	28293.81679	25233.66913	24779.81444	26102.4334533333	2085.823006	2027.439493	2221.179437	2111.48064533333	6055.990933	6056.577441	5879.182681	6058.072818	5774.137326	5964.7922398	3726.497274	3419.626257	4750.772384	3965.63197166667	1139.478937	1237.374522
264	Polygalic acid	0.786	MS2 matched	487.3053	5.183	3724.373385	3609.228769	3701.852988	3678.48504733333	2623.638657	3371.251508	3459.532022	3151.47406233333	3510.546771	3844.704379	3944.774183	3766.675111	3959.301027	3515.503857	2645.225156	3373.34334666667	3826.816409	3790.792309	3686.17583	3767.92818266667	4461.129595	4304.295928	4329.414127	4364.94655	3621.039389	3366.463784	3668.896157	3552.13311	3534.411549	4214.27025	3896.734923	3881.805574	2621.243676	3778.241102	3425.093011	3844.032646	3760.858733	3485.8938336	3894.995517	4459.746796	3938.306194	4097.68283566667	3342.655323	4487.312902
265	Poricoic acid A	0.704	MS2 matched	497.32208	11.209	24294.02998	26029.81318	25139.60284	25154.482	82426.22607	94434.73576	95165.99486	90675.65223	30560.82074	29798.38834	28737.10089	29698.76999	29060.93833	31565.02709	23858.23568	28161.4003666667	101719.4338	94949.99781	93101.80728	96590.4129633333	32761.83586	31645.79428	34474.15058	32960.5935733333	89081.10816	80645.09659	75641.66745	81789.2907333333	41188.59739	37018.7637	37681.52053	38629.6272066667	40616.14418	46893.34371	42556.58054	46290.27347	43216.77226	43914.622832	35410.88595	36697.60296	47108.22615	39738.90502	29092.704	27197.9162
266	Pristimerin	0.709	MS2 matched	463.2858	12.03	38996.84962	40951.54122	38484.16224	39477.5176933333	4946.013527	7984.080198	9681.05084	7537.04818833333	40323.4026	30841.0406	35947.75328	35704.0654933333	36969.46003	40848.66341	28846.43507	35554.8528366667	15453.95061	14647.7548	18432.58095	16178.0954533333	23091.04244	36284.86936	30824.51884	30066.8102133333	18182.30769	18068.71346	12965.54946	16405.5235366667	15351.49866	15077.24174	18399.63151	16276.12397	19135.06012	19915.89639	23243.26058	20017.346	21184.10207	20699.133032	16358.31401	19580.1117	22234.64896	19391.02489	31256.93059	25227.12927
267	Propionic acid	0.849	MS2 matched	73.02872	0.8	87680.91457	89860.99569	91473.0685	89671.6595866667	105790.7544	112272.1411	98484.12611	105515.67387	77255.25262	86492.80147	93103.90558	85617.31989	83138.55125	83050.58133	87629.20562	84606.1127333333	75678.14579	74277.31388	87198.04089	79051.1668533333	60725.40975	58787.25077	67050.87183	62187.8441166667	87698.22648	78995.84149	76195.46375	80963.17724	52010.71199	46509.25145	48093.3963	48871.1199133333	66726.5131	68116.46475	66574.66943	66981.82305	66727.02974	67025.300014	55317.15128	53228.64589	67074.10948	58539.9688833333	61217.77391	60382.66053
268	Propoxycarbazone	0.81	MS2 matched	397.08334	0.88	2647.20153	2927.296932	2910.207298	2828.23525333333	1620.377534	2381.759228	1813.106285	1938.414349	2054.714966	3267.359239	2396.904403	2572.99286933333	2162.575623	1773.985164	1688.280487	1874.94709133333	3006.891453	6116.332815	3081.33935	4068.18787266667	6212.335744	3278.323671	4048.491598	4513.05033766667	4554.011917	703.9118089	2627.123093	2628.34893963333	6552.191832	3373.60658	2702.814965	4209.53779233333	4412.914614	2956.552906	2936.743103	3366.607403	2869.108858	3308.3853768	2507.239325	1801.891191	3077.573724	2462.23474666667	3129.102409	6056.432496
269	Propylparaben	0.755	MS2 matched	179.07045	12.596	17655.19266	19412.22446	14766.39494	17277.9373533333	8985.387311	14520.03879	14458.04362	12654.489907	8764.678011	12800.982	8112.31917	9892.659727	15397.14004	3533.225932	11604.84318	10178.4030506667	15568.12419	14380.59865	23815.55928	17921.4273733333	13188.42271	25439.87603	15749.61378	18125.97084	11696.2942	16643.90984	16705.55147	15015.2518366667	7762.726045	25223.18611	9144.498305	14043.4701533333	6265.952007	21345.74977	9341.184935	10295.86598	10796.17728	11608.9859944	9019.108395	9187.882097	21162.55858	13123.183024	5165.481902	19871.01608
270	Pyrrole-2-carboxylic acid	0.79	MS2 matched	110.02369	4.682	18780.7963	19607.91419	19605.46833	19331.39294	25787.94596	31962.1455	32675.21247	30141.7679766667	3928.036568	4706.528038	4239.875211	4291.479939	21012.32217	18961.51097	16825.38755	18933.0735633333	32884.27901	32344.93089	33717.314	32982.1746333333	15191.38413	14462.59225	14483.3609	14712.44576	30145.53886	32011.30917	25908.64287	29355.1636333333	22773.27059	20094.56481	19818.67835	20895.5045833333	14570.39021	19441.08715	18627.1756	19233.16855	19351.20876	18244.606054	19272.25402	19470.26245	20341.95236	19694.8229433333	12036.07732	12534.43401
271	Pyruvic acid	0.738	MS2 matched	87.00727	0.731	58186.56293	65564.46897	61844.10811	61865.04667	70011.88362	82632.60022	78032.07528	76892.1863733333	65107.36545	74011.23655	79184.33357	72767.64519	73692.16161	75198.18302	73801.20875	74230.5177933333	88811.85377	91007.57811	102592.2557	94137.2291933333	67760.74432	64002.0658	68679.36739	66814.05917	97853.91725	95038.3322	97754.66753	96882.30566	87107.40121	80457.53003	78452.64251	82005.8579166667	79556.63639	79255.43026	80169.78998	80184.37136	73006.87528	78434.620654	83732.9207	81663.14667	91241.22171	85545.7630266667	76786.88131	74454.56961
272	Quillaic acid	0.808	MS2 matched	485.33112	6.916	36019.18642	23689.12798	20597.58281	26768.6324033333	51871.77015	53852.76851	49846.9636	51857.16742	27070.96651	27205.33011	27443.53414	27239.9435866667	6514.381832	4468.19344	4851.233835	5277.936369	78042.86485	53972.18773	41792.34832	57935.8003	7085.663103	1977.798908	2729.713927	3931.058646	60412.43694	60575.38121	57231.35527	59406.39114	34202.20369	31422.78169	33382.67926	33002.55488	23807.89698	25014.13868	25499.09158	23908.02083	25015.23067	24648.875748	21222.89763	20593.5772	20363.27594	20726.58359	17164.48889	10847.97375
273	Raffinose	0.938	MS2 matched	549.16791	0.686	8127662.647	7426751.127	8054202.221	7869538.665	6339471.749	7360828.087	6813033.83	6837777.88866667	8016323.917	9165200.75	9269685.345	8817070.004	14862439.18	14375019.61	13049403.99	14095620.9266667	6877073.802	7127693.939	6847855.503	6950874.41466667	8639671.051	7512053.114	8468458.101	8206727.422	6847793.79	5852316.243	5880001.127	6193370.38666667	10878850.01	8221889.069	8712797.874	9271178.98433333	7886287.91	7765449.353	7425500.058	7961396.68	7768179.188	7761362.6378	8555534.475	9173910.447	9818634.566	9182693.16266667	6243230.756	6861983.634
274	Rhizonic acid	0.763	MS2 matched	413.12155	4.722	13277.28258	8008.436289	7310.977564	9532.23214433333	54519.20244	70131.68003	72051.19106	65567.3578433333	16969.36253	19211.46023	18031.39346	18070.73874	4327.979228	4523.506531	4404.500168	4418.66197566667	4151.206328	4256.552598	4547.977403	4318.57877633333	451.0282397	450.229553	3367.423553	1422.8937819	93750.07756	95288.46904	86106.40921	91714.98527	7582.615736	3584.165921	3193.151853	4786.64450333333	13519.9118	16721.94591	16061.24199	16092.41234	16935.69983	15866.242374	3378.255505	3653.000364	4528.190755	3853.14887466667	2313.708733	1946.142947
275	Rhoifolin	0.845	MS2 matched	577.1571	5.492	42090.36468	39190.94558	41911.79928	41064.3698466667	36510.87543	54456.86177	43988.1607	44985.2993	9667.113315	9489.060116	12346.48411	10500.885847	49295.55065	46033.21926	43266.52723	46198.43238	21747.55269	23701.8391	22795.96868	22748.45349	24232.4572	22736.21723	21893.41427	22954.0295666667	31395.74831	34279.76818	29012.01439	31562.5102933333	43709.23492	44865.64053	40977.69565	43184.1903666667	24210.10439	32484.49541	31148.87119	31199.67498	33366.19132	30481.867458	53433.37126	57200.55264	64209.70063	58281.2081766667	36527.26136	34088.2837
276	Salicylic acid	0.926	MS2 matched	137.0238	3.581	66834.1955	69213.70706	66197.74555	67415.2160366667	52284.03551	63057.80943	63085.40283	59475.7492566667	59709.64356	66663.82362	65078.30278	63817.2566533333	62693.72946	58870.58447	52199.02155	57921.1118266667	173675.046	174289.7739	106814.2186	151593.012833333	42303.34903	42222.53531	23675.21771	36067.0340166667	314684.5332	336041.7659	294469.4494	315065.2495	76092.81791	70492.62666	70157.76245	72247.7356733333	74943.94753	94464.7325	90290.15897	94087.30052	96470.8532	90051.398544	71179.82204	79173.08187	83021.93982	77791.6145766667	74079.91686	68523.06528
277	Salicylic acid glucoside	0.808	MS2 matched	299.07742	2.658	3396.097331	3397.291992	3406.797598	3400.062307	377.066805	1496.266573	1257.652452	1043.66194333333	2488.989111	4201.956487	3520.371901	3403.77249966667	5747.656967	5296.270833	4460.480664	5168.13615466667	12995.36567	13526.51772	12428.03793	12983.3071066667	2282.22639	3006.587783	3000.969872	2763.26134833333	17113.27528	17987.32124	15337.38868	16812.6617333333	4989.673054	3997.321989	4105.397876	4364.130973	5162.6194	5794.783416	5286.525217	5787.92303	5851.07351	5576.5849146	4786.131847	5873.595418	6696.666664	5785.464643	7583.690482	7312.281175
278	Sebacic acid	0.861	MS2 matched	201.11179	6.666	30706.91561	31146.20757	18377.57651	26743.5665633333	57629.43524	60324.28478	60367.37184	59440.3639533333	35833.92562	36050.61643	35989.33023	35957.9574266667	29039.11279	28815.87932	28019.78237	28624.9248266667	45926.34733	46666.66853	47213.13251	46602.0494566667	12611.39404	10227.40987	10208.81512	11015.87301	83601.36939	80283.8289	51296.73924	71727.31251	41344.12268	24872.05059	37149.53896	34455.23741	34936.32603	35945.19611	35943.83693	34915.86964	36343.43179	35616.9321	30477.33185	31202.22941	34087.37685	31922.3127033333	28562.15309	16706.59256
279	Secoisolariciresinol	0.76	MS2 matched	361.16229	4.981	3223.843111	3280.875048	3297.32307	3267.34707633333	1811.807761	1845.569239	968.5934213	1541.99014043333	2851.629467	2529.874186	3018.676406	2800.06001966667	5971.526677	6622.787956	6236.939582	6277.08473833333	1648.046187	1121.401762	1146.087513	1305.17848733333	1261.547559	2664.004163	2715.013435	2213.521719	4768.902298	4698.334331	2846.792149	4104.67625933333	1919.235893	978.7025226	1600.680701	1499.53970553333	2633.167113	2898.517901	2832.136314	3006.240325	2833.02404	2840.6171386	1722.248294	1583.242482	1917.929765	1741.14018033333	1851.308805	3903.472406
280	Secoisolariciresinol diglucoside	0.703	MS2 matched	685.25769	5.131	8497.005901	9668.248011	9226.680228	9130.64471333333	2099.410558	5296.95993	8237.857258	5211.40924866667	5451.763629	2294.348597	5343.130289	4363.08083833333	6685.582162	8874.857601	2938.642485	6166.36074933333	1870.60722	3311.840666	2601.701648	2594.71651133333	5100.5549	5449.70893	5253.263761	5267.84253033333	8997.889711	4983.707131	8904.202436	7628.59975933333	5057.153504	3192.219541	5503.432657	4584.26856733333	5047.741228	2718.863077	5050.411166	5057.805179	3901.752738	4355.3146776	4179.110542	4513.442475	4657.642324	4450.06511366667	4634.50035	4068.739141
281	Soyasaponin Ba	0.803	MS2 matched	957.51038	8.56	32950.11516	39147.79761	40310.25886	37469.3905433333	31760.69078	30743.92039	37169.65057	33224.7539133333	2066.010258	1371.953506	1698.126701	1712.030155	111.0943476	123.4662989	43.35727082	92.6393057733333	109106.3581	87956.26023	122093.9304	106385.516243333	103265.8002	40212.41873	111380.3729	84952.8639433333	339211.0248	150029.8137	130201.7374	206480.858633333	77889.1072	95044.56439	97257.98137	90063.88432	63683.09699	90414.97543	90687.86412	85661.6039	99673.44604	86024.197296	108925.0366	136337.0627	102299.3114	115853.803566667	77757.66499	72405.19471
282	Stachyose	0.932	MS2 matched	665.21802	0.666	912312.4741	886870.1475	834333.0493	877838.556966667	698715.9417	720340.4472	708145.9451	709067.444666667	835148.895	914526.6689	1001394.717	917023.426966667	1112778.531	1006533.026	1033905.522	1051072.35966667	815263.2361	700537.4308	752875.0489	756225.2386	976328.2345	965567.906	1195797.734	1045897.95816667	566399.8094	552464.9036	541734.734	553533.149	911245.9337	802561.5074	763277.6556	825695.032233333	742875.3745	831705.2722	748518.5109	781336.06	748525.0743	770592.05838	716209.6875	748936.4866	761871.0779	742339.084	748170.2976	759638.9901
283	Stearic acid	0.749	MS2 matched	283.25711	12.318	216548.4644	259986.6435	168522.7699	215019.2926	401646.8229	439386.2758	474626.5434	438553.214033333	458113.6479	216160.5709	452883.0513	375719.090033333	234812.9524	259089.7683	275358.7187	256420.4798	270887.8909	257598.4682	254415.4831	260967.280733333	140573.2047	98476.00547	161114.4354	133387.881856667	911409.2434	608695.4555	649693.9553	723266.218066667	388171.0856	431932.977	304288.7814	374797.614666667	341666.1734	786084.0103	303493.7295	396052.6503	352376.5582	435934.62434	406409.1704	289706.5512	429234.6319	375116.7845	253880.2614	370319.349
284	Stenophylline A	0.842	MS2 matched	371.09897	2.928	4574.811591	4986.30603	4631.12295	4730.746857	943.9990638	694.8385979	1375.882945	1004.9068689	6332.396323	5527.141004	5883.903831	5914.480386	5993.676554	5959.632858	5622.179962	5858.496458	1338.118848	2193.459176	1093.035105	1541.53770966667	4022.949009	4127.692583	4168.159051	4106.266881	4644.476559	3943.655645	3613.525882	4067.219362	3101.868639	947.8026185	3052.21266	2367.29463916667	1771.908545	3805.496415	3577.426175	3690.496014	3788.049587	3326.6753472	3542.992402	4264.613122	4872.929149	4226.844891	3280.204659	3009.350318
285	Steviolbioside	0.789	MS2 matched	641.31537	11.169	60221.99092	55410.3245	41317.29379	52316.5364033333	31626.49782	60421.40919	47696.8234	46581.5768033333	116430.5691	33721.6709	77179.87843	75777.37281	164275.4408	277639.0841	171556.0825	204490.202466667	15386.62168	21255.0858	25929.36623	20857.02457	30482.38143	29299.01375	32151.50302	30644.2994	107538.1948	52254.11773	48985.77287	69592.6951333333	28237.73671	24800.17691	25516.06499	26184.6595366667	45285.88141	46300.04106	51059.34844	49047.59595	50822.92692	48503.158756	39637.56002	52162.68083	35216.45272	42338.8978566667	64960.99449	47561.50258
286	Succinic acid	0.896	MS2 matched	117.0187	0.804	540241.6429	549513.1169	468441.1599	519398.6399	525694.1371	578461.8927	500978.8145	535044.9481	435791.6239	427613.9178	492102.959	451836.1669	404965.3443	408414.2457	437114.1535	416831.247833333	396511.8741	395470.9813	463611.206	418531.3538	349303.45	330825.1958	372999.949	351042.864933333	456124.0767	469486.0667	385969.2468	437193.130066667	286798.8958	234628.2493	246092.6034	255839.916166667	340106.2445	344683.5234	340155.364	387284.3603	340216.0517	350489.10878	290345.6475	264454.8408	310827.017	288542.501766667	335719.2469	310889.4672
287	Tetracosanoic acid	0.795	MS2 matched	367.3573	12.185	13511.92546	32922.34859	15743.24614	20725.8400633333	226.8198318	7981.275431	16765.31485	8324.4700376	851.4763282	15426.79458	238.552547	5505.6078184	2503.126848	4105.176072	182.9781214	2263.76034713333	3425.900077	5643.236639	14147.29638	7738.811032	13211.89618	14329.00679	32507.76191	20016.2216266667	290.303954	5921.738329	10627.83065	5613.29097766667	24353.62411	18283.39428	316.5825257	14317.8669719	29562.13548	1318.509232	21531.51841	6880.685996	376.4193724	11933.85369808	7663.735345	3947.943325	16453.66363	9355.1141	15972.82504	222.2365916
288	Threonic acid	0.832	MS2 matched	135.02946	0.618	56805.65091	55458.30921	56750.27323	56338.0777833333	95646.99909	97879.72972	99501.35731	97676.0287066667	52297.77333	50757.17386	55773.53094	52942.8260433333	59274.86607	60355.51453	55961.33161	58530.5707366667	131262.7716	120298.4986	135334.8676	128965.379266667	52498.23383	54265.91861	58906.59579	55223.5827433333	61416.67247	65690.62406	68936.59929	65347.9652733333	62971.66745	63655.42725	63672.13956	63433.0780866667	64685.89908	69630.69198	68991.46578	70031.24412	68982.42422	68464.345036	79986.99399	79370.63341	77061.42136	78806.3495866667	45737.14553	46209.04028
289	Thymidine	0.719	MS2 matched	241.08237	4.377	105528.0364	94109.36661	83968.95178	94535.4515966667	78564.57423	87117.49335	76560.14927	80747.4056166667	12457.20608	11228.95536	12308.1942	11998.1185466667	90913.44442	108866.8552	105941.4811	101907.26024	71342.55602	71009.03336	67793.48689	70048.3587566667	110525.0569	106885.632	115220.0064	110876.898433333	87335.789	63571.31169	60597.90273	70501.6678066667	58210.38027	51564.31913	51845.01775	53873.23905	66454.59931	66341.23553	68136.08986	68093.59487	68111.96637	67427.497188	53687.5335	66746.87909	59519.51229	59984.6416266667	51824.52231	49843.61393
290	trans-11-Eicosenoic acid	0.862	MS2 matched	309.28003	12.909	163357.0042	161437.0599	148449.7806	157747.948233333	280105.9004	303332.8213	261290.1762	281576.2993	215334.9831	220693.0379	196699.4151	210909.145366667	166425.9064	168708.0423	169918.9055	168350.9514	217916.1388	203222.7008	219920.3392	213686.392933333	105082.3053	101415.2355	108551.1443	105016.228366667	399230.5207	402674.0161	367087.8866	389664.141133333	268830.086	230183.0618	243907.0942	247640.080666667	217159.7092	202625.6895	213443.8553	206624.0947	209329.9999	209836.66972	290714.3596	282341.4015	307712.5046	293589.4219	216903.6561	232765.5088
291	trans-Vaccenic acid	0.868	MS2 matched	281.24805	12.356	7013959.095	9745481.764	7517159.375	8092200.078	14455146	17771933.07	18944284.05	17057121.04	15071555.38	9807303.73	18153648.47	14344169.1933333	9351530.77	10521316.24	10836585.76	10236477.59	12575490.64	10905090.25	13145181.3	12208587.3966667	4887914.378	4687600.919	5273417.728	4949644.34166667	35238113.24	26099550.12	24589218.68	28642294.0133333	15313691.44	10003864.65	13255876.28	12857810.79	10652515.45	4759366.298	11251720.26	9988577.626	10563218.35	9443079.5968	13913980.98	13316329.25	19380820.38	15537043.5366667	9742792.564	11438276.78
292	Trehalose-6-phosphate	0.897	MS2 matched	421.07382	0.605	9739.631576	9918.848167	9438.327383	9698.93570866667	19993.12421	19320.68371	19519.09265	19610.9668566667	17189.18689	18299.02926	17896.62127	17794.9458066667	22137.75913	20781.53415	19102.55527	20673.9495166667	14001.05323	12714.29596	13984.30826	13566.5524833333	5394.780915	6114.604316	6441.82935	5983.73819366667	38175.12284	38598.94938	37500.04279	38091.37167	15615.15521	16774.27563	16341.14161	16243.52415	15161.35151	15240.47752	15046.7574	15617.21036	15239.20054	15260.999466	15892.29414	16694.45044	17363.81328	16650.1859533333	6320.503795	5678.304012
293	Triamcinolone	0.753	MS2 matched	393.17072	10.959	37727.59023	34604.69382	32959.56688	35097.2836433333	28237.60693	38476.64058	38559.36275	35091.20342	29228.75003	35116.58776	39648.45659	34664.5981266667	33692.74897	37586.60382	28925.83142	33401.72807	37963.85216	38415.68128	35056.39453	37145.3093233333	37159.21771	35943.50414	35914.9714	36339.2310833333	43695.1436	30806.85216	38124.1854	37542.0603866667	38596.88771	36344.96399	34789.13511	36576.9956033333	33071.17573	36888.63319	37586.63708	37017.20157	37529.9536	36418.720234	36863.45092	37431.3792	36149.03115	36814.6204233333	30839.84165	38322.11454
294	Tryptophan	0.931	MS2 matched	203.08183	2.961	188389.4986	185464.8918	177654.0968	183836.1624	128708.6344	134946.6344	133033.8025	132229.690433333	160087.7639	159179.6554	165026.3226	161431.2473	183575.5663	181320.2351	174086.4237	179660.7417	100591.9943	99784.60672	103168.0791	101181.56004	120019.3898	122358.6384	121487.1991	121288.4091	132220.6934	131865.1586	124322.3502	129469.400733333	65710.16095	61898.82275	58941.46727	62183.4836566667	115343.3646	121060.101	116251.3001	120311.4407	116247.0037	117842.64202	86063.19019	85888.52227	95550.32994	89167.3474666667	135687.059	133185.8661
295	Tubuloside A	0.848	MS2 matched	827.26953	0.665	341432.474	346462.7164	341481.7334	343125.641266667	269663.0435	289372.7465	285059.7582	281365.182733333	361035.2921	367321.1531	386441.4765	371599.307233333	536207.3295	439827.4034	502317.5079	492784.080266667	376003.7913	352316.7152	389124.5002	372481.6689	439471.1459	435462.7278	501245.132	458726.335233333	253402.8325	276816.4148	266951.7761	265723.674466667	416545.3991	417877.7399	381453.3214	405292.153466667	334658.9431	373808.8138	352295.8615	379115.9139	352146.3142	358405.1693	375478.2922	352461.0411	376950.3868	368296.573366667	399289.1167	409701.3878
296	Tyramine	0.803	MS2 matched	136.05186	4.723	25434.46653	28125.22576	25726.37228	26428.68819	69361.73566	73705.68903	75728.3543	72931.92633	30792.28939	30385.6005	30959.99279	30712.62756	20653.49705	21208.43293	20651.77386	20837.90128	20073.20298	20556.45104	21896.61643	20842.09015	5847.32007	6548.069452	7078.784504	6491.391342	94650.93703	95200.59665	83608.00301	91153.1788966667	20506.14419	19948.77606	17917.96156	19457.62727	28341.72928	30050.1532	29535.19055	30141.55197	30021.58313	29618.041626	18321.37604	20544.13634	20916.50341	19927.3385966667	14871.46074	13721.06889
297	Uridine	0.788	MS2 matched	243.06192	0.834	274272.4416	265953.1037	286034.0581	275419.8678	214919.4629	224530.9567	214598.8518	218016.4238	194843.9346	203926.6353	225534.9453	208101.8384	171797.2688	174881.2109	164410.4533	170362.977666667	229091.5269	231127.3738	233587.6362	231268.845633333	235076.1942	242968.1756	220722.7958	232922.388533333	258568.7024	241142.9441	235038.9954	244916.880633333	194358.0687	170195.1316	172826.8635	179126.687933333	194633.2478	207400.9836	202404.451	192798.6494	202420.8409	199931.63454	198511.3652	194115.0017	203241.8706	198622.745833333	174323.8105	181492.0892
298	Violanone	0.93	MS2 matched	593.14996	5.078	53901.06988	57282.03917	59687.26407	56956.79104	37858.60966	51955.91643	53226.65659	47680.3942266667	7030.045658	4350.009002	3321.016418	4900.357026	81664.15497	57874.94959	46170.73142	61903.27866	35226.75185	31984.51156	38872.10403	35361.12248	12170.84267	29232.69668	12588.38885	17997.3094	34467.99629	49413.8461	48695.84219	44192.5615266667	55285.05002	40669.11082	51899.08301	49284.4146166667	27194.37029	31399.86255	18861.76986	45441.64312	27096.61965	29998.853094	75906.17335	56824.77561	67875.93854	66868.9625	45510.10714	55480.40745
299	Vitexin	0.938	MS2 matched	431.09796	5.402	20649.32705	13542.66131	12199.42535	15463.80457	27889.25683	32331.81138	28257.80873	29492.95898	26186.47821	31167.49548	35976.43652	31110.1367366667	27819.93782	37008.29307	25989.0684	30272.4330966667	14546.26987	19525.75953	13030.26479	15700.76473	23044.34265	19623.55133	14377.21748	19015.0371533333	16074.03211	14875.57217	14861.6048	15270.4030266667	71806.47116	59212.02502	85266.0419	72094.8460266667	26226.73496	36877.16227	36810.67841	37553.9228	33811.9532	34256.090328	68345.94243	62833.97098	65737.01225	65638.97522	46836.78115	33386.18247
300	Volemitol	0.752	MS2 matched	211.0835	0.624	60588.89089	62994.75341	60306.29316	61296.64582	64221.50867	66618.43803	64407.55701	65082.5012366667	109075.9595	105604.8181	114928.8728	109869.883466667	100294.2582	104895.0999	100213.3289	101800.895666667	38985.60145	34840.2153	40566.14888	38130.65521	89749.55805	93133.21959	100161.9975	94348.25838	24036.01958	26486.26743	27401.22026	25974.5024233333	67781.12739	66456.58902	65921.95952	66719.8919766667	64296.84756	69134.04521	67580.06804	70906.42074	69110.6979	68205.61589	87608.05357	95065.84772	91699.8106	91457.9039633333	91506.73707	83032.58213
301	Wogonin	0.899	MS2 matched	283.06223	8.365	65162.16819	63102.42256	64961.94289	64408.8445466667	5226.075469	5622.539323	6233.739847	5694.118213	12489.10181	14846.48261	12535.87994	13290.48812	12790.63453	11476.44588	11184.04003	11817.0401466667	84866.03935	76163.8616	87534.37714	82854.7593633333	12635.42141	12927.28947	12338.57937	12633.7634166667	15365.34458	20568.89041	19590.78189	18508.33896	7844.25807	8199.802765	8345.652733	8129.90452266667	19214.65142	25109.17378	24287.92025	24307.4877	25863.9828	23756.64319	5481.084141	4934.940562	6085.274012	5500.432905	40696.96901	39588.81559
302	Xanthine	0.739	MS2 matched	151.02618	0.826	2136.273295	1948.523171	1966.178243	2016.99156966667	1342.08627	1662.279761	1292.318525	1432.22818533333	1345.150716	917.9104815	1170.673311	1144.5781695	1257.819921	1194.757835	1430.608282	1294.395346	1127.311638	1011.209067	1226.53879	1121.68649833333	1457.667648	1349.407303	1627.857921	1478.31095733333	1942.173156	1896.102685	1723.240328	1853.838723	1409.007714	1499.758634	1410.925825	1439.897391	1681.642436	1774.024386	1912.731213	1675.788997	1773.245532	1763.4865128	3877.346696	4322.280731	4134.906048	4111.51115833333	1637.120293	1491.130276
303	Xanthosine	0.874	MS2 matched	283.06726	2.278	6736.936014	7392.810601	6339.559933	6823.10218266667	6415.730871	7900.471202	8083.753258	7466.651777	6979.745979	6855.628409	7023.83787	6953.07075266667	6120.529628	5892.487106	4931.37708	5648.13127133333	16392.16073	16969.91589	16691.91443	16684.6636833333	11274.07554	11202.23342	12017.85789	11498.0556166667	15105.40781	13141.04307	11687.3809	13311.27726	12093.34155	10156.19631	10431.90599	10893.8146166667	7538.431696	8799.084633	8517.25583	8936.880548	8773.768542	8513.0842498	10482.06915	11417.80208	13066.86159	11655.5776066667	6347.588286	5932.720807
304	"(+)-4,11-Eudesmadien-3-one"	0.783	MS2 matched	219.17314	11.969	43661.1208	43964.75912	48263.30281	45296.3942433333	68172.92187	67319.98563	64565.42548	66686.1109933333	40047.39372	44438.51549	47358.76773	43948.2256466667	97871.63877	71902.38242	24544.91471	64772.9786333333	52470.677	53280.08556	52128.09586	52626.28614	40938.19619	41969.63313	50391.52325	44433.1175233333	43266.33412	40871.96111	40935.75741	41691.35088	32945.18496	43341.48511	34719.02624	37001.89877	42026.35282	41839.04427	42008.34	42255.48236	40321.7442	41690.19273	29741.09527	30060.99102	31470.34859	30424.14496	70268.38893	47572.46434
305	(+)-Cycloolivil glucoside	0.735	MS2 matched	561.19	4.164	27009.88403	19397.24165	21992.32431	22799.8166633333	23834.57093	25181.40747	26595.00535	25203.66125	67411.57387	74512.43662	69595.14098	70506.3838233333	33375.22593	27335.39128	39939.25195	33549.9563866667	35580.64255	40386.14737	33673.08483	36546.6249166667	36048.44224	35834.87432	41331.35184	37738.2228	37296.97234	34566.20915	36926.93757	36263.37302	21984.0414	20326.36138	20668.80963	20993.0708033333	37107.38643	35637.30206	34660.30924	37166.20786	35634.06855	36041.054828	18122.44291	17741.30376	17157.98214	17673.9096033333	23591.28246	22244.15263
306	"(15Z)-9,12,13-Trihydroxy-15-octadecenoic acid"	0.849	MS2 matched	353.22922	7.337	1290015.418	314648.2407	294819.4861	633161.048266667	1089249.731	595382.7086	525152.9091	736595.116233333	356709.7771	609398.8047	367184.0689	444430.883566667	206371.255	379329.8904	916796.3487	500832.498033333	1277778.717	1239759.799	1252538.822	1256692.446	226424.9906	271958.1084	310732.6587	269705.252566667	1214557.664	1237335.785	1281481.648	1244458.36566667	787896.9134	787640.3732	750979.154	775505.4802	866422.5625	867467.1971	864711.6954	864976.303	864712.0174	865657.95508	583808.1046	637786.3046	242076.8296	487890.412933333	407666.0009	407707.8176
307	"(1E,4E)-1,5-Bis(4-methoxyphenyl)penta-1,4-dien-3-one"	0.741	MS2 matched	317.11572	2.919	13087.64309	11960.48621	9544.931464	11531.0202546667	6289.769684	8778.483129	7588.400919	7552.21791066667	8679.907467	10288.47156	8894.678173	9287.68573333333	10434.61509	9036.757432	16200.4864	11890.6196406667	12481.59355	10576.06728	12244.70564	11767.45549	5143.637756	4672.779802	5729.072707	5181.83008833333	10548.59904	11330.79616	12125.04241	11334.8125366667	9514.555081	6571.019949	7591.976885	7892.517305	9959.827412	9208.356989	10314.88367	8946.726679	9381.999985	9562.358947	7712.233312	8981.413329	10479.739	9057.79521366667	10034.06687	8592.115554
308	"(1R,4aS,5R,8aS)-5-(5-hydroxy-3-methylpentyl)-1,4a-dimethyl-6-methylidene-3,4,5,7,8,8a-hexahydro-2H-naphthalene-1-carboxylic acid"	0.73	MS2 matched	323.25623	10.624	460623.5322	279725.3249	239107.4452	326485.4341	283574.6796	287821.5219	296920.8756	289439.0257	518690.6078	478729.5927	523801.6477	507073.9494	317809.7697	337795.6644	301648.9319	319084.788666667	60727.46844	57492.49934	51497.24424	56572.4040066667	350787.0523	340198.6299	421539.7899	370841.824033333	239361.9268	229037.7917	236217.5842	234872.434233333	201374.6212	193981.6262	190588.7941	195315.013833333	279403.6073	274833.8501	296364.9975	260611.2999	281376.4652	278518.044	159373.0668	183459.3618	151213.3194	164681.916	193917.1002	169032.5117
309	"(2E,4E)-12-Hydroxy-13-(hydroxymethyl)-14-methoxy-3,5,7-trimethyl-14-oxotetradeca-2,4-dienoic acid"	0.726	MS2 matched	379.20856	2.425	7923.395994	5504.947795	4733.968951	6054.10424666667	24643.15001	27612.00064	26580.78255	26278.6444	1571.610151	1243.766837	1457.386582	1424.25452333333	963.7078669	1308.303937	4718.168104	2330.0599693	811.6175689	1454.178029	1852.476459	1372.7573523	216.1496918	132.8264256	99.4138616	149.463326333333	5941.466795	6006.942106	4157.982468	5368.797123	589.4544155	866.4265707	867.7526439	774.544543366667	6252.840594	6203.21643	6197.518134	6091.132845	6543.884902	6257.718581	1042.719791	2055.523419	1834.377391	1644.206867	337.9284831	442.4826044
310	"(2E,4E)-N-(2-Methylpropyl)dodeca-2,4-dienamide"	0.711	MS2 matched	252.23253	10.229	320262.4819	216172.0234	176862.3487	237765.618	194252.1847	196602.0521	199823.1598	196892.465533333	76027.08597	77568.40214	71600.27457	75065.2542266667	77816.12052	70957.72655	90505.30504	79759.71737	171022.7836	165869.2997	170472.1897	169121.424333333	212225.2463	208069.9754	254429.086	224908.102566667	198583.283	204553.0941	214443.8986	205860.0919	50179.38465	52408.02133	56143.11852	52910.1748333333	176960.0908	176965.0362	176827.9843	175676.7339	175674.3619	176420.84142	239165.1338	244909.9107	224105.0763	236060.040266667	197344.0287	195816.3004
311	"(2-Hydroxy-3-octadeca-6,9,12-trienoyloxypropyl) 2-(trimethylazaniumyl)ethyl phosphate"	0.899	MS2 matched	518.32385	10.242	104206.7334	73850.18527	47601.63973	75219.5194666667	64087.15324	75336.46845	48776.11167	62733.2444533333	43304.91032	64574.64463	42148.33587	50009.29694	309175.7054	178033.7326	328954.7581	272054.732033333	284167.7101	171900.6346	188303.8435	214790.7294	160604.2802	138368.2815	144027.5886	147666.716766667	83374.8637	186518.2941	225320.5187	165071.2255	55940.61437	81521.47008	126515.576	87992.5534833333	121788.9523	122036.6485	114019.0846	123461.1023	115346.7906	119330.51566	88522.01359	34191.95795	44559.64872	55757.87342	129863.6831	143553.9002
312	"(2R)-1-(5-Hydroxy-3-methylpentyl)-2,5,5,8a-tetramethyldecahydro-2-naphthalenol"	0.747	MS2 matched	293.28131	11.638	401074.1285	414317.5694	233097.7766	349496.4915	406055.1803	261741.3018	268802.0608	312199.5143	143826.3832	163331.0075	110801.4598	139319.616833333	158675.8579	137294.4695	31156.94222	109042.423206667	225925.3169	299398.7215	379221.6439	301515.227433333	441772.2902	362225.9975	380877.636	394958.641233333	355164.0772	378739.6668	237715.0151	323872.9197	259021.9883	97671.21713	96550.53274	151081.246056667	292710.9496	262239.7475	301163.0173	245477.6552	261313.0399	272580.8819	269469.7174	410296.3171	421706.0976	367157.377366667	219092.5192	343355.3068
313	"(2R,3S,4S,5R,6R)-2-[[(2S,3R,4R)-3,4-dihydroxy-4-(hydroxymethyl)oxolan-2-yl]oxymethyl]-6-[4-(4-hydroxyphenyl)butan-2-yloxy]oxane-3,4,5-triol"	0.733	MS2 matched	483.19345	4.462	6182.360906	4407.521147	3965.470149	4851.78406733333	19237.30929	21319.26889	20236.17406	20264.2507466667	7812.928729	6831.409366	7137.836537	7260.72487733333	15784.16036	15978.07354	15536.87142	15766.36844	14090.71635	14864.2556	15218.4037	14724.45855	1910.036304	1908.493805	2719.10927	2179.21312633333	14858.4736	12213.04692	12841.35917	13304.29323	14487.85051	14540.38513	15001.98129	14676.7389766667	12959.22984	11890.26398	12957.24975	12964.84586	12831.50609	12720.619104	16276.69208	18193.3188	16397.9487	16955.9865266667	9947.861274	9549.169833
314	(2S)‐2‐(2‐aminoacetamido)‐3‐(4‐cyanophenyl)‐N‐(9H‐fluoren‐2‐yl)propanamide	0.821	MS2 matched	433.16522	3.395	73465.82209	55775.86976	47602.98269	58948.2248466667	21877.10029	22503.47767	24771.2433	23050.6070866667	51835.31908	52396.75683	51689.69511	51973.9236733333	72510.1759	69648.90339	111504.9293	84554.66953	30514.26038	31718.9638	34651.92604	32295.0500733333	41062.069	45489.60828	57094.28841	47881.9885633333	46158.97497	46288.68553	46855.85195	46434.50415	32915.99003	31802.28549	28758.84322	31159.03958	50968.08321	50997.77836	50972.57656	50499.06718	50844.76523	50856.454108	55578.85411	54574.07268	47213.52601	52455.4842666667	45610.40597	45261.68251
315	(2S)-2-Azaniumyl-5-(ethylamino)-5-oxopentanoate	0.853	MS2 matched	175.1066	0.762	684139.3508	525133.8976	435572.5664	548281.938266667	125263.9369	147358.8567	142881.2224	138501.338666667	398415.4543	588473.147	482765.3747	489884.658666667	404117.3967	419900.9689	609246.7531	477755.039566667	57924.81507	55569.99038	131776.1211	81756.9755166667	546000.767	594323.5243	715113.035	618479.108766667	240616.4454	97163.69085	108854.0135	148878.049916667	263405.5286	116412.7118	255228.4794	211682.239933333	340334.6066	337235.8948	183376.4139	343347.6936	325020.9187	305863.10552	531767.0721	518629.6608	615702.9918	555366.5749	113787.7887	1434504.808
316	"(2S,3R,4R,5R,6S)-2-[(2R,3S,4R,5R,6R)-4,5-dihydroxy-2-(hydroxymethyl)-6-[[7-[2-hydroxy-1-[3,4,5-trihydroxy-6-(hydroxymethyl)oxan-2-yl]oxyethyl]-1,1,4a,7-tetramethyl-3,4,4b,5,6,8,10,10a-octahydro-2H-phenanthren-2-yl]oxy]oxan-3-yl]oxy-6-methyloxane-3,4,5-triol"	0.81	MS2 matched	815.40015	6.729	16125.17433	11199.80625	10087.27907	12470.7532166667	12772.77459	13589.22768	13207.8518	13189.9513566667	2636.649562	2928.457403	1342.145511	2302.417492	41828.07923	35662.23173	71365.59834	49618.6364333333	35944.00817	28518.99256	30300.81604	31587.9389233333	7859.906198	15463.99486	17251.71153	13525.204196	33086.88706	34828.59804	36986.1454	34967.2101666667	24531.59391	27305.1361	22799.14691	24878.62564	24711.00956	23758.12231	24306.61684	22693.34047	23751.75769	23844.169374	23266.97783	21725.2681	21500.31912	22164.18835	21580.95622	22317.94314
317	"(3beta)-28-Norlup-20(29)-ene-3,17-diol"	0.737	MS2 matched	411.36139	13.805	60749.04554	135379.8371	116220.0923	104116.32498	112574.3196	103078.7877	88433.33243	101362.146576667	83673.60631	80529.36673	92532.29886	85578.4239666667	93939.38118	124033.8337	51306.8378	89760.01756	54296.53911	56873.39929	55826.92905	55665.6224833333	46717.54817	49616.72953	48563.00125	48299.0929833333	202269.4554	147959.2807	118823.2224	156350.652833333	71438.21738	69625.59262	66430.93315	69164.9143833333	131093.2414	135863.3423	131577.8517	137053.5085	137766.8291	134670.9546	80181.78099	149054.6637	114771.5824	114669.342363333	119038.3794	76084.44342
318	"(3S,8As)-3-Isobutylhexahydropyrrolo[1,2-a]pyrazine-1,4-dione"	0.903	MS2 matched	211.14406	4.257	51908.11037	42151.90242	38430.40297	44163.47192	40854.99258	46133.71125	42536.26262	43174.9888166667	44388.17995	46013.28953	39190.44597	43197.30515	44073.02186	42173.64105	76714.18422	54320.2823766667	23779.57259	28287.50568	25984.22327	26017.1005133333	12532.07666	15076.90231	10308.23355	12639.07084	46818.00568	44098.47465	39395.10961	43437.1966466667	23467.86444	25047.4619	20291.07402	22935.4667866667	35947.19819	36950.61021	35937.73292	33084.54473	36635.98295	35711.2138	35157.92735	34517.04117	34130.74701	34601.9051766667	24907.08747	23481.35126
319	"(5-Benzoyloxy-4,6-dihydroxy-3-methoxycyclohexen-1-yl)methyl benzoate"	0.737	MS2 matched	421.12762	2.131	14149.86751	10419.51306	9346.313228	11305.231266	12379.11466	11779.79975	12015.92845	12058.2809533333	12045.48461	9745.901592	9762.732477	10518.0395596667	25549.97463	22702.71137	32696.36019	26983.0153966667	9345.318858	9132.920518	8362.022379	8946.75391833333	5471.813884	5882.619088	6707.572692	6020.66855466667	3865.076028	2680.396483	6505.493138	4350.321883	13427.72426	14053.80631	11683.60176	13055.04411	14143.4332	15561.50596	14290.59271	13084.5724	14458.33908	14307.68867	14900.33537	16180.84911	14676.44654	15252.5436733333	10005.56623	9008.68354
320	"(7E,13E)-9,15-Dihydroxy-4,10,16-trimethyl-1,5,11-trioxacyclohexadeca-7,13-diene-2,6,12-trione"	0.841	MS2 matched	381.07733	2.91	5173.333538	12943.62357	7741.540963	8619.499357	7445.816825	11346.67278	9825.117327	9539.20231066667	7891.130924	4722.433677	4387.444919	5667.00317333333	13174.86569	11634.38173	24687.27481	16498.8407433333	3475.359122	6858.370513	4486.475512	4940.06838233333	2589.293978	7232.657995	6292.583171	5371.51171466667	5924.23982	8070.568427	7130.553215	7041.787154	8651.643365	11374.14381	6810.625542	8945.47090566667	11823.61667	7517.449482	10823.96205	8057.723629	10881.65365	9820.8810962	7105.940007	11703.06575	14840.09211	11216.3659556667	15947.27239	9930.297985
321	(E)-Piperolein A	0.745	MS2 matched	316.18655	7.295	65246.84393	91314.79483	65954.06572	74171.9014933333	60144.18288	66372.03814	65309.49999	63941.9070033333	50218.94805	71677.34659	46127.25534	56007.8499933333	69297.64432	71646.39063	49068.20768	63337.41421	96711.86431	67471.21179	71175.5199	78452.8653333333	98184.07263	79523.27246	72252.16743	83319.8375066667	43930.82436	46527.80273	50400.35708	46952.9947233333	94442.71593	68372.00826	66297.67412	76370.7994366667	80588.5419	62152.28933	66070.46072	63605.02804	63597.71243	67202.806484	67177.99144	60499.91451	69998.37731	65892.09442	103283.3585	72435.03212
322	(S)-2-(Pyrrolidin-2-yl)acetic acid	0.812	MS2 matched	130.09628	0.787	1827798.057	1242846.933	1014177.491	1361607.49366667	1517446.329	1530419.757	1549978.355	1532614.81366667	901062.8932	812779.1557	882641.2801	865494.443	593963.6312	613708.8139	1061111.715	756261.3867	1457906.17	1381374.816	1489500.172	1442927.05266667	507811.3182	494907.4392	638341.9151	547020.224166667	1388508.583	1226882.088	1002110.382	1205833.68433333	1087066.021	1130866.292	1080964.668	1099632.327	1185287.037	1171965.204	1221990.73	1185145.804	1109288.132	1174735.3814	918452.6901	956154.0962	852368.9907	908991.925666667	651830.2414	647055.1502
323	"[(1S,2R,4S,9R,10R,14S,15S,17S)-9-(Furan-3-yl)-1-hydroxy-15-[(1R)-1-hydroxy-2-methoxy-2-oxoethyl]-10,14,16,16-tetramethyl-7,18-dioxo-3,8-dioxapentacyclo[12.3.1.02,4.04,13.05,10]octadecan-17-yl] 2-methylpropanoate"	0.768	MS2 matched	611.24579	4.884	53228.35247	33922.62103	30499.36012	39216.7778733333	19044.76127	20635.27742	20905.0222	20195.0202966667	9107.518818	7905.67224	9266.692095	8759.961051	34140.95397	36395.07912	68236.53388	46257.5223233333	41491.38892	43543.66358	45879.05305	43638.0351833333	33629.28774	34234.02283	48110.01918	38657.7765833333	25029.1276	23140.64268	22820.89178	23663.55402	61930.63596	63565.61906	58281.82574	61259.3602533333	41781.57809	39560.39293	41880.50527	41769.50872	41556.30138	41309.657278	114875.5511	119012.3628	97099.88427	110329.266056667	19931.10586	18431.65062
324	"[(2R,3R,4S,5R,6R)-3,5-Dihydroxy-2-(hydroxymethyl)-6-[(2R,3R,4S,5S,6R)-3,4,5-trihydroxy-6-(hydroxymethyl)oxan-2-yl]oxyoxan-4-yl] 2-methylpropanoate"	0.819	MS2 matched	435.14389	2.886	12138.65832	14223.30616	7373.21351	11245.05933	5302.507744	5582.539599	6712.546805	5865.864716	6112.276087	7046.536194	5678.384435	6279.065572	7872.85758	8317.537282	15429.70786	10540.0342406667	5618.774976	6666.308652	6406.257377	6230.44700166667	3603.230407	3432.666401	4712.660184	3916.185664	8545.717974	10946.4432	12109.41077	10533.8573146667	16408.99392	13643.39313	14826.88142	14959.7561566667	9627.23318	8779.832112	8778.822482	9358.46154	8712.422783	9051.3544194	11494.41958	12545.64724	11507.61027	11849.2256966667	5792.001844	5481.97158
325	"[1,14-Dihydroxy-8-(hydroxymethyl)-4,12,12,15-tetramethyl-5-oxo-13-tetracyclo[8.5.0.02,6.011,13]pentadeca-3,8-dienyl] acetate??"	0.83	MS2 matched	432.23676	8.47	438850.598	162524.3874	147548.2116	249641.065666667	242949.202	140060.9148	152698.4235	178569.513433333	236626.8319	143368.4759	137119.0483	172371.452033333	194881.4217	165877.7402	406253.5177	255670.8932	271404.7128	137892.5924	152639.7417	187312.348966667	220738.7827	155079.2857	154064.7272	176627.598533333	308728.7051	128878.6287	131541.2846	189716.206133333	313773.897	68288.80466	65609.87016	149224.190606667	635655.6917	632636.4375	635437.424	635686.7277	504795.5145	608842.35908	195563.6478	65955.60231	140399.6162	133972.955436667	428100.1889	154887.8949
326	"[3,4,5-trihydroxy-6-[3,4,5-trihydroxy-6-(hydroxymethyl)oxan-2-yl]oxyoxan-2-yl]methyl (E)-2-methylbut-2-enoate??"	0.8	MS2 matched	447.14426	3.767	7678.76094	7134.410516	5731.158827	6848.11009433333	21468.21621	16524.57234	19884.90339	19292.56398	9498.196433	9492.098439	11369.11344	10119.8027706667	12034.37163	11880.24241	16078.47013	13331.0280566667	13605.28884	13010.70761	14026.00629	13547.3342466667	3117.414691	3449.736232	3126.541161	3231.23069466667	16878.3862	16833.37114	18279.96694	17330.57476	16399.7806	15077.09046	18357.23507	16611.36871	14293.09487	13345.63636	15044.85446	14293.06169	14076.55721	14210.640918	16160.95558	19172.90452	15344.93211	16892.9307366667	8853.930859	8718.736859
327	"[3-[(1Z,9Z)-Octadeca-1,9-dienoxy]-2-octadecanoyloxypropyl] 2-(trimethylazaniumyl)ethyl phosphate"	0.821	MS2 matched	284.29578	11.685	9466007.601	17574617.71	11711422.94	12917349.417	16923655.94	17272809.01	18005752.55	17400739.1666667	9305752.734	9858149.213	9283986.698	9482629.54833333	9416243.716	10454715.21	2161684.383	7344214.43633333	13698774.39	14559236.72	15499085.68	14585698.93	16107246.94	16060127.22	19601048.87	17256141.01	15811790.74	15881470.84	17497573.83	16396945.1366667	7988587.176	8204749.618	7532299.342	7908545.37866667	16101564.92	14936697.9	16428173.01	16105133.75	15018886.87	15718091.29	17780563.81	18221186.21	16167005.03	17389585.0166667	14186229.02	14340702.2
328	"[3-Hydroxy-1-(4-methoxy-7-oxofuro[3,2-g]chromen-9-yl)oxy-3-methylbutan-2-yl] (E)-2-methylbut-2-enoate"	0.788	MS2 matched	455.11395	0.606	259471.1817	182444.4564	205260.3567	215725.3316	104871.7843	108825.9248	101311.6224	105003.1105	218876.8072	203460.3595	248616.4739	223651.213533333	314100.0262	283740.6519	398753.9755	332198.217866667	157697.7605	155057.9615	168810.2424	160521.988133333	222836.8772	232434.3589	232807.1876	229359.474566667	131418.1501	121687.2356	116864.0382	123323.1413	175387.8059	178601.2368	158814.0151	170934.3526	178708.9811	188720.6994	189886.5032	188659.8144	185779.7004	186351.1397	181558.8768	169339.278	165419.5113	172105.8887	236701.5344	250489.0908
329	"[4,6-diethyl-6-(4-ethyl-2-methyloctyl)-3H-1,2-dioxin-3-yl]acetic acid"	0.783	MS2 matched	355.28125	10.921	452171.1111	316677.0577	147420.1357	305422.768166667	203574.0061	184192.6808	178696.7333	188821.140066667	218403.6076	283780.0353	214563.2472	238915.630033333	359432.7076	345106.0069	277723.849	327420.8545	230044.6603	220388.6634	214507.5936	221646.972433333	397333.7102	432455.4681	465213.4582	431667.5455	290393.01	241209.8277	283057.7962	271553.544633333	154186.6713	134494.2477	144277.4564	144319.458466667	348451.8973	334937.2805	348078.4156	197695.3072	348013.3425	315435.24862	419824.9962	447892.7151	436495.3233	434737.6782	291565.196	282595.4102
330	1-(2-Ammonio-4-methylpentanoyl)pyrrolidine-2-carboxylate	0.713	MS2 matched	229.15341	2.753	55724.06327	36648.75312	5162.096085	32511.6374916667	19639.54163	26361.17058	19547.62117	21849.44446	5021.875252	39819.96826	9681.159286	18174.334266	42881.50414	13459.04017	84069.54651	46803.3636066667	3275.589442	5865.777856	8642.545346	5927.97088133333	5577.400446	8009.217129	17730.67536	10439.097645	13830.15293	4846.203793	11679.95968	10118.7721343333	5232.692517	22031.14265	5256.352594	10840.062587	20247.05346	5025.104877	19943.32647	18095.99961	11483.17257	14958.9313974	14501.29946	17903.55917	17944.11034	16782.9896566667	18555.52006	7631.50117
331	1-(3-Aminophenyl)ethanone	0.754	MS2 matched	136.07446	3.049	85082.43542	57744.43295	50152.33028	64326.39955	37858.26089	37176.30141	37786.27892	37606.9470733333	44035.80109	43807.454	43428.59862	43757.28457	44787.26008	44973.96706	97827.02827	62529.41847	120195.8754	119408.772	128919.5127	122841.3867	28126.10114	26661.56829	32646.43637	29144.7019333333	80379.92302	78601.86472	82909.33415	80630.3739633333	68440.93562	68338.51842	68420.01702	68399.8236866667	66492.18981	67515.15712	66823.53592	66736.63834	66330.9419	66779.692618	68584.85141	69300.56642	62939.00607	66941.4746333333	41648.31756	43050.79263
332	1-(Aminomethyl)cyclohexaneacetate	0.771	MS2 matched	172.13132	5.347	31126.70515	30312.77902	26655.27715	29364.92044	17209.64687	20743.59176	23754.61215	20569.2835933333	23799.47356	28513.48068	24806.35586	25706.4367	27575.53836	20163.55342	24513.05859	24084.0501233333	32906.70395	24931.20707	26470.47797	28102.79633	36904.02488	29654.69336	31379.89532	32646.20452	20959.94588	21393.22649	21615.97245	21323.0482733333	30580.77771	27104.46559	29939.56373	29208.26901	26854.47793	24901.54469	23993.74563	24922.50115	24323.28367	24999.110614	25078.11449	20766.21116	23856.40371	23233.5764533333	30655.3257	26857.55614
333	"1,4-Cyclohexanedione"	0.782	MS2 matched	113.05903	1.696	41572.73146	29808.89482	26888.22312	32756.6164666667	21047.59327	22280.071	22049.59601	21792.4200933333	22931.33026	27083.15221	24058.2867	24690.9230566667	19543.26051	20146.2855	32485.75718	24058.4343966667	18654.08786	17292.89043	17260.57996	17735.85275	11787.0868	10560.8277	12401.32932	11583.0812733333	20152.96324	19245.86692	18534.65066	19311.1602733333	19293.78353	21690.18781	19248.93415	20077.6351633333	22812.74894	22064.82581	20886.73721	23060.32215	21947.10912	22154.348646	38250.90741	35155.03758	36139.40497	36515.1166533333	15356.201	15013.43997
334	"1,8-dimethyl-6-oxo-7-(propan-2-ylidene)-2,3,4,8-tetrahydro-1H-naphthalen-2-ylacetate"	0.725	MS2 matched	277.1792	7.664	48714.30304	56762.50513	50127.30128	51868.0364833333	48332.28471	52463.36236	48474.68259	49756.7765533333	43322.89391	52404.24505	41052.69616	45593.2783733333	51982.73595	49184.40863	41930.88708	47699.3438866667	60146.00118	48548.48776	52642.27186	53778.9202666667	67648.092	52392.98045	49045.39498	56362.15581	47647.62443	52701.75326	52259.64909	50869.6755933333	62096.22214	54230.73646	55169.50417	57165.48759	54671.78677	52493.52316	51333.136	52519.5719	48645.7438	51932.752326	53809.64067	44949.83553	52939.96578	50566.48066	60726.55463	51861.24119
335	"11,12-Methylenedioxykopsinaline"	0.71	MS2 matched	399.19608	1.232	39451.26125	25058.4298	22760.37093	29090.02066	55736.9135	60701.51756	58457.55803	58298.66303	43294.54925	39847.74965	42637.4796	41926.5928333333	9947.976439	10288.31738	24064.83232	14767.0420463333	23483.98418	23404.76301	25235.51795	24041.4217133333	11872.75918	12473.65752	15393.90985	13246.7755166667	57483.13032	54275.30647	54673.30942	55477.2487366667	26188.87633	27197.34296	24506.82399	25964.34776	37152.36284	34513.32477	39012.27915	37261.099	36896.03251	36967.019654	24820.58719	27449.50348	26097.19764	26122.4294366667	17132.0634	16159.8153
336	"12,19,20-Trihydroxy-14-methylenegeranylnerol"	0.75	MS2 matched	337.27243	10.931	264207.5059	300208.0185	378346.671	314254.065133333	146482.0083	151272.0109	200074.6843	165942.901166667	196948.7471	204362.0727	113267.5031	171526.107633333	304292.6057	213842.7896	166762.2533	228299.2162	195848.7195	206447.1178	204067.0519	202120.963066667	270814.3069	239102.1578	332460.0647	280792.176466667	217920.8677	210666.1364	188301.2025	205629.4022	277310.4254	108165.1463	273304.4371	219593.336266667	244083.8007	244086.5661	244235.4556	204117.0783	244312.7872	236167.13758	289962.7939	281200.3477	349613.6275	306925.5897	221639.6652	267417.6864
337	"13-Hydroxy-7,14-labdadien-6-one"	0.77	MS2 matched	305.24512	10.358	73418.52602	55657.82404	28281.17043	52452.50683	61122.03274	73722.64992	60316.39996	65053.6942066667	85803.07688	90788.90739	92244.18355	89612.05594	95770.78951	89419.71052	142446.9312	109212.477076667	25320.6709	17131.61845	42636.98754	28363.0922966667	65056.55281	66033.77827	73202.7454	68097.69216	67835.4599	67876.32832	64020.35322	66577.38048	34355.5032	28674.3627	29051.70549	30693.85713	63143.14926	49347.38877	63161.35887	62581.33441	62265.85843	60099.817948	28053.14616	48377.35595	33431.20109	36620.5677333333	62201.9839	62116.15525
338	13'-Hydroxy-alpha-tocopherol	0.823	MS2 matched	429.37112	12.601	558271.5232	694305.4909	622704.2974	625093.7705	1353791.426	1470893.877	1337552.327	1387412.54333333	999231.4534	970892.379	958519.7885	976214.5403	641770.6405	675742.3715	108943.4923	475485.501433333	816817.2155	816888.2151	915794.6177	849833.349433333	806766.1239	795547.944	1002253.046	868189.037966667	1228020.177	1077153.535	1181620.279	1162264.66366667	702278.7085	735279.5914	716224.2792	717927.526366667	976431.4346	976512.4683	1001129.164	983716.8751	956344.594	978826.9072	712825.7677	753939.1918	653361.5273	706708.828933333	635980.251	633617.5745
339	"14-(Hydroxymethyl)-5,9-dimethyltetracyclo[11.2.1.0~1,10~.0~4,9~]hexadecan-5-ol"	0.846	MS2 matched	293.2453	10.412	174154.3383	123129.4796	98943.09477	132075.637556667	194524.8509	190621.1739	190819.7213	191988.582033333	141299.635	134014.109	131281.8072	135531.8504	145267.5784	127711.7377	187396.7231	153458.679733333	70082.18614	72750.29852	76909.73206	73247.4055733333	120891.3402	112903.8293	132545.7416	122113.637033333	155318.1943	151314.1924	172818.4195	159816.9354	84792.67424	90250.89744	78931.64044	84658.40404	121070.3507	123796.172	121075.2923	128658.5632	120876.8876	123095.45316	58676.36362	63621.70133	63561.77704	61953.2806633333	84018.75678	79488.80201
340	17(21)-Hopen-6-one	0.764	MS2 matched	425.37155	11.406	158172.9672	112787.8835	125427.0734	132129.308033333	67719.90477	93505.39389	79569.10367	80264.8007766667	67987.53891	75074.79935	54978.15966	66013.4993066667	102102.983	88674.53117	25790.80237	72189.4388466667	94485.9278	91677.59174	91655.15625	92606.2252633333	57010.64319	57810.39772	80305.37207	65042.13766	84787.80777	100828.0578	89959.66112	91858.5088966667	94026.42156	81537.06817	89200.19908	88254.5629366667	112372.0317	96409.25476	96340.81545	98478.8984	96359.56031	99992.112124	101521.1816	109047.3021	96739.71191	102436.065203333	105228.8209	113348.2902
341	1-Acetylproline	0.818	MS2 matched	158.08041	0.771	174876.1108	143890.5092	120640.0022	146468.874066667	86628.76933	99209.81732	80526.09115	88788.2259333333	99498.24397	97141.59083	104429.9782	100356.604333333	91241.49252	101351.567	178019.839	123537.63284	38594.82578	35525.52296	36326.00651	36815.45175	72406.58227	78535.14147	102364.6744	84435.4660466667	55638.41832	48295.25065	55798.89533	53244.1881	66012.54856	59282.06449	55593.86161	60296.15822	92765.00015	91133.18962	97625.87645	86092.0289	94209.73726	92365.166476	144858.8226	154528.0826	149005.6914	149464.198866667	46830.74179	33232.19693
342	1-Methyl-2-pyrrolidinone	0.743	MS2 matched	100.07404	2.006	30233.32518	24192.03979	22749.177	25724.8473233333	38689.3495	35799.2505	33730.82416	36073.1413866667	18319.76186	17487.50704	17418.06623	17741.7783766667	14192.98443	15677.77005	28954.06835	19608.2742766667	28453.58369	28321.13406	29544.21064	28772.97613	9788.964339	8974.871979	10288.56249	9684.132936	29809.45387	29405.5103	29909.20936	29708.0578433333	16307.1755	17970.74411	15633.76844	16637.22935	24634.25106	24846.89861	24901.75336	22654.09771	24845.47728	24376.495604	18765.19047	21457.19489	19734.2951	19985.5601533333	12797.52197	13842.97816
343	1-Methyladenosine	0.745	MS2 matched	282.11868	1.014	24077.34252	15326.62635	13319.84706	17574.60531	8504.022689	8939.540168	8562.244772	8668.602543	12600.26809	11257.64477	12563.17029	12140.36105	12897.72316	12692.24569	30918.79502	18836.2546233333	9312.36872	10678.42307	10306.03051	10098.9407666667	17863.34664	20167.95097	25254.64751	21095.31504	8879.062142	8775.40971	8965.85806	8873.443304	11744.25274	12591.83114	12432.72844	12256.2707733333	13600.53655	13889.3745	13260.16238	13618.86314	13655.47157	13604.881628	17080.94468	17231.668	16511.18591	16941.2661966667	13246.8805	13769.37109
344	1-O-Sinapoyl-beta-D-glucose	0.83	MS2 matched	387.12854	7.316	34931.60355	20946.68866	16699.18214	24192.49145	29737.08122	23340.63754	21294.15622	24790.6249933333	23239.85804	16338.12669	24976.05646	21518.01373	9299.367831	45584.87602	50295.73149	35059.9917803333	6043.58925	8753.66069	12819.85482	9205.70158666667	20639.94079	7590.200423	12379.55586	13536.565691	18905.3912	8829.896675	7708.851681	11814.7131853333	7588.850443	5496.4932	11108.95924	8064.76762766667	3276.597284	2040.462092	3345.335452	4365.524661	3030.409846	3211.665867	17330.22425	14574.42417	11032.21569	14312.2880366667	29598.57994	5293.603936
345	1-Stearoyl-sn-glycero-3-phosphocholine	0.756	MS2 matched	524.37042	11.409	168450.4291	123560.157	153903.277	148637.954366667	67708.56364	68764.76088	89629.18791	75367.5041433333	87015.21943	99792.76896	77667.90318	88158.6305233333	217099.9879	155566.8107	43932.27812	138866.358906667	102444.9714	101424.81	146292.2805	116720.6873	138409.3948	117229.7194	157500.492	137713.202066667	177502.6563	178425.5675	172097.7678	176008.663866667	81199.83915	103945.7264	89377.91438	91507.8266433333	112324.1923	157052.6739	145704.1334	120882.7766	145914.4487	136375.64498	85815.01669	84351.51246	79843.92237	83336.8171733333	81365.74537	111487.5152
346	"1-Tetradecanamine, N,N-dimethyl-, N-oxide"	0.716	MS2 matched	258.27716	9.519	19862.65162	27001.59402	21061.62253	22641.9560566667	22328.92183	21561.65655	21753.277	21881.2851266667	22799.10328	28513.71728	21261.73277	24191.5177766667	21705.42218	21632.07623	20691.66	21343.0528033333	27162.658	23416.05321	21368.10306	23982.2714233333	29036.58995	22072.95574	22309.38765	24472.97778	21783.65173	23844.309	22959.81237	22862.5910333333	27521.49635	24148.23343	22466.35421	24712.0279966667	26287.97951	24156.62319	24147.60216	24602.8299	23563.94405	24551.795762	25853.76898	20224.47168	21250.69102	22442.9772266667	28093.12667	24505.67339
347	"2-(((R)-2,3-Dihydroxypropyl)phosphoryloxy)-N,N,N-trimethylethanaminium"	0.927	MS2 matched	258.11014	0.584	108331.78	98019.97815	102010.0853	102787.28115	16729.88872	16446.84565	14135.25622	15770.66353	123845.6911	119749.1011	132612.4469	125402.413033333	162166.2839	166093.725	208271.4959	178843.834933333	7643.017345	13516.05488	8422.769463	9860.613896	46490.51714	44822.33643	50029.95122	47114.2682633333	62174.52173	59034.94437	62004.17272	61071.21294	14807.70085	15912.28471	16490.5497	15736.8450866667	71045.99232	71731.07074	75724.9974	68347.28355	71731.12139	71716.09308	34077.84853	30696.60509	28072.5926	30949.0154066667	90233.12585	83320.29223
348	"2-(4-Hydroxyphenyl)ethyl (1S,4aR,7aR)-4a-hydroxy-7-methyl-5-oxo-1-[(2S,3R,4S,5S,6R)-3,4,5-trihydroxy-6-(hydroxymethyl)oxan-2-yl]oxy-1,6,7,7a-tetrahydrocyclopenta[c]pyran-4-carboxylate"	0.767	MS2 matched	533.15527	3.253	16009.00439	15257.67566	15342.55861	15536.4128866667	10360.08135	11222.66733	8957.309069	10180.0192496667	4690.549315	5720.147653	6593.386792	5668.02792	4402.892636	4909.216067	5361.105259	4891.07132066667	11917.91814	12354.82017	11805.67457	12026.1376266667	6607.58045	6543.514161	6276.504977	6475.86652933333	8213.04937	10371.68472	9454.935818	9346.556636	10569.28673	9921.003254	9287.70182	9925.997268	9886.001639	9995.264959	9742.904963	9757.754614	9835.729363	9843.5311076	9158.8228	8870.056655	9880.833937	9303.23779733333	5667.25637	7311.307279
349	"2-(Hydroxymethyl)-6-[5-[3-(hydroxymethyl)-5-(3-hydroxypropyl)-7-methoxy-2,3-dihydro-1-benzofuran-2-yl]-2-methoxyphenoxy]oxane-3,4,5-triol"	0.838	MS2 matched	545.19684	4.321	153744.4772	129763.0096	123565.426	135690.970933333	86363.59446	96867.73442	90364.55039	91198.6264233333	49552.6022	46383.30684	47517.91746	47817.9421666667	140741.351	144175.1382	143724.8252	142880.438133333	71733.16294	70693.68249	69272.12238	70566.3226033333	76329.42631	78675.58183	82209.74839	79071.58551	151467.7237	152744.8169	149422.8801	151211.8069	106957.9967	103653.4335	108190.4911	106267.3071	111254.4771	110940.5962	110940.8919	111821.1583	108435.8361	110678.59192	95371.68136	97898.66304	92176.37733	95148.9072433333	153605.695	151310.2839
350	"2,2,6,6-Tetramethyl-4-piperidone"	0.723	MS2 matched	156.13608	10.891	232543.3429	160057.655	108734.581	167111.859633333	151662.6785	157564.1047	165121.285	158116.022733333	39504.81139	64090.63616	31646.55589	45080.6678133333	74433.67364	35749.50514	45038.39925	51740.52601	138052.5315	138822.1037	89541.28734	122138.640846667	193828.9082	74524.24821	199362.7363	155905.29757	164627.3201	185852.0019	120826.2616	157101.8612	21691.86958	57487.18473	25053.28098	34744.1117633333	150595.8147	159058.4921	153322.8255	155544.727	126286.1494	148961.60174	225466.3286	111300.4985	192714.7412	176493.8561	84811.84754	107300.5079
351	"2,3,4,9,10-Pentamethoxy-6a,11a-dihydro-6H-[1]benzofuro[3,2-c]chromen-8-ol"	0.785	MS2 matched	413.11838	4.073	64920.66226	73632.92897	63155.03115	67236.20746	54068.60332	53462.10832	54747.89926	54092.8703	40467.78325	36536.84424	36865.77704	37956.80151	76630.5975	75803.07356	143448.3754	98627.34882	26204.64973	23529.4867	27049.12258	25594.41967	41613.15154	41366.59145	48035.12155	43671.6215133333	116733.4536	113682.8199	116074.692	115496.9885	50506.22864	46296.85395	49701.89478	48834.9924566667	71022.39162	67135.36835	68285.98525	68488.00589	68700.76367	68726.502956	39442.08402	23963.67913	38568.8099	33991.52435	44787.68466	42272.37441
352	"2,3-Butanedione"	0.716	MS2 matched	87.04273	0.627	116940.5165	99357.08905	99937.18308	105411.59621	68072.4546	72941.76109	69872.60106	70295.6055833333	78954.76718	74599.54325	83410.23527	78988.1819	91799.78288	94333.28059	116860.1266	100997.730023333	120758.3439	113283.7227	123167.5998	119069.8888	122951.2366	123958.5443	134656.766	127188.848966667	94865.10959	84818.97509	88811.3455	89498.4767266667	108917.3456	103100.3323	95697.45617	102571.711356667	100359.633	100364.5725	103151.7728	100938.3175	98536.98856	100670.256872	111480.5905	109344.4207	102464.989	107763.3334	78175.48544	75310.50937
353	"2,3-Dihydro-2-(1-hydroxy-1-methylethyl)-4-methoxy-6-(2-phenylethyl)-7-benzofurancarboxylic acid"	0.721	MS2 matched	379.14795	4.793	40615.89037	34805.35	32339.16328	35920.13455	40310.17301	39340.2523	41228.24108	40292.8887966667	49634.02539	47476.21585	49218.6656	48776.30228	50866.76869	48992.48778	74245.49065	58034.9157066667	26986.30719	26574.52999	27646.14115	27068.9927766667	40994.24815	40399.58193	46225.24644	42539.6921733333	51389.49888	48797.39191	50540.3075	50242.39943	53652.9762	56080.01917	55733.16791	55155.38776	52149.49374	52554.84171	53129.2619	52147.01263	51067.27868	52209.577732	44118.73849	44155.92874	40609.2217	42961.29631	48605.29829	49964.07322
354	"2,3-Dihydroxy-1-(4-hydroxy-3-methoxyphenyl)-1-propanone"	0.76	MS2 matched	213.07381	2.465	12338.86547	10595.48976	7930.969173	10288.4414676667	7467.184088	8692.201023	6472.77546	7544.05352366667	5894.00101	5253.112299	5433.298558	5526.80395566667	9533.460051	8099.653496	19430.12478	12354.4127756667	6572.894586	7104.820439	6468.528799	6715.414608	5132.871699	4148.17524	6529.187786	5270.07824166667	6898.787899	8175.210419	7792.855966	7622.28476133333	6135.699612	6123.535739	6325.247317	6194.827556	7368.277069	7834.735698	8144.146969	6929.436559	7832.193562	7621.7579714	6897.196157	7206.148322	5746.076196	6616.47355833333	6619.282738	6742.285339
355	"2,4-Dihydroxyheptadecyl acetate"	0.748	MS2 matched	313.27133	10.659	313754.5658	150113.7231	176553.0005	213473.763133333	61565.026	70362.17403	74157.09472	68694.7649166667	163448.7879	153776.8705	103325.3668	140183.675066667	181195.0075	151025.0987	226422.4168	186214.174333333	123332.9966	119000.2535	127996.5409	123443.263666667	112619.3929	145151.5359	148571.6566	135447.528466667	127905.0985	111124.7441	129080.5069	122703.449833333	88271.12497	61243.74304	91486.73294	80333.8669833333	138926.172	142694.9536	139840.0617	142996.8455	118894.0115	136670.40886	72723.40434	96782.61838	61941.35816	77149.12696	68969.65397	145870.3542
356	"2-[(1S,2S,4aR,8aS)-1-Hydroxy-4a-methyl-8-methylenedecahydro-2-naphthalenyl]acrylic acid"	0.736	MS2 matched	251.17091	8.072	22310.27684	46522.94584	40206.27005	36346.4975766667	22175.36101	40730.59441	36401.36918	33102.4415333333	16225.4883	27162.92353	27274.62973	23554.3471866667	37804.18532	42060.57066	16082.4424	31982.39946	47779.82616	34769.19333	36872.72664	39807.24871	44291.1753	32226.95923	26419.37613	34312.5035533333	38494.04455	38918.36624	37300.86961	38237.7601333333	43799.62927	40031.31445	39118.70885	40983.2175233333	31983.40604	36492.94536	36452.49832	26730.96253	37591.68802	33850.300054	23020.78734	40787.55868	37817.8586	33875.40154	46093.79497	29827.64021
357	"2-[(2'R,8R,8aS)-2',4,4,7,8a-Pentamethylspiro[2,3,4a,5-tetrahydro-1H-naphthalene-8,5'-oxolane]-2'-yl]acetic acid"	0.724	MS2 matched	343.21967	10.032	32418.78148	26149.81391	28773.4483	29114.0145633333	27004.26746	40622.25647	32626.30962	33417.6111833333	30506.22048	45403.53932	38817.49866	38242.4194866667	23997.03238	14984.70026	26250.17107	21743.9679033333	35121.85854	38639.1967	29172.08994	34311.0483933333	10874.09897	16921.34082	4632.957293	10809.4656943333	43899.298	58219.17893	59312.68616	53810.3876966667	26242.5725	49512.04936	58106.86565	44620.4958366667	32950.16667	51670.87533	32869.78411	32851.27033	45446.19414	39157.658116	28647.68856	22337.36029	22317.97563	24434.3414933333	20505.83875	21687.13053
358	"2-[1-[1-Hydroxy-10,13-dimethyl-3-[3,4,5-trihydroxy-6-[[3,4,5-trihydroxy-6-(hydroxymethyl)oxan-2-yl]oxymethyl]oxan-2-yl]oxy-2,3,4,7,8,9,11,12,14,15,16,17-dodecahydro-1H-cyclopenta[a]phenanthren-17-yl]ethyl]-4,5-dimethyl-2,3-dihydropyran-6-one"	0.74	MS2 matched	789.38922	10.238	397475.4612	243227.148	220583.9743	287095.527833333	115957.4172	125655.7888	118614.5382	120075.914733333	247328.0825	236909.1885	239498.1284	241245.133133333	332601.2261	337812.1224	592673.0556	421028.801366667	92420.01401	96100.44133	94867.81124	94462.7555266667	264375.9454	258476.3546	308178.5776	277010.292533333	97818.22323	93075.92773	109989.0112	100294.387386667	136622.7809	147019.0902	132054.2904	138565.387166667	203155.5159	200311.4207	206035.3636	200166.6837	200347.6659	202003.32996	126028.0564	139386.8975	131891.6782	132435.544033333	178020.6738	176380.2145
359	"2-[2-[(1S,8aR)-1,4,4a,5,6,7,8,8a-Octahydro-2-(hydroxymethyl)-5,5,8a-trimethyl-1-naphthalenyl]ethyl]-, (2Z)-2-butene-1,4-diol"	0.713	MS2 matched	345.24249	10.422	91907.42699	29207.63416	21685.78382	47600.2816566667	15052.74282	35085.2162	15348.82925	21828.9294233333	33115.79918	110173.3495	21992.58991	55093.9128633333	53071.09069	42797.97156	64821.26421	53563.4421533333	29914.6214	37340.2883	43247.972	36834.2939	36136.36155	31686.37877	32866.49705	33563.0791233333	49488.39747	11024.79947	67083.17113	42532.12269	11937.98996	17476.39865	23545.24692	17653.2118433333	29519.50932	15213.15075	19282.09098	17829.32349	17213.82521	19811.57995	38669.61715	22263.81532	23777.12932	28236.85393	12663.57136	13249.43967
360	2-Acetoxy-4-pentadecylbenzoic acid	0.886	MS2 matched	413.26471	11.763	1336858.16	1286664.302	1123864.032	1249128.83133333	2102221.851	1816313.595	1591100.996	1836545.48066667	1604979.415	1365894.972	1620514.397	1530462.928	1243543.034	1548471.189	2237530.642	1676514.955	1602324.012	1651404.066	1720091.42	1657939.83266667	2089020.874	1747186.502	711242.6406	1515816.6722	1578082.739	943424.4715	1686651.265	1402719.49183333	1412203.205	1446860.509	1290506.604	1383190.106	1336259.592	1604063.57	1716927.83	1546873.205	1567343.997	1554293.6388	871363.1013	1852159.571	1782530.57	1502017.74743333	1879314.287	1707097.961
361	"2-Aminooctadec-8-ene-1,3,4-triol"	0.789	MS2 matched	316.28552	9.778	226923.2399	275299.134	212937.7414	238386.7051	306319.5747	305333.9841	299204.2103	303619.256366667	238425.5234	257868.901	223603.0896	239965.838	380700.5553	359913.6472	51797.37422	264137.19224	434615.2874	492474.7919	538715.3073	488601.795533333	656757.2478	674485.4782	913106.3188	748116.348266667	268620.88	268147.0013	288457.2968	275075.059366667	447680.8386	452652.3605	460103.3	453478.833033333	450656.3364	445137.0656	445072.3651	450212.9915	422172.776	442650.30692	533012.5893	540178.7853	515557.6456	529583.006733333	225862.7265	233365.7233
362	"2-Aminooctadecane-1,3,4-triol"	0.751	MS2 matched	318.29712	9.858	23971.59892	31231.50642	25279.73538	26827.6135733333	22899.46818	24274.32009	20846.24579	22673.3446866667	26682.84893	33451.6617	25664.59545	28599.7020266667	32293.41399	26462.49986	20833.89576	26529.9365366667	38105.79356	28306.0401	29077.08352	31829.63906	39381.00686	36959.83544	47748.71136	41363.1845533333	21724.30201	23337.60615	20634.55978	21898.8226466667	36980.37274	29116.101	33534.56347	33210.3457366667	31069.37181	28527.63749	27150.41496	29667.04419	28520.33371	28986.960432	30444.1562	24954.16216	30641.37851	28679.8989566667	30816.42152	26372.82838
363	2'-Deoxycytidine	0.766	MS2 matched	228.08594	0.958	10524.83039	11790.3345	5061.609978	9125.59162266667	10838.94837	11684.93411	11477.99709	11333.9598566667	6973.951516	6301.430885	5772.704014	6349.36213833333	7203.753589	8262.361002	37241.35456	17569.1563836667	8124.425345	9056.737145	9681.49264	8954.21837666667	4959.204671	5716.111355	10729.69806	7135.00469533333	11234.05865	11981.08898	11375.47238	11530.20667	6848.419779	7314.656795	6657.435762	6940.17077866667	11170.39857	9092.333164	10822.28478	10822.47506	9934.348821	10368.368079	6888.168024	9520.428886	8180.159926	8196.25227866667	6554.641192	10711.32788
364	2'-Deoxyguanosine	0.714	MS2 matched	290.08533	1.664	26482.9233	14775.94859	12662.1959	17973.6892633333	7009.425621	7048.788447	7354.838104	7137.68405733333	9793.144402	9251.374827	9290.467525	9444.99558466667	17392.63685	15306.86299	39960.40144	24219.9670933333	5603.641836	5483.916727	6364.881955	5817.48017266667	8650.565962	8558.638173	10353.09359	9187.432575	9271.643503	9602.747165	9939.974565	9604.788411	15094.89901	15425.7402	14188.22191	14902.9537066667	14136.97223	11813.47925	15176.86342	13826.81847	14146.51731	13820.130136	17820.76919	19117.941	19836.51394	18925.07471	14842.43224	14576.59206
365	2-Hydroxycinnamic acid	0.728	MS2 matched	165.05347	0.796	35902.07425	28529.67946	25764.11068	30065.28813	19944.86233	20977.7209	20073.71094	20332.0980566667	26562.78346	26569.95079	26891.64798	26674.7940766667	35677.87285	34659.23411	46831.15786	39056.0882733333	20772.60807	20442.4013	22139.52354	21118.1776366667	28681.73256	27530.39763	33717.50487	29976.54502	24464.08247	24107.20105	25225.64866	24598.9773933333	20241.28544	19694.59148	19027.50446	19654.46046	27094.51771	26831.08431	28663.91228	25873.24443	26826.35312	27057.82237	27380.15976	28081.22074	24537.30518	26666.22856	20548.37696	20065.94476
366	"2-Methoxy-4-[tetrahydro-3a,6a-dihydroxy-4-(4-hydroxy-3-methoxyphenyl)-1H,3H-furo[3,4-c]furan-1-yl]phenyl-beta-D-glucopyranoside"	0.826	MS2 matched	575.16876	3.421	36711.63581	21224.66692	21025.77581	26320.6928466667	18529.20501	17839.8302	16669.63183	17679.55568	17721.3732	17133.77743	15306.09058	16720.4137366667	21355.81698	20101.2708	51980.11687	31145.7348833333	23342.37105	22087.64315	23667.9935	23032.6692333333	12160.3141	11356.5003	14208.60952	12575.1413066667	49228.29205	45662.00601	47383.38591	47424.5613233333	19476.08421	19244.43848	17678.34749	18799.6233933333	25195.81385	25415.42414	25019.22466	25211.71887	24653.87212	25099.210728	21141.05571	19964.92838	19363.95555	20156.6465466667	20136.75878	18715.99479
367	2-Methoxy-4-pentadecylbenzoic acid	0.726	MS2 matched	363.28677	12.223	39309.39848	154351.284	130987.6135	108216.09866	535929.6158	590416.7	537167.4459	554504.587233333	180648.0396	172577.0292	177138.4563	176787.8417	96827.53658	110814.0884	12708.58064	73450.06854	279905.315	268772.3766	298058.4714	282245.387666667	18276.98056	27292.41341	29283.16808	24950.8540166667	475948.5475	432988.4454	488366.6511	465767.881333333	239081.9878	205525.2236	236520.0333	227042.4149	277377.8895	240261.5319	310860.5661	273709.1501	271203.4814	274682.5238	211801.6207	221114.4261	195099.3262	209338.457666667	167128.9184	162068.6563
368	"2-Methyl-3-[(2S,3R,4S,5S,6R)-3,4,5-trihydroxy-6-(hydroxymethyl)oxan-2-yl]oxypyran-4-one"	0.724	MS2 matched	311.07153	2.092	35683.08493	27820.5653	25417.97704	29640.5424233333	34261.11648	36412.14228	33826.44658	34833.2351133333	29006.52395	31101.14758	28581.73104	29563.13419	93532.78081	88798.12129	84683.13251	89004.6782033333	42293.71973	41114.62028	41205.3068	41537.88227	2161.096455	2118.978244	3010.597524	2430.22407433333	28529.19987	29021.36801	28225.11088	28591.89292	25134.69251	24409.10471	27500.30139	25681.3662033333	38199.16036	38029.14727	38103.8944	36836.73924	38200.83072	37873.954398	24299.90518	25543.59284	23956.72894	24600.0756533333	24410.37283	23969.01969
369	2'-O-Methyladenosine	0.762	MS2 matched	282.11935	2.555	89372.17893	55975.98407	44202.38125	63183.51475	44636.90636	45529.44031	49097.2719	46421.20619	24677.78762	27297.46454	24799.26078	25591.5043133333	25184.32886	26117.85591	70418.67756	40573.6207766667	33100.3005	31336.40075	32552.34733	32329.68286	27940.43071	28916.76713	36617.03947	31158.0791033333	31932.74262	33225.89039	34703.90746	33287.51349	18498.10236	17052.31641	16665.4892	17405.3026566667	36387.78134	32941.55686	33770.63523	33363.08484	33768.86816	34046.385286	27695.67135	26805.6036	24800.58288	26433.95261	17304.89496	17279.96275
370	2-Phenylacetamide	0.745	MS2 matched	136.07417	3.377	30284.91461	21711.13359	19218.59766	23738.2152866667	15752.9677	19179.44828	19671.02527	18201.1470833333	20924.81435	19459.46585	20386.52401	20256.9347366667	23344.53903	23823.87155	41808.4931	29658.9678933333	22685.97753	22501.18602	22486.85224	22558.0052633333	7502.539507	8091.033558	9836.312702	8476.628589	18269.70155	18381.49223	17792.19356	18147.79578	17752.23457	17106.87984	17689.99987	17516.3714266667	20586.76254	18828.63281	20596.66984	19073.78699	21006.20128	20018.410692	24255.94013	25362.58887	25199.21141	24939.2468033333	12884.79322	12624.63349
371	"2-Phenylethyl 6-O-[(2S,3R,4R)-3,4-dihydroxy-4-(hydroxymethyl)tetrahydro-2-furanyl]-beta-D-glucopyranoside"	0.832	MS2 matched	439.15567	3.379	117197.0051	93477.65182	82730.65809	97801.77167	22268.0284	22788.31417	21680.50283	22245.6151333333	42865.5941	40392.5112	40856.77775	41371.6276833333	56519.9075	58451.50613	91888.15458	68953.1894033333	28132.12262	27058.9164	29338.89721	28176.64541	64103.32532	66863.67805	80934.34965	70633.78434	40934.99243	39307.52995	39707.00931	39983.17723	34723.74456	34149.22603	33536.76543	34136.5786733333	51564.08646	52857.09708	51987.80852	51276.39356	51987.88262	51934.653648	46893.2498	46171.54942	44642.46858	45902.4226	64253.59582	61584.33878
372	2-Pyrrolidinone	0.727	MS2 matched	86.05974	1.296	169249.0666	97535.94505	78278.28625	115021.0993	131461.0725	144433.2117	149308.5391	141734.274433333	29784.26991	65536.31266	73571.06471	56297.21576	73818.62339	78927.80085	224097.702	125614.708746667	162748.8436	172422.9369	138265.2532	157812.344566667	15185.37973	27234.75776	47029.29166	29816.4763833333	93725.49508	85654.58367	88287.01664	89222.36513	97785.63588	102404.4522	101699.6216	100629.903226667	122750.9867	114446.6805	115927.9814	121295.6187	115955.3492	118075.3233	102485.5787	146834.0879	112423.915	120581.193866667	53294.86758	21005.7674
373	3-(2-Glucosyloxy-4-methoxyphenyl)propanoic acid	0.774	MS2 matched	376.15912	3.123	29917.23795	18959.49808	14949.59878	21275.4449366667	7467.725355	7312.311635	7049.953135	7276.663375	16254.86878	16296.87364	16538.62841	16363.4569433333	25559.18398	29098.18847	62589.95656	39082.4430033333	4692.156318	6892.148591	6342.385487	5975.56346533333	5167.902078	5253.127355	6973.495582	5798.175005	12416.42877	12051.29079	11714.14086	12060.62014	6859.770071	7111.218241	6211.210997	6727.39976966667	13894.58807	13724.84693	13891.87995	14539.42671	13214.4877	13853.045872	14367.4488	15733.64273	14127.7247	14742.9387433333	8332.150703	7656.075154
374	"3-(3,4-Dimethoxyphenyl)-1-(2-hydroxy-4,6-dimethoxyphenyl)propan-1-one"	0.712	MS2 matched	369.12814	1.625	23814.37745	9410.24402	7171.751684	13465.457718	6568.900525	5989.674021	9034.88555	7197.820032	6027.625378	8384.112075	1525.408637	5312.38203	6308.887675	7609.249297	27416.96663	13778.3678673333	3147.26558	10598.11629	8444.039626	7396.473832	3609.279156	3238.681941	4304.546023	3717.50237333333	10726.7915	13065.17473	10582.88412	11458.28345	8805.302584	8293.673453	5554.512979	7551.16300533333	8051.038173	7595.785109	4271.465013	7593.841815	8066.528407	7115.7317034	6384.777183	8780.410539	10556.96683	8574.05151733333	7570.490491	5460.552134
375	"3-[2-Methoxy-3-[(2S,3R,4S,5S,6R)-3,4,5-trihydroxy-6-(hydroxymethyl)oxan-2-yl]oxyphenyl]propanoic acid"	0.842	MS2 matched	381.11301	3.122	49279.16181	27540.17548	21704.92041	32841.4192333333	8133.055924	8837.844367	8559.245495	8510.04859533333	24789.23708	17922.6422	20864.32206	21192.0671133333	44907.51453	42411.30348	148747.8871	78688.9017033333	8748.710779	8777.912547	10047.26292	9191.29541533333	7933.300558	8845.277688	12749.35464	9842.64429533333	19995.8922	21229.04188	23687.19194	21637.37534	9568.358943	10394.4568	9371.467642	9778.09446166667	20175.6472	20494.05602	20716.21581	18750.6122	20166.05725	20060.517696	23246.71132	22286.75518	18881.69974	21471.72208	10657.74965	11774.2476
376	"3-{7-[5-(1-hydroxyhenicosa-4,8-dien-1-yl)oxolan-2-yl]heptyl}-5-methyl-5H-furan-2-one"	0.867	MS2 matched	573.48553	13.978	12124.18511	66613.94405	88505.06632	55747.7318266667	37312.47193	48277.22471	58349.04784	47979.5814933333	74091.72107	101208.7606	73627.84358	82976.1084166667	120073.8996	113074.681	16666.31525	83271.63195	55085.62694	90845.49624	64767.86936	70232.9975133333	120870.61	120578.5918	177201.2703	139550.157366667	39561.17697	67312.24717	69466.37405	58779.93273	79732.36743	51491.39411	57466.56832	62896.77662	106597.3089	98687.78552	94891.06143	98748.79488	100884.6059	99961.911326	85678.04835	67249.56089	79731.47256	77553.0272666667	100269.2968	59550.03291
377	3'-Adenylic acid	0.773	MS2 matched	348.06796	0.739	29320.41161	22495.0798	19059.21444	23624.90195	11400.47635	10474.87069	11366.11752	11080.4881866667	12902.66509	9503.108665	13010.41774	11805.397165	15085.07323	14273.79676	27245.70019	18868.19006	10957.81445	10529.51015	11160.33973	10882.5547766667	11051.86996	10642.89514	13198.6352	11631.1334333333	10271.5613	10169.49244	8722.805145	9721.286295	7152.555042	8766.346748	7271.514019	7730.138603	11324.42882	12389.10331	12337.94207	12341.5759	11513.11208	11981.232436	8367.900546	7863.043587	4651.07782	6960.67398433333	8424.181797	7770.913811
378	3-Cyanopyridine	0.795	MS2 matched	105.06852	7.314	198413.3117	172716.6835	90269.75025	153799.91515	179124.2584	151301.1971	188635.8067	173020.420733333	192619.1019	135560.6242	85782.56666	137987.43092	86425.62643	198376.0888	548616.9493	277806.22151	176975.1988	138113.9528	86833.23261	133974.12807	91410.76716	109556.4818	84175.45221	95047.5670566667	94228.54843	55306.81141	75066.09499	74867.15161	55426.36184	79100.95664	81322.97745	71950.0986433333	33719.31466	46102.92003	27144.87931	39052.71047	38404.67625	36884.900144	134141.2649	85960.20433	149400.7382	123167.402476667	83940.43241	64316.84171
379	3-Furfuryl 2-pyrrolecarboxylate	0.825	MS2 matched	192.06268	4.075	31321.56393	21664.83629	18568.1019	23851.5007066667	32475.35286	31141.07264	31770.36726	31795.5975866667	4762.098825	4626.23405	4433.883066	4607.40531366667	21676.44845	22548.83904	45884.95706	30036.7481833333	31856.66128	31078.35901	32617.20272	31850.7410033333	16240.44505	16779.32372	21701.02903	18240.2659333333	26762.26565	25887.47898	25876.31876	26175.3544633333	20370.47664	20925.43697	21067.89552	20787.9363766667	23938.90713	26065.90184	23940.11613	24330.25752	23737.31043	24402.49861	21425.83662	21872.08046	19635.01394	20977.6436733333	12161.71885	12017.35397
380	3-n-Butylphathlide	0.701	MS2 matched	191.10468	5.23	30190.08465	20000.07756	15580.66822	21923.6101433333	30500.59942	26400.02685	25075.45297	27325.3597466667	16332.4629	20699.812	13587.55597	16873.2769566667	6639.45626	16790.24239	17414.99567	13614.8981066667	31042.49144	30749.54489	38584.80965	33458.94866	5295.107734	6227.103624	2971.288789	4831.16671566667	36335.63449	38725.03332	45294.81561	40118.4944733333	20929.12253	27000.2513	25807.55457	24578.9761333333	26466.88998	26463.87477	25497.81874	26542.49855	18769.71657	24748.159722	29546.60795	21132.55675	28714.48256	26464.5490866667	19248.34076	19680.98798
381	3-O-Acetylpinobanksin	0.709	MS2 matched	353.17819	2.11	41522.12764	23835.71307	23046.59725	29468.1459866667	47687.72534	50643.74967	53306.97037	50546.14846	11063.80611	15619.78552	14794.93776	13826.1764633333	16400.6686	15998.30535	31674.83581	21357.9365866667	27880.96662	29413.77729	28445.93146	28580.2251233333	2882.108594	3629.124701	6079.765213	4196.99950266667	41800.60169	36619.11321	38650.30531	39023.34007	12572.21008	15264.67255	10971.85925	12936.2472933333	25229.83879	24701.24145	28135.83516	24645.96362	25234.05491	25589.386786	15761.07135	19161.48295	20125.01299	18349.1890966667	5831.229081	9853.974172
382	3-Pyridineacetic acid	0.787	MS2 matched	138.05247	1.963	39735.49615	29327.99055	27585.83804	32216.44158	36754.19938	34209.79741	31454.1113	34139.3693633333	36172.61326	33179.78569	38624.87975	35992.4262333333	26610.13202	24934.42439	42247.05	31263.8688033333	25590.718	24248.75112	24760.46669	24866.64527	7744.727871	5857.580904	6349.786816	6650.69853033333	34843.56129	41357.81556	33403.23253	36534.8697933333	28725.48483	24343.04968	29237.57146	27435.3686566667	28408.11761	29156.99925	28411.47167	27994.93516	31099.79094	29014.262926	22546.34608	29019.27065	23539.30467	25034.9738	19874.86054	19793.28272
383	"4-(1,3-Benzodioxol-5-ylmethyl)-3-[(3,4-dimethoxyphenyl)methyl]oxolan-2-one"	0.788	MS2 matched	393.13412	1.088	28731.63085	18974.25355	14933.9148	20879.9330666667	10681.00839	10056.29142	9722.010569	10153.1034596667	18892.70137	17587.81532	20663.20166	19047.9061166667	23203.36319	21513.92061	26274.13371	23663.8058366667	2813.056494	5119.132132	3778.565001	3903.58454233333	15823.42676	17934.24622	12652.17778	15469.9502533333	11857.49075	11958.50645	13182.09935	12332.69885	14006.15259	17349.45884	17332.49818	16229.36987	12087.21008	13198.54918	12696.80331	12540.60629	12641.57567	12632.948906	50046.44622	54396.42229	47519.66621	50654.17824	9417.49857	11138.94892
384	"4,4,8,10,14-Pentamethyl-17-(4,5,6-trihydroxy-6-methylheptan-2-yl)-2,5,6,7,9,15-hexahydro-1H-cyclopenta[a]phenanthrene-3,16-dione"	0.747	MS2 matched	525.28674	4.444	10162.06647	11662.49622	9359.217844	10394.5935113333	9905.830978	10280.73907	9422.314348	9869.628132	8202.338902	10304.72975	7869.904084	8792.32424533334	9619.221456	8792.440045	10671.77243	9694.477977	9606.355496	7880.426639	8161.402532	8549.394889	8944.648256	8087.52587	9538.081548	8856.75189133333	9640.764429	9254.485038	9063.139132	9319.46286633333	11941.44555	8527.647011	8612.904991	9693.999184	11812.08537	9678.544748	11036.17585	10602.38131	11031.90697	10832.2188496	10142.70108	10246.11614	9780.986859	10056.6013596667	11368.68355	9015.632541
385	"4-[4-(beta-D-Glucopyranosyloxy)-2-hydroxy-2,6,6-trimethylcyclohexylidene]-3-buten-2-one"	0.816	MS2 matched	409.1828	4.186	40830.72934	29809.42698	22074.86345	30905.00659	7503.062524	7335.034134	8845.636267	7894.57764166667	19048.16049	19574.0176	21095.93648	19906.03819	28250.95786	26582.18714	41985.06321	32272.73607	10317.67632	10776.50619	11385.52554	10826.56935	21735.68541	20246.57523	22954.447	21645.5692133333	13655.77918	17084.78025	15878.2403	15539.59991	12437.20392	12409.89787	12233.97451	12360.3587666667	18287.68385	19100.45959	17259.53717	18659.93617	18285.17262	18318.55788	14297.61992	15804.91992	14522.74968	14875.0965066667	18887.85606	17416.75893
386	4-Acetamidobutyric acid	0.913	MS2 matched	146.08121	1.237	40805.74148	13610.53874	15776.04483	23397.4416833333	10176.41874	10763.22386	21535.46155	14158.36805	8756.447115	9151.706498	7274.021157	8394.05825666667	11823.15427	13082.52418	48324.69703	24410.12516	19675.4145	18243.17303	29578.91143	22499.16632	3362.452138	2947.180123	4325.595965	3545.07607533333	17715.70961	15867.4973	16713.40006	16765.5356566667	15075.58064	15925.14639	17414.9816	16138.5695433333	13990.63855	13251.41883	15173.07033	7000.957696	13155.19507	12514.2560952	22450.4479	20580.25845	17831.27442	20287.3269233333	8364.723794	9961.516347
387	4-Chloro-N-[2-(4-hydroxyphenyl)ethyl]benzamide	0.712	MS2 matched	276.07483	6.138	303625.3754	231022.8177	208244.1642	247630.785766667	110557.8208	116204.9995	116328.1501	114363.6568	129532.0189	121129.0586	117924.9965	122862.024666667	120472.9857	116344.8817	182170.8707	139662.9127	182247.0634	178401.6727	192898.2823	184515.6728	43698.63552	43760.85528	49819.35504	45759.61528	152231.4664	153245.3677	164159.5621	156545.4654	136066.9118	140736.1742	135282.7998	137361.961933333	145283.646	145148.5622	147616.392	144489.2621	144480.8535	145403.74316	195570.7065	193454.4827	182534.5788	190519.922666667	142916.6003	138033.7481
388	4-Cyclopropyl-6-methyl-2-pyrimidinamine	0.762	MS2 matched	150.10046	1.038	4132.728056	6348.203005	2978.358158	4486.42973966667	63993.50474	57970.51239	52199.13749	58054.3848733333	3885.916267	2300.976535	1698.899814	2628.59753866667	1605.637987	1700.000054	4245.263925	2516.967322	24533.45271	58968.69364	26759.71386	36753.9534033333	1625.681883	1052.073066	2993.273064	1890.342671	6186.285006	3590.07823	3454.071488	4410.144908	5094.673084	8035.247981	4626.820104	5918.913723	7109.711042	21358.67154	14118.65826	16864.25998	14573.34594	14804.9293524	1713.886699	5535.91776	2527.2586	3259.02101966667	825.7660713	1474.053274
389	4-Hydroxy-3-methoxycinnamaldehyde	0.875	MS2 matched	179.06796	4.495	40286.59959	31889.99904	27584.55538	33253.7180033333	14615.85833	17253.31565	20458.46834	17442.54744	21048.29145	24104.75174	20391.83757	21848.2935866667	41921.73461	37255.20438	63949.20015	47708.7130466667	18674.27842	19361.50106	17598.12666	18544.63538	26811.67722	25989.74474	31191.71096	27997.7109733333	25866.52841	28206.40878	25976.14283	26683.0266733333	24433.9929	22689.11578	24330.24929	23817.78599	28145.94204	27625.33354	27229.55584	27043.34897	27628.43207	27534.522492	19992.25741	21006.25996	20446.62162	20481.7129966667	32249.58976	32253.14063
390	4'-Methoxyflavone	0.702	MS2 matched	451.14032	1.374	19817.13886	4926.161927	6231.310598	10324.8704616667	4265.322658	5655.049706	4660.613554	4860.32863933333	5937.807785	7541.313749	5223.864111	6234.32854833333	12181.12933	14754.44527	48929.92137	25288.4986566667	3784.022524	3816.41394	4161.469523	3920.635329	1801.819361	1249.001764	1075.886549	1375.56922466667	3638.69798	3541.49016	3190.892139	3457.02675966667	4437.742134	6195.916527	5763.723901	5465.79418733333	9177.211258	9291.91116	9158.533942	9085.399351	9203.84848	9183.3808382	6413.288752	7926.38943	7938.413274	7426.03048533333	3364.923168	4271.470187
391	4-Methyl-5-thiazoleethanol	0.905	MS2 matched	144.04781	3.046	12410.28982	8597.413912	6985.355946	9331.01989266667	17677.66709	17097.93445	16346.97885	17040.86013	13454.80302	13527.56003	13527.17107	13503.17804	11047.77439	9587.747964	20484.43203	13706.6514613333	11599.683	12018.88383	12200.50124	11939.6893566667	4573.809607	4345.550218	6229.389248	5049.58302433333	16167.76264	15144.41375	15680.10781	15664.0947333333	9949.322233	10641.39748	10082.41982	10224.3798443333	12139.27301	12086.83625	12613.49453	12016.77727	12139.35347	12199.146906	10364.94721	11014.88988	9798.845697	10392.8942623333	6611.485896	6457.425232
392	"5‐(1‐benzofuran‐2‐yl)‐N,N‐dimethyl‐2‐[4‐(piperazin‐1‐yl)phenyl]‐1,3‐thiazole‐4‐carboxamide"	0.721	MS2 matched	455.14087	6.561	28209.54176	21124.84426	11011.50691	20115.2976433333	22666.53553	22908.0506	16665.51411	20746.70008	6772.494484	6601.958687	6388.975737	6587.809636	76250.55177	73259.41211	129038.7605	92849.5747933333	57782.18113	60103.79249	60015.81336	59300.59566	20674.40134	24258.51727	28780.30205	24571.0735533333	52111.79091	48318.53493	51862.0881	50764.13798	55996.23613	52736.23607	55841.46089	54857.9776966667	42284.8625	41396.32931	42016.2945	41395.31103	41394.69807	41697.499082	46053.72647	51065.19208	44745.59396	47288.1708366667	53464.10633	50759.1682
393	"5,6-Dimethylbenzimidazole"	0.867	MS2 matched	147.09091	2.541	23476.58438	17523.55756	16282.06291	19094.0682833333	39520.02949	46186.49613	46894.3431	44200.2895733333	13750.93601	16430.07703	15530.42839	15237.1471433333	12404.41158	11346.05492	23155.69286	15635.3864533333	24108.78304	23590.73535	23356.61271	23685.3770333333	3376.078193	4018.96726	2339.429376	3244.824943	31232.23074	30942.08133	28492.55477	30222.2889466667	19385.66601	14557.04503	16966.43209	16969.7143766667	22111.65319	21788.66034	21788.00692	23480.33489	21790.93772	22191.918612	21677.7135	23878.46465	22173.99146	22576.7232033333	9661.752982	7889.262519
394	"5,7-Dihydroxy-4-methylcoumarin"	0.754	MS2 matched	193.04633	3.453	10433.7322	9805.130602	7186.027876	9141.630226	19923.35593	19622.31175	19259.08011	19601.5825966667	5086.280189	4791.011191	4672.392258	4849.894546	15096.18677	15992.85675	31321.53508	20803.5262	18266.7234	17549.80624	18915.12156	18243.8837333333	404.9284087	386.8175016	627.7230188	473.1563097	11346.37611	10718.51426	11120.46575	11061.7853733333	5809.646201	5802.473404	5475.515097	5695.878234	10912.62728	10795.80768	10910.90229	10910.93796	9857.99555	10677.654152	7900.344923	7862.821967	7277.756185	7680.30769166667	3164.776481	3084.777985
395	"5-[(1S,4aS,8aS)-Decahydro-5,5,8a-trimethyl-2-methylene-1-naphthalenyl]-3-methyl-, (2E)-2-penten-1-ol"	0.819	MS2 matched	332.29105	11.628	5306369.399	5871358.668	3529434.977	4902387.68133333	13065626.31	12781873.53	13046755.6	12964751.8133333	2487869.193	2661423.329	5323697.91	3490996.81066667	2741008.096	5534162.216	640836.225	2972002.179	4903022.545	5425071.7	5718295.424	5348796.55633333	6996238.773	5539738.523	5789329.629	6108435.64166667	6466362.592	6578881.095	15138658.43	9394634.039	3786189.529	1862612.686	1845448.48	2498083.565	5457908.499	5520154.154	5322371.707	7174742.071	4462967.283	5587628.7428	7095023.599	9945695.341	10656757.88	9232492.27333333	5653599.226	6475290.281
396	"5-[5-(Acetyloxymethyl)-1,2,4a-trimethyl-7-oxo-3,4,8,8a-tetrahydro-2H-naphthalen-1-yl]-3-methylpentanoic acid"	0.772	MS2 matched	401.23828	4.381	49898.80605	29969.49254	24061.81615	34643.37158	35422.06065	33721.24496	36451.12593	35198.1438466667	22352.06952	22347.02243	22293.54844	22330.88013	12619.86425	12442.16545	35101.60783	20054.5458433333	37118.34569	35566.08819	36944.71061	36543.0481633333	10498.86692	10186.30909	13378.26653	11354.4808466667	42326.7185	40532.80122	42826.27137	41895.2636966667	21687.91152	22132.52144	22180.15734	22000.1967666667	27386.57347	27296.01495	27434.34566	26009.10498	27434.0353	27112.014872	16531.18614	15840.3489	15213.0314	15861.5221466667	14044.60713	15113.38153
397	"5|A-Androst-1-ene-3|A,17|A-diol"	0.719	MS2 matched	255.2093	12.387	13549.2219	38336.57991	38134.57282	30006.7915433333	44997.18426	43334.43488	42006.95333	43446.1908233333	35019.71244	35502.3969	31916.33611	34146.1484833333	42861.62216	50611.85121	11381.26892	34951.5807633333	25929.4325	35716.99271	28120.9774	29922.4675366667	37980.36288	44882.87966	44478.30878	42447.1837733333	42341.64366	40288.86455	45605.81663	42745.4416133333	35344.08001	32253.25363	32739.59554	33445.64306	43457.73896	41372.53256	44010.57761	38179.7339	43826.23029	42169.362664	47690.4285	41743.49951	40569.01958	43334.3158633333	26658.2461	23967.72255
398	"5-Chloro-3-[(E)-3,4-dihydroxy-3,5-dimethylhept-1-enyl]-7,8-dihydroxy-7-methyl-8H-isochromen-6-one"	0.718	MS2 matched	423.08832	0.989	1256.993971	31073.35869	30094.04446	20808.1323736667	21068.53829	11531.82882	25646.3859	19415.5843366667	33696.57261	27122.77157	33770.04695	31529.7970433333	101658.8884	82799.78916	17330.70115	67263.1262366667	9970.379007	11662.62596	12396.01583	11343.0069323333	8544.354952	20731.71033	24503.31554	17926.460274	5878.340428	4056.383268	7007.586268	5647.43665466667	21529.00134	27604.99962	29820.32465	26318.1085366667	36257.40727	36267.33374	35510.48873	32952.07718	39151.62182	36027.785748	36416.22813	48675.86753	46174.47369	43755.5231166667	14984.1562	17963.92479
399	5-Cyclohexadecen-1-one	0.709	MS2 matched	237.23317	7.413	80277.20654	47040.02842	51870.95309	59729.3960166667	26064.38363	25564.92007	25400.87632	25676.7266733333	28608.21087	81321.29812	37077.83317	49002.4473866667	56905.91994	42485.63069	66249.47797	55213.6762	51923.41187	31335.75996	34709.00027	39322.7240333333	80096.5052	34154.2347	36887.21816	50379.3193533333	48447.82636	50249.50373	50769.79541	49822.3751666667	71657.46579	55545.22462	33801.70976	53668.13339	65854.44586	52037.54657	56193.90388	56152.98463	23743.6673	50796.509648	31969.59228	28514.53587	32527.32884	31003.8189966667	84627.40429	55768.81973
400	5'-Deoxyadenosine	0.856	MS2 matched	252.10925	2.204	158672.357	103799.1729	90597.02813	117689.519343333	37817.22613	41866.97786	41995.70966	40559.9712166667	58750.90772	57895.73986	56997.93979	57881.5291233333	105896.6946	101518.9302	236758.4264	148058.017066667	18630.04992	19153.8102	16706.58564	18163.48192	27957.4463	27020.86389	34012.03007	29663.4467533333	46308.20538	44682.56045	46506.45135	45832.4057266667	28911.05715	26330.91826	26887.39468	27376.4566966667	62199.86252	61802.35149	59879.30107	62149.34716	61815.79864	61569.332176	78557.32533	82241.0212	80800.72961	80533.02538	59049.89152	57375.26628
401	5-dodecyl-4-hydroxy-4-methylcyclopent-2-en-1-one	0.779	MS2 matched	263.23376	12.115	224258.4359	305349.2167	365257.9118	298288.521466667	244194.6679	309745.6342	286956.8193	280299.040466667	531459.9166	566123.686	590096.8077	562560.136766667	812320.7498	830698.189	63889.80122	568969.580006667	166329.3425	163253.0295	154447.689	161343.353666667	405115.934	398835.01	473321.186	425757.376666667	238910.6355	248146.0442	242737.1784	243264.619366667	392826.5994	420488.4967	425762.6797	413025.925266667	471668.4126	453892.6565	589711.0842	459834.8857	471835.6555	489388.5389	367109.2779	396551.7493	371444.0858	378368.371	265960.5616	255815.0461
402	"5H-Pyrido[4,3-b]indole"	0.916	MS2 matched	169.07477	4.116	56800.66292	39259.14365	37728.26827	44596.0249466667	137275.8514	143107.3566	140928.1246	140437.110866667	37219.13697	39169.9151	38526.62687	38305.2263133333	21153.60308	24026.18411	34498.39109	26559.39276	89473.82987	89816.554	91885.4072	90391.9303566667	14292.44874	16173.88882	16452.2908	15639.5427866667	132040.3722	127348.19	135459.0046	131615.8556	48164.97918	44407.53953	44966.94707	45846.4885933333	63323.01929	63324.60362	63328.6283	62944.84427	62942.87194	63172.793484	37553.39631	36455.74954	34895.18309	36301.44298	43598.40842	42051.10831
403	5-Hydroxy-2-[2-methyl-3-(trifluoromethyl)anilino]pyridine-3-carboxylic acid	0.776	MS2 matched	313.07779	4.265	24284.07023	18632.33619	17760.27699	20225.5611366667	35427.13789	37316.76305	36587.23994	36443.7136266667	5279.679264	4829.259048	4902.877548	5003.93862	15543.15163	16703.47354	24379.99262	18875.5392633333	32753.54016	32833.2287	34524.50982	33370.4262266667	6233.802198	6232.113189	7057.487989	6507.80112533333	24723.51348	24179.61653	25291.00028	24731.3767633333	23154.70321	23277.3838	22882.97169	23105.0195666667	20968.41749	21023.16782	20962.93008	21338.40155	20632.55623	20985.094634	18705.1745	19150.91438	18555.43138	18803.8400866667	10523.38804	10880.43346
404	5-Hydroxymethylfurfural	0.73	MS2 matched	127.03664	7.319	24777.20479	24750.75366	12927.0816	20818.3466833333	17247.25739	18243.20753	24727.04623	20072.5037166667	18005.03012	11955.15209	13804.2228	14588.1350033333	11418.98593	24826.90901	52047.86719	29431.2540433333	28093.69168	22700.59744	12084.9989	20959.7626733333	21499.14657	15923.1219	15150.4024	17524.2236233333	10321.4942	8214.4986	11242.48183	9926.15821	15284.3225	10322.52547	10271.45302	11959.4336633333	6000.429544	4113.076185	5219.000105	3667.59774	5761.753992	4952.3715132	10898.39217	9311.145976	22368.71559	14192.7512453333	15135.65578	12801.29931
405	5-Methylcytosine	0.838	MS2 matched	126.05507	1.379	30699.28282	14969.43631	9102.533339	18257.0841563333	8169.541068	24261.12536	20368.79772	17599.8213826667	32539.76164	36515.30908	25745.21624	31600.0956533333	17966.53748	29449.33634	48166.85329	31860.9090366667	26082.63446	17295.85562	20427.99872	21268.8296	5507.406839	1897.399612	2363.619301	3256.14191733333	39818.67871	44694.99242	15879.14381	33464.2716466667	19706.82089	22747.6973	15629.52478	19361.3476566667	28485.99965	31642.24403	14949.30489	32098.03842	9518.42949	23338.803296	78038.29587	6934.263599	4357.665432	29776.7416336667	5428.80882	6388.060544
406	"6-(1H-indol-3-ylmethyl)-9-methyl-3,15-di(propan-2-yl)-1,4,7,10,13,16-hexazabicyclo[16.3.0]henicosane-2,5,8,11,14,17-hexone"	0.737	MS2 matched	632.32605	6.156	15803.57104	17738.49854	16697.52287	16746.5308166667	12081.13195	13790.14294	12340.83197	12737.3689533333	8489.701021	2780.241969	6135.474497	5801.805829	8861.893655	5419.265408	12913.64791	9064.93565766667	11690.40955	15859.15351	10960.37989	12836.64765	765.6745227	567.5816793	450.5731379	594.609779966667	23836.30715	36838.18525	42460.67178	34378.38806	4499.503268	15528.65035	14374.91024	11467.6879526667	14396.01281	14877.9022	10150.36557	15830.27478	10568.7428	13164.659632	11026.3605	2581.626813	7458.463931	7022.15041466667	4230.946565	7172.934119
407	"6-[(2E,4E)-4,6-Dimethyl-2,4-octadienoyl]-2,3-dihydroxy-2-methylcyclohexanone"	0.722	MS2 matched	317.17236	7.661	45583.532	59380.69209	44513.65012	49825.95807	37989.59659	40735.54188	45446.71167	41390.6167133333	37483.88598	52865.19927	36214.26937	42187.7848733333	41105.24475	42313.86888	36360.2098	39926.4411433333	55613.05176	41234.76594	41329.97964	46059.26578	57854.68311	43251.7115	39977.62246	47028.00569	38186.00206	38940.98305	43859.01271	40328.66594	60518.93938	42079.93938	41602.73583	48067.2048633333	49781.16161	39387.73424	41822.04205	40535.45339	41797.95671	42664.8696	42519.06549	38174.42664	41890.89375	40861.46196	59075.92565	42014.64285
408	"6-[3-[(3,4-Dimethoxyphenyl)methyl]-4-methoxy-2-(methoxymethyl)butyl]-4-methoxy-1,3-benzodioxole"	0.892	MS2 matched	415.2121	8.473	4188411.027	567666.7625	521973.6838	1759350.4911	1812815.125	547628.6977	513730.2241	958058.0156	2247212.238	506523.7587	621374.0778	1125036.6915	2510909.499	487187.7541	1949303.714	1649133.6557	3320835.025	470541.4641	677340.2646	1489572.25123333	2065871.09	554237.773	601557.4745	1073888.77916667	1500506.426	578460.3527	721689.9177	933552.232133333	2412211.14	637862.3031	512298.6794	1187457.37416667	5136906.976	5040069.446	5517332.558	4690990.141	4896818.933	5056423.6108	2038244.162	505915.64	722114.6964	1088758.16613333	2176533.807	697857.1497
409	"6-{5a,11-dimethyl-1H,2H,3H,4H,5H,6H,7H,8H,9H,9aH-cyclopenta[a]phenanthren-1-yl}-2,3-dimethylheptane"	0.826	MS2 matched	381.34872	12.392	102593.2518	393969.6731	316535.4932	271032.806033333	381781.1596	392638.7774	405937.0993	393452.345433333	296129.2487	301541.5145	303747.0783	300472.613833333	469295.4195	483697.4237	106097.5281	353030.123766667	223126.1682	256985.3699	269669.6928	249927.076966667	371857.0679	391681.919	403788.4307	389109.1392	440688.1185	398125.6797	430144.7966	422986.198266667	301187.663	273545.6331	261046.0451	278593.113733333	413452.2179	399246.9673	430701.0247	413581.8924	416790.0294	414754.42634	373382.4848	427172.0377	398345.3051	399633.275866667	227522.3816	225305.0986
410	"6-{9a,11a-dimethyl-1H,2H,3H,3aH,3bH,4H,8H,9H,9bH,10H,11H-cyclopenta[a]phenanthren-1-yl}-3-ethyl-2-methylheptane"	0.812	MS2 matched	397.38037	13.988	20908.84855	106385.727	92258.59608	73184.3905433333	80214.75959	97999.85632	99908.99545	92707.8704533333	109012.3546	122179.577	98625.28265	109939.071416667	62887.05915	73939.57783	10192.00574	49006.21424	57727.99852	70088.41662	65850.54875	64555.65463	98749.52242	98285.28775	96097.60924	97710.80647	101348.6477	125085.7423	134815.4789	120416.622966667	105783.0143	80318.46602	81899.73561	89333.7386433333	85431.54369	69153.33021	100359.0375	83126.92362	85490.96802	84712.360608	120510.3529	122482.2534	112923.8726	118638.8263	134819.745	101210.4171
411	6-C-beta-D-Xylopyranosyl-8-C-alpha-L-arabinopyranosylapigenin	0.773	MS2 matched	557.12036	4.568	22823.73212	30102.35577	23902.34796	25609.4786166667	15361.6402	27464.0124	30938.14008	24587.9308933333	11205.55917	11873.74649	11817.42887	11632.2448433333	41803.46953	37034.88805	77916.06396	52251.4738466667	24894.6097	24761.52158	28611.27574	26089.1356733333	22238.98913	20962.3669	26577.50992	23259.6219833333	25855.82061	29825.4735	28187.89567	27956.3965933333	39246.36326	36578.57046	37554.05185	37792.99519	33329.73592	36691.05818	33099.54919	33618.75887	33093.89296	33966.599024	42095.43015	40609.16443	39011.99841	40572.1976633333	38322.4839	41969.99489
412	"6-formyl-5-hydroxy-10-(hydroxymethyl)-3-methylidene-2-oxo-2H,3H,3aH,4H,5H,8H,9H,11aH-cyclodeca[b]furan-4-yl 2-methylbutanoate"	0.713	MS2 matched	401.15479	4.473	27132.09836	23578.25297	24651.18834	25120.5132233333	40076.02717	55465.59673	42414.41453	45985.3461433333	7175.855015	10083.64355	7140.377863	8133.29214266667	19403.10448	16557.5204	18973.99951	18311.5414633333	12408.31269	12855.1063	14322.16614	13195.1950433333	9904.301004	9434.159024	9787.449102	9708.63637666667	38540.34532	30404.74784	33505.03319	34150.0421166667	15924.54113	26691.94359	20650.3344	21088.9397066667	20799.26018	19352.23115	26557.61977	20849.08896	19675.51132	21446.742276	28131.82697	24713.33961	26912.23144	26585.79934	10094.21047	15849.70363
413	"6-O-(9b-Hydroxy-6,6,9a-trimethyl-1-oxo-3,5,5a,7,8,9-hexahydrobenzo[e][2]benzofuran-5-yl) 1-O-methyl (2E,4E)-hexa-2,4-dienedioate"	0.71	MS2 matched	387.181	7.317	20168312.88	10425921.61	5144183.543	11912806.011	9770150.853	8153816.486	7247728.885	8390565.408	10095323.06	4385765.731	7231611.972	7237566.921	9007547.079	12161628.94	33756900.35	18308692.123	13032684.77	9031245.075	6240062.114	9434663.98633333	10123017.22	7161859.81	6778515.542	8021130.85733333	4533518.665	5029035.337	4795657.623	4786070.54166667	5246323.876	5167861.293	4946144.828	5120109.999	2078599.311	2072596.553	2078738.895	2078822.574	2026060.509	2066963.5684	8361984.438	4002059.725	9140393.725	7168145.96266667	5687221.606	6405802.32
414	6'-O-P-Coumaroylgenipin gentiobioside	0.777	MS2 matched	719.21417	4.52	34868.19213	29232.95255	20456.60152	28185.9154	34322.05388	22866.28618	15489.33867	24225.89291	12222.15116	14359.86275	15317.12264	13966.37885	38401.69428	31243.44184	63473.74963	44372.9619166667	9986.656825	7613.551163	8069.663815	8556.62393433333	11717.22537	13221.14888	24279.75012	16406.0414566667	26500.62045	28885.5194	28568.04396	27984.7279366667	14032.5225	16850.32706	15262.90547	15381.9183433333	22284.39675	32016.23268	21395.81857	23504.82436	22299.65767	24300.186006	12299.28111	11454.807	6981.811681	10245.2999303333	13007.60918	11992.40559
415	"7''-ethyl-6-methyl-4'',7''-dihydro-3''H-dispiro[oxane-2,6'-[7,9,12]triazatricyclo[6.3.1.04,12]dodecane-10',2''-oxepin]-8'-en-3-ol"	0.875	MS2 matched	376.25885	7.227	162759.2682	103654.185	67252.03861	111221.830603333	69641.06728	77289.80086	77800.21177	74910.35997	79440.90784	109625.4923	83626.7862	90897.72878	91877.85361	47693.0375	112487.275	84019.3887033333	110726.7938	81964.14802	84936.25248	92542.3981	126256.0412	85428.67056	94457.37297	102047.361576667	75970.1725	61308.91445	64956.03227	67411.7064066667	132856.2553	80285.1108	57675.86353	90272.4098766667	173884.3488	153477.0815	155004.4281	157629.2093	155019.0223	159002.818	108778.8961	77152.40364	75101.57099	87010.95691	130253.0679	74239.65938
416	"8-(2,3-Dihydroxy-3-methylbutyl)-5,7-dimethoxy-2-phenyl-2,3-dihydrochromen-4-one"	0.901	MS2 matched	425.13486	7.295	118214.5198	107166.3708	42091.87701	89157.5892033333	95537.71481	45954.93556	62167.19746	67886.6159433333	82243.95356	58739.99525	51543.1319	64175.69357	55647.30097	152187.7217	338230.6933	182021.905323333	125621.4394	85186.24875	62041.61652	90949.7682233333	101956.8143	97507.895	71985.2413	90483.3168666667	30821.60251	36706.73202	36170.47603	34566.2701866667	48905.18521	51199.53487	42958.99336	47687.90448	18977.82374	18846.10844	19268.71964	18676.42572	18841.62407	18922.140322	50497.46604	70109.90761	99321.94937	73309.77434	135778.4201	51201.93503
417	8-(4-Oxo-5-pent-2-enylcyclopent-2-en-1-yl)octanoic acid	0.721	MS2 matched	293.20901	6.99	35940.23432	11491.96893	10396.23005	19276.1444333333	4513.608684	11068.95554	5111.750992	6898.105072	19857.00935	20149.89197	7255.64779	15754.1830366667	33707.79819	16535.48996	21508.97731	23917.42182	35200.42642	31914.55526	62685.93516	43266.97228	14709.70171	12092.94857	24288.73032	17030.4602	32219.46572	35256.39996	46270.83721	37915.56763	43376.33737	28372.88006	71873.70391	47874.3071133333	31476.14465	30902.87152	21845.45444	31438.58856	28308.61224	28794.334282	18592.90946	13360.72495	48328.50325	26760.7125533333	11811.86113	30715.72437
418	8-[3-Oxo-2-[(E)-pent-2-enyl]cyclopenten-1-yl]octanoic acid	0.797	MS2 matched	293.20959	8.754	303036.0007	208418.3733	169868.3848	227107.586266667	70367.36752	66715.48868	81195.08552	72759.3139066667	197952.9596	86810.49514	115219.4722	133327.642313333	153587.7297	104683.3914	333254.6041	197175.241733333	178982.9743	158002.5503	282590.6146	206525.379733333	282625.5506	287097.7208	354824.4734	308182.5816	184175.8469	85630.58393	100131.0771	123312.502643333	136227.6816	229309.0963	138583.9067	168040.2282	225162.952	217875.9202	229853.237	224174.7509	224168.6538	224247.10278	134120.4438	227561.9963	207842.053	189841.4977	213235.486	133919.297
419	"8-Hydroxy-2,7,7,11,15-pentamethyl-5,12,16-trioxapentacyclo[9.8.0.0(2),.0,.0(1)(3),(1)]nonadec-13(18)-ene-3,17-dione"	0.727	MS2 matched	399.17804	9.763	20192.95899	25540.63591	21679.51509	22471.0366633333	34428.3751	41115.12077	32968.48085	36170.6589066667	29308.98504	21720.64453	27731.8538	26253.82779	23190.03361	21262.23509	33654.59938	26035.6226933333	17942.47831	23411.46067	26168.3549	22507.4312933333	18412.40764	19420.76414	16783.68277	18205.6181833333	29542.46348	20711.29873	65156.83305	38470.19842	23753.69799	27236.57122	23845.39329	24945.2208333333	25745.69863	25758.39958	27183.14902	26230.23064	23724.63109	25728.421792	20695.86203	21189.96739	21401.47553	21095.7683166667	23803.51515	26643.15311
420	"8-Hydroxy-9,10-epoxystearic acid"	0.742	MS2 matched	261.21747	11.622	29632.09508	11090.46232	14046.6961	18256.4178333333	27148.13703	34175.51511	77449.04644	46257.5661933333	34688.31779	25821.58858	67901.0491	42803.6518233333	43137.1002	43353.8697	5761.421967	30750.797289	22987.8072	32715.85719	10955.36965	22219.6780133333	32942.14902	35074.53028	40044.63055	36020.4366166667	26477.39507	24268.29132	27557.24901	26100.9784666667	33970.756	21824.39459	29390.44053	28395.19704	45092.63456	45148.36615	32878.04653	45611.51742	35211.28472	40788.369876	17364.87563	10232.29418	12130.26433	13242.4780466667	17300.0153	36062.02578
421	8-Hydroxypinoresinol 4'-glucoside	0.809	MS2 matched	559.17377	3.767	21222.74023	18681.73798	17869.99821	19258.1588066667	6646.440828	6346.676268	6788.061804	6593.7263	6686.943397	6347.234237	6038.515745	6357.56445966667	7241.609026	6459.360573	8686.683601	7462.55106666667	10570.90451	9688.340501	11157.31919	10472.188067	24881.68877	24912.18279	25829.82108	25207.8975466667	10982.62344	10975.78325	11332.91179	11097.10616	10031.42052	9947.393134	9600.335487	9859.71638033333	11446.74985	11825.66226	11446.54669	11082.95118	11517.30393	11463.842782	8359.702174	9022.953754	8202.624542	8528.42682333333	10907.17855	10870.70934
422	9-Nitro-20(S)-camptothecin	0.716	MS2 matched	394.09698	3.257	104813.5707	106680.2599	103741.9762	105078.602266667	62250.22687	67902.11528	63434.83684	64529.0596633333	160345.0007	167681.6656	155310.8366	161112.500966667	164902.9567	174954.2852	139980.1183	159945.786733333	151527.3543	155028.7206	164134.981	156897.018633333	208903.2148	209637.9803	203042.7517	207194.648933333	117341.5348	109166.124	123587.938	116698.532266667	151912.6796	159827.4703	144526.6301	152088.926666667	146460.8071	138706.4286	144572.762	138298.1204	143158.9999	142239.4236	140759.9859	133297.7286	138886.6729	137648.129133333	156160.842	152004.7055
423	9-Octadecenamide	0.705	MS2 matched	282.28036	11.116	275098212.5	37587578.44	59699993.71	124128594.883333	28624286.1	56690881.42	28579099.65	37964755.7233333	23376832.57	2528840.177	47138110.3	24347927.6823333	1999866.158	45917709.05	5717061.072	17878212.0933333	47954604.37	42934267.42	2875050.623	31254640.8043333	22281368.16	2857892.271	26397585.67	17178948.7003333	32158626.74	5285943.533	37861237.57	25101935.9476667	6955954.508	970656.6419	799034.8804	2908548.67676667	13826366.39	46605102.27	10660188.05	35135411.16	27142471.51	26673907.876	23315333.02	55823894.52	9528684.968	29555970.836	27897622.28	2961854.911
424	"9-Oxooctadeca-10,12-dienoic acid"	0.747	MS2 matched	295.22507	7.343	568035.2466	304970.418	232445.7224	368483.795666667	266033.2931	406299.0443	413034.8376	361789.058333333	126602.8974	262178.8926	250723.7507	213168.513566667	105764.0355	171666.8792	486533.9758	254654.9635	516753.9883	457591.0075	564948.0191	513097.671633333	110048.1548	129785.7356	153656.2929	131163.394433333	465042.4538	489658.8212	554076.8549	502926.0433	323751.0955	195402.0283	150957.3114	223370.145066667	333465.195	333345.7817	322870.3895	334110.2429	204081.4933	305574.62048	294151.4567	147330.133	159010.1216	200163.903766667	100148.1234	99734.93762
425	"9s,13r-12-Oxophytodienoic Acid"	0.807	MS2 matched	293.20871	7.988	275522.6241	183922.379	150396.4688	203280.490633333	177264.3558	199323.2683	198485.7008	191691.1083	175817.9572	120150.2469	164639.1403	153535.781466667	71095.90327	82054.5748	323642.6361	158931.038056667	232265.6658	234063.5694	204395.4098	223574.881666667	23239.15891	101536.8731	41489.19702	55421.74301	282845.1271	216292.2766	216088.227	238408.543566667	188805.5392	141519.9739	141567.4066	157297.6399	119084.0603	188159.3359	148762.2626	148969.1631	154436.7709	151882.31856	146534.9282	170832.1926	150146.9561	155838.025633333	134711.9527	123047.4674
426	Acetyl-Leu-Leu-Arg-al	0.712	MS2 matched	427.30038	13.95	7808.105695	56582.3663	107523.0434	57304.5051316667	46244.52303	85005.53649	69658.13153	66969.3970166667	51610.29515	131059.1922	84086.43753	88918.6416266667	98389.32807	68328.12755	7199.188729	57972.214783	48043.19554	66353.97646	37419.66206	50605.6113533333	55243.5815	64496.11742	48845.23908	56194.9793333333	36103.77055	196248.1361	149609.2871	127320.397916667	78389.19269	51032.24356	59350.73297	62924.0564066667	32730.40165	56993.6617	31814.61623	29079.49935	49212.33998	39966.103782	68088.90701	39402.89995	55332.15238	54274.6531133333	115457.3145	54779.91006
427	Ailanthone	0.807	MS2 matched	399.1376	4.338	77977.81122	67183.57863	60066.68332	68409.3577233333	87546.30791	80340.51395	86479.81489	84788.8789166667	30955.1021	27414.30353	28007.29107	28792.2322333333	59264.85668	61074.58248	81535.07521	67291.50479	49716.93821	48379.96355	49517.73357	49204.8784433333	44121.43897	44332.0628	49005.8371	45819.7796233333	93321.88201	89331.33497	94756.04171	92469.7528966667	60208.57545	60816.21324	59092.13452	60038.9744033333	61694.72038	62045.47112	61695.77285	62087.96348	59070.7428	61318.934126	51265.48031	50056.8599	48709.96028	50010.76683	48062.41588	48282.58171
428	"alpha-D-Glucopyranoside, 4-O-[(2E)-1-oxo-3-phenyl-2-propen-1-yl]-beta-D-fructofuranosyl"	0.704	MS2 matched	495.1496	4.765	22049.47137	17859.70303	15332.64197	18413.93879	4228.125825	4198.086658	7237.200121	5221.13753466667	12206.08265	10993.76565	12182.00917	11793.95249	21163.83723	20139.38515	31543.89263	24282.37167	2870.817098	2270.637339	2401.123874	2514.19277033333	4542.540101	4736.36716	5538.954381	4939.287214	9592.179526	8663.734965	6485.688426	8247.20097233333	4965.579338	4188.551632	3324.66416	4159.59837666667	10976.90771	10698.68633	10976.88701	11064.37095	10929.31744	10929.233888	7425.43505	9303.603167	7344.858528	8024.63224833333	6210.392718	6142.765845
429	"alpha-D-Glucopyranoside, alpha-D-glucopyranosyl, 3-(2-methylbutanoate)"	0.854	MS2 matched	449.16052	2.811	26345.87951	17163.27182	15882.79067	19797.314	47072.42752	47410.80449	44909.24054	46464.1575166667	22265.86894	21085.9817	23656.55401	22336.1348833333	29680.1834	32329.35862	60877.57371	40962.37191	16830.89144	20485.93023	20964.34916	19427.0569433333	2061.086847	743.5130432	2145.440447	1650.01344573333	87576.67405	79030.75506	83678.43372	83428.6209433333	34962.73363	36192.46714	33182.24507	34779.1486133333	35882.09038	35882.89341	38022.31556	35888.62643	36156.63519	36366.512194	44599.19133	49268.99413	40388.43868	44752.2080466667	13640.24235	14837.66526
430	alpha-Spinasterol	0.915	MS2 matched	395.36505	12.672	92414.00317	1100262.411	995654.8398	729443.751323333	1148185.419	1171432.131	1163002.799	1160873.44966667	660172.5232	636674.1428	375388.3489	557411.671633333	1229589.204	1260200.36	85874.1927	858554.585566667	410787.9075	744130.4263	441429.9593	532116.0977	775698.5951	771296.1034	854435.7469	800476.815133333	1073380.742	1093882.876	1128438.429	1098567.349	819877.7519	801601.4425	794451.5284	805310.240933333	1072711.043	1058806.496	1090761.69	1072662.229	1034612.13	1065910.7176	946202.7121	981991.2643	896546.1161	941580.030833333	760594.4198	727058.8553
431	Anthranilate	0.834	MS2 matched	138.05373	3.344	18558.58257	18162.50985	19474.2392	18731.7772066667	31254.09441	34210.33591	33498.13773	32987.5226833333	19155.09495	22924.01152	19875.91754	20651.67467	17714.20955	14966.17099	24312.52773	18997.63609	21439.90012	23302.84205	21332.89661	22025.2129266667	5418.072958	4789.26944	3178.650715	4461.99770433333	27432.64996	28684.39241	27734.05726	27950.3665433333	18960.2162	19641.94413	20893.41432	19831.8582166667	19874.90236	20237.58037	18937.52495	18279.09326	21077.89583	19681.399354	19652.50324	20363.78751	21957.38861	20657.89312	12424.94321	12343.45446
432	Anthranoyllycoctonine	0.706	MS2 matched	587.33118	11.018	12214.15365	11313.24358	4182.976096	9236.79110866667	4373.488742	3506.897123	4703.668033	4194.68463266667	7225.793742	5322.943349	6485.535805	6344.757632	8220.906872	6129.067058	5145.240675	6498.40486833333	7933.376653	7948.43767	9062.617615	8314.810646	25059.59441	25275.20638	27734.6669	26023.1558966667	8056.478253	5226.900552	9568.950968	7617.44325766667	11351.42766	5165.323621	6403.545819	7640.09903333333	7591.000268	10661.23519	10121.77417	12513.02928	9939.179921	10165.2437658	10241.84179	9047.26086	5449.207608	8246.10341933333	9026.672377	8031.897701
433	Arctiin	0.739	MS2 matched	557.17664	2.806	10370.46638	7363.121948	6086.822211	7940.13684633333	3901.276569	3602.278177	4001.930457	3835.16173433333	5218.62121	5081.65651	5823.673609	5374.650443	6047.629714	7214.284364	13010.45541	8757.456496	2623.587248	3136.082867	3077.191842	2945.62065233333	1847.567689	1960.495498	2875.442188	2227.835125	5565.347639	5273.060871	5325.510888	5387.97313266667	4469.057183	4625.25261	5198.875338	4764.39504366667	5316.222544	5968.772568	5775.176413	6196.024781	5776.502725	5806.5398062	6810.676339	8481.613557	8121.09407	7804.461322	6561.801651	8092.593488
434	Aspirin	0.913	MS2 matched	181.04945	9.229	10610.83193	28559.24282	11032.35248	16734.14241	13747.29799	13669.90874	14638.15103	14018.4525866667	11169.94409	11647.7017	12998.65292	11938.7662366667	19472.83164	12911.9783	19118.23438	17167.68144	34122.61123	16743.72443	18394.58947	23086.9750433333	18929.48675	3166.183941	15033.58162	12376.417437	10512.01727	19321.37939	15998.27991	15277.2255233333	15344.6341	23795.73105	14080.30136	17740.22217	15289.90842	23756.85499	15306.81905	30288.24066	13746.19751	19677.604126	14934.77066	13391.22742	14618.92684	14314.9749733333	14129.2491	19346.14155
435	Astragalin	0.731	MS2 matched	471.0867	2.629	23029.11601	14878.61879	11467.18696	16458.3072533333	19906.19535	21082.52814	20384.07583	20457.5997733333	14030.38935	15442.44024	14047.2115	14506.6803633333	42037.87255	43444.87837	85094.45028	56859.0670666667	22571.83484	21645.09642	23146.99916	22454.6434733333	42.61092432	105.2324533	60.5089483	69.4507753066667	18903.24663	18911.94487	19438.31994	19084.5038133333	14015.20894	13409.48566	14563.43842	13996.04434	19682.27331	19411.33407	19946.23963	18963.10767	19406.59332	19481.9096	17574.63758	18499.73416	15427.50643	17167.2927233333	9547.274763	8874.887301
436	Astragaloside II	0.793	MS2 matched	849.44513	6.762	5757.098824	3923.139232	3893.658049	4524.632035	3722.589297	3626.705779	3912.059764	3753.78494666667	834.1025686	6108.081486	747.9386561	2563.3742369	10298.38442	10650.02646	19668.66528	13539.0253866667	11271.39468	14264.30378	10504.65516	12013.4512066667	5893.485019	5404.675227	7851.849492	6383.33657933333	10214.07089	9967.4481	11370.11107	10517.21002	9220.829491	8250.58814	7510.202077	8327.20656933333	10335.9826	11636.81813	9949.406859	10465.82453	10368.99916	10551.4062558	7352.978552	7757.464878	7126.564856	7412.33609533333	5949.053266	6577.945229
437	Auraptene	0.754	MS2 matched	321.13803	4.491	10908.91061	9164.272027	8327.31889	9466.83384233333	12215.7483	13268.7808	11969.58297	12484.7040233333	12049.51418	10886.79353	11225.57759	11387.2951	12357.23452	12239.17875	7918.36161	10838.2582933333	15769.12544	14817.84255	17371.72184	15986.2299433333	7868.82931	8151.976595	6576.214413	7532.340106	9298.165013	9475.073132	8839.278151	9204.17209866667	13535.8062	14422.39233	14976.47469	14311.55774	11891.66862	12071.98763	9816.726125	12245.53904	11066.83254	11418.550791	15946.45993	12595.53049	13883.36769	14141.7860366667	10440.87754	11987.42593
438	Avocadene 2-acetate	0.771	MS2 matched	311.25409	10.073	115144.0189	77085.92442	44595.32506	78941.7561266667	60115.8053	59926.59402	83381.88807	67808.0957966667	49967.81525	81434.68133	77397.07157	69599.85605	75203.01962	54405.16441	95764.1942	75124.1260766667	44566.82937	104766.9626	53311.3858	67548.39259	84231.01737	87738.48689	79817.89915	83929.13447	46666.54492	71612.42612	109075.1584	75784.7098133333	103098.206	77429.35396	74718.38918	85081.9830466667	81234.07531	78667.04494	81576.79289	59946.61309	81704.38016	76625.781278	87932.16655	77620.35025	93614.28805	86388.93495	36249.25186	84761.07748
439	Azadirachtin	0.762	MS2 matched	743.24396	4.793	15378.94951	10950.75618	9374.263943	11901.323211	7370.656923	8672.884206	8903.226083	8315.58907066667	7730.409643	6997.124385	6158.663882	6962.06597	14372.29462	12273.17183	28788.02219	18477.8295466667	6421.367984	6670.735637	6372.562242	6488.22195433333	7635.586525	7197.880799	11663.2912	8832.25284133333	12085.38073	11284.5907	7875.314222	10415.0952173333	13109.23342	11814.73402	10308.88725	11744.2848966667	10906.20538	11685.6367	10836.43692	11720.21745	11672.61957	11364.223204	16798.33646	14673.81414	13268.78357	14913.6447233333	12893.58782	10387.68167
440	Azasetron	0.721	MS2 matched	350.11847	2.095	29288.76899	17457.10912	15042.43856	20596.1055566667	19360.29063	18320.98441	15909.22262	17863.49922	16248.81638	14217.40831	15006.90634	15157.7103433333	35822.05447	38029.05624	94602.41015	56151.17362	10752.97382	12657.87109	12161.37593	11857.4069466667	5217.294312	3555.174986	8208.835189	5660.434829	20727.78058	19972.76655	24868.45074	21856.3326233333	13854.10769	14234.07478	14124.91771	14071.0333933333	20212.9006	19371.60306	21630.74438	19836.25698	19835.98759	20177.498522	25123.37364	28309.88872	23816.35879	25749.8737166667	11869.8165	12213.17162
441	Azoxystrobin	0.761	MS2 matched	404.12292	7.095	258.1315432	406.8134775	266.2854402	310.410153633333	558.2216191	686.231575	435.4879741	559.9803894	1280.003496	664.8832347	1188.268545	1044.3850919	8553.365469	8785.1187	30930.54236	16089.6755096667	623.8920008	317.0753288	256.5271329	399.164820833333	1773.679314	2477.231583	558.997088	1603.30266166667	141.2846497	202.0403063	177.7268365	173.683930833333	317.1336299	161.1029497	123.6714989	200.636026166667	3139.626874	3152.1212	1139.320853	3134.573591	2952.837013	2703.6959062	290.3053293	582.9686395	308.7294851	394.0011513	296.6056613	220.6550963
442	Barbaloin	0.729	MS2 matched	441.12585	4.306	16632.16573	9649.672228	7755.16894	11345.668966	8942.816304	9716.948663	9379.513922	9346.42629633333	1375.286721	1479.095904	574.1560256	1142.84621686667	9960.10469	9804.693585	28128.37953	15964.3926016667	9758.612562	11919.2688	11794.55847	11157.479944	6500.525361	5964.079369	8666.119224	7043.57465133333	8275.538856	7655.274099	8026.306126	7985.70636033333	10956.46675	11008.60663	10434.10038	10799.7245866667	9283.141802	9702.574326	9138.229892	9307.594775	9031.05566	9292.519291	13542.94944	14832.32829	13098.29639	13824.5247066667	6458.641885	6788.4368
443	Betaine	0.943	MS2 matched	118.08416	0.615	55699.32971	54229.43628	54424.91516	54784.5603833333	56324.28125	68036.984	47871.23005	57410.8317666667	35582.62665	33283.39295	41324.91699	36730.3121966667	30107.05532	28440.34171	29987.41595	29511.6043266667	129871.124	115094.5949	109263.4142	118076.3777	40618.11434	37955.26882	47156.11348	41909.8322133333	158207.1365	151756.9722	136039.7187	148667.942466667	86709.74574	78319.59335	75217.96513	80082.43474	85592.72541	89210.69233	90413.3411	90410.73863	89445.98997	89014.697488	331136.185	299117.1123	320022.615	316758.637433333	44820.76938	45261.51511
444	beta-Maltose	0.835	MS2 matched	343.12399	0.648	1659436.914	1518873.882	1224158.254	1467489.68333333	1425314.537	1440896.807	1410251.79	1425487.71133333	1297592.164	1396243.313	1271151.881	1321662.45266667	2214590.492	2326428.143	3675792.928	2738937.18766667	1181274.36	1081122.552	1205602.504	1155999.80533333	1077099.295	1142545.612	1241510.738	1153718.54833333	1481344.853	1431627.46	1481606.532	1464859.615	1489257.484	1318300.766	1266807.721	1358121.99033333	1474516.807	1474534.597	1486356.058	1474539.835	1507232.064	1483435.8722	1427368.653	1427630.102	1380764.747	1411921.16733333	1084609.433	1003101.128
445	beta-Solanine	0.765	MS2 matched	722.44397	7.036	575173.7922	340536.5526	249038.3896	388249.578133333	335804.6127	264061.6175	273139.6196	291001.949933333	51593.35254	39496.0139	46710.00725	45933.1245633333	977489.6589	986711.4629	3007021.512	1657074.21126667	365826.5433	211033.5307	415900.952	330920.342	400264.3326	398627.0937	553840.5754	450910.667233333	285047.6799	624771.3756	506469.7876	472096.281033333	256833.3589	343087.126	138858.5069	246259.663933333	332514.5067	474616.0316	346039.7107	429535.289	345103.5671	385561.82102	340677.5743	424439.5371	324668.1876	363261.766333333	161542.238	254246.3097
446	Biosone	0.718	MS2 matched	469.33743	4.413	8583.487422	12202.1401	11540.27115	10775.2995573333	7596.961642	8940.389634	9602.286308	8713.212528	10126.52237	14589.06348	9364.874963	11360.1536043333	9814.427982	7917.803659	6901.53465	8211.25543033333	14527.72603	10914.35571	11955.83584	12465.9725266667	16364.37068	10932.58424	10756.21883	12684.39125	7305.301987	8527.325716	9626.699654	8486.44245233333	14204.32511	10306.98839	11067.9386	11859.7507	11248.31133	9135.667634	9507.009611	9523.867786	9103.367664	9703.644805	11478.72124	9147.422361	10208.63827	10278.2606236667	12563.72208	11147.3615
447	Bonactin	0.721	MS2 matched	423.23251	6.44	92497.57001	75683.28536	76718.38889	81633.08142	48916.2862	45698.93883	54209.84824	49608.3577566667	6013.747715	6919.268443	11455.45691	8129.49102266667	49927.32543	38135.09777	64999.33101	51020.5847366667	54699.64973	48274.82477	47325.30572	50099.92674	42155.57168	57202.56394	62404.37415	53920.83659	42834.96785	47478.81614	53902.63967	48072.14122	34457.80476	41596.70491	46033.74559	40696.0850866667	34687.78199	34487.72533	34813.21707	21826.85811	34793.0123	32121.71896	48002.55202	41319.6608	35163.17386	41495.1288933333	45782.71068	27993.59155
448	Bruceine D	0.729	MS2 matched	433.13019	2.442	35326.51786	32733.4416	7734.073605	25264.6776883333	7314.709417	5830.772407	7434.831452	6860.10442533333	4095.548433	6719.936853	4243.286185	5019.59049033333	20412.55812	27856.46975	32453.81629	26907.61472	5506.620049	8302.586856	5179.802022	6329.66964233333	2169.848941	2706.009	3595.877921	2823.911954	4968.603343	3692.668669	6784.147665	5148.47322566667	4031.155824	4201.69056	5200.332649	4477.72634433333	6730.470033	5298.593057	6724.236796	6498.108268	7056.325988	6461.5468284	3815.516155	4368.28084	3837.289912	4007.028969	4884.703712	2867.695526
449	Bufalin	0.769	MS2 matched	409.23557	9.466	22860.11521	20840.89159	24009.29695	22570.10125	24058.8471	34039.32582	34573.89199	30890.6883033333	29814.11399	23606.64703	23759.29865	25726.6865566667	35648.63821	17853.07007	52451.87959	35317.8626233333	25736.28175	39157.91258	41665.68043	35519.9582533333	51194.5781	54424.89492	56568.16797	54062.5469966667	49844.13854	42506.76523	34709.81632	42353.5733633333	36746.68255	27206.58072	43873.45451	35942.23926	31824.67425	42992.75682	42973.83672	29461.46258	43055.18473	38061.58302	32661.74014	34482.43549	34351.68145	33831.95236	46655.35312	51701.93894
450	Bullatine A	0.791	MS2 matched	344.25461	10.414	21660.41127	22128.33517	13646.48422	19145.0768866667	11886.48889	21414.29086	15455.65873	16252.14616	27585.53602	25526.9567	27941.72553	27018.07275	56945.16487	49195.67268	67034.67746	57725.17167	86349.80653	91304.62985	92960.03656	90204.8243133333	105960.1929	104191.6083	112391.8068	107514.536	15559.34001	24820.67695	21171.77612	20517.26436	47743.55024	47360.27903	52517.09664	49206.9753033333	45964.56562	44798.8403	45301.68719	44218.94974	44776.42856	45012.094282	49671.32924	42263.81497	47677.11736	46537.4205233333	25912.5538	16373.72952
451	Camellimidazole D	0.713	MS2 matched	224.15048	1.818	7207.077929	9104.432777	7244.779498	7852.09673466667	36528.17688	35495.51521	28832.98993	33618.8940066667	1097.342301	2581.244095	1401.918176	1693.501524	1811.028542	1330.768211	873.2397521	1338.3455017	13104.7904	10861.35808	10374.21697	11446.7884833333	1519.33291	1791.951063	1142.450738	1484.578237	9582.472226	7783.389854	9187.41843	8851.09350333333	2075.695376	760.8845331	1674.963609	1503.84783936667	7040.328784	11320.51704	7052.48978	7435.030657	7425.454655	8054.7641832	2141.260941	7180.254112	2753.842349	4025.119134	817.1568982	1312.391496
452	Campesterol	0.835	MS2 matched	383.36584	12.662	22782.67328	103985.6103	120975.6535	82581.31236	80757.32135	80979.64337	81057.15795	80931.3742233333	271742.6096	139262.2732	156026.5982	189010.493666667	106822.1985	101545.0346	15994.76013	74787.3310766667	123766.4569	63174.55382	104287.0362	97076.01564	218413.8558	113554.2829	221928.2815	184632.140066667	125892.5109	129620.666	137497.812	131003.662966667	122091.0769	119826.3366	117526.793	119814.7355	146202.4096	136792.1557	148828.7543	139033.7435	143354.9999	142842.4126	101525.6732	101560.6118	183605.0595	128897.114833333	78040.93765	129911.1778
453	Carinatone	0.788	MS2 matched	379.14871	8.613	94228.88293	77557.49162	91522.13081	87769.5017866667	83242.76652	69628.90038	75996.05388	76289.24026	77727.32422	86387.82612	74388.13419	79501.0948433333	84007.47779	81573.77219	155897.903	107159.71766	80357.36326	93706.22557	70031.99614	81365.19499	90409.98691	95702.92288	96438.22832	94183.7127033333	42884.29871	49548.71673	58051.34297	50161.4528033333	47849.38094	38028.49883	48544.96502	44807.61493	447.2828998	664.0679569	431.5126623	447.4200622	467.6818622	491.59308868	58367.57095	63502.99751	71109.96407	64326.8441766667	84430.82915	64786.25865
454	Catechol	0.72	MS2 matched	111.04364	4.162	20826.44891	19523.86322	20193.92805	20181.4133933333	17768.1795	17095.72851	19874.12761	18246.0118733333	18703.35835	15888.49281	19669.02787	18086.9596766667	18252.18784	18989.21407	30464.34852	22568.5834766667	18234.58649	17462.1047	20269.90532	18655.53217	18410.0745	18690.74339	20328.90437	19143.2407533333	14524.88275	20033.22429	18261.50917	17606.5387366667	17473.13852	21812.95704	19586.10883	19624.06813	2807.285621	2806.740532	2807.73278	2742.666107	2589.249284	2750.7348648	19483.11694	18351.99307	16730.77627	18188.62876	15990.56523	18490.47212
455	Choline	0.896	MS2 matched	104.10738	0.626	9288841.312	6931720.577	8087769.432	8102777.107	8955695.373	9496447.478	8326777.478	8926306.77633333	8444437.012	7407970.277	9813210.249	8555205.846	7088855.306	7427627.258	8714959.447	7743814.00366667	9744008.249	8526883.661	10289600.99	9520164.3	7133399.725	6860550.057	8062816.656	7352255.47933333	10620164.25	9950840.079	8365839.467	9645614.59866667	8186838.293	7755893.281	7107907.907	7683546.49366667	8940031.921	8944516.981	9419030.4	9088287.82	8947442.414	9067861.9072	7368954.267	7796408.011	7325810.854	7497057.71066667	7784208.583	7388361.314
456	Cimifugin	0.747	MS2 matched	307.11383	4.461	17169.15478	12663.91596	9843.347322	13225.4726873333	22182.53915	23761.24731	24257.10551	23400.2973233333	26374.4701	24798.27368	24692.82041	25288.5213966667	35169.56187	33921.1332	68008.66955	45699.7882066667	19456.46642	19526.08215	18499.72788	19160.7588166667	13499.73378	11652.63351	5651.983377	10268.116889	23625.49033	23826.36367	23637.19609	23696.35003	17342.3406	18090.3992	17288.11154	17573.6171133333	24986.24344	23983.30634	23965.70665	24624.76199	23708.72235	24253.748154	29681.41493	28961.45236	27619.5572	28754.1414966667	23175.54017	22692.25352
457	Cinnamamide	0.715	MS2 matched	148.07468	3.11	33781.18545	22292.18304	18103.91454	24725.76101	78326.06169	80225.9457	73767.08464	77439.6973433333	18684.65034	17277.73556	19282.47671	18414.9542033333	5665.532746	6845.095307	12781.61436	8430.747471	64112.92058	63662.53896	68441.05361	65405.5043833333	3680.613554	1425.675653	3252.708027	2786.33241133333	47771.50926	41524.91263	49035.50484	46110.6422433333	23393.33319	23704.95424	24089.08289	23729.12344	32138.68953	32140.2147	32369.53076	32641.05059	30885.9601	32035.089136	14887.73187	15234.15535	13857.3351	14659.7407733333	10422.00694	10599.07141
458	cis-Caffeic acid	0.7	MS2 matched	163.03687	11.77	347207.8924	320081.5476	252818.5728	306702.670933333	244438.411	400797.951	286998.8913	310745.084433333	405004.8845	242898.589	286834.733	311579.402166667	362485.036	323853.6761	277625.009	321321.240366667	212064.6798	186321.9131	157936.627	185441.0733	312729.3593	159193.0378	221008.0594	230976.818833333	147111.2312	114008.0086	132380.7205	131166.653433333	320247.7995	188130.6792	188912.8693	232430.449333333	283606.506	167703.676	354521.9245	209163.8509	281869.7847	259373.14842	189994.0882	233285.8565	234842.4737	219374.139466667	153429.7542	114332.313
459	cis-Zeatin-O-glucoside	0.854	MS2 matched	382.1702	2.846	35436.86737	24734.24246	20805.65728	26992.2557033333	25051.04852	25991.95991	22034.65641	24359.2216133333	16604.11317	13434.3874	13242.77793	14427.0928333333	11547.10257	10778.35611	25749.15356	16024.8707466667	11433.88947	12389.42909	13057.52538	12293.6146466667	12716.04574	11668.36258	16824.45009	13736.2861366667	25676.1384	23469.26796	24214.06978	24453.1587133333	10415.33178	11234.3162	11857.47503	11169.0410033333	18012.15546	18255.22515	18874.94747	17226.85078	18007.13148	18075.262068	14500.3193	14038.39544	11346.82827	13295.1810033333	11745.13833	12979.04121
460	Cotoin	0.7	MS2 matched	245.08823	3.089	27132.49504	19586.78977	17578.8642	21432.7163366667	115102.3911	121533.546	122276.5905	119637.5092	8117.59623	9318.546381	8332.179158	8589.44058966667	8265.377031	6641.081779	10796.10579	8567.52153333333	10386.12666	11792.15337	11204.56784	11127.6159566667	1073.592435	1159.649779	1689.04501	1307.42907466667	19613.9963	21606.42399	22659.9562	21293.45883	9168.840781	8436.518331	7585.780375	8397.04649566667	28875.35836	28749.4093	28878.58103	28871.49403	28334.39315	28741.847174	17922.05912	18761.82118	16715.97757	17799.9526233333	4777.563789	5483.207021
461	Coumarin	0.831	MS2 matched	147.04237	2.623	58992.82813	38837.32811	32907.15839	43579.1048766667	19158.84755	19160.06663	19733.38628	19350.76682	19205.13067	18896.06442	19491.31346	19197.50285	19768.14716	20392.06665	43446.93592	27869.04991	20903.03405	21053.91588	20517.17703	20824.7089866667	24221.23892	24035.36713	30174.47823	26143.69476	28945.65507	27058.59625	29080.8728	28361.70804	22989.53888	21965.86318	20832.51054	21929.3042	28304.85427	28041.15342	28602.62429	28305.35109	27285.31364	28107.859342	43403.36073	45412.64406	42072.64545	43629.55008	23109.82127	21947.75587
462	Cyclic AMP	0.889	MS2 matched	330.33701	10.377	167743.5298	291611.649	225961.5558	228438.911533333	219643.7354	235118.3628	227650.751	227470.949733333	228267.7334	275617.822	210296.739	238060.7648	228208.3763	203668.2852	156058.9411	195978.5342	280896.3098	198005.9472	230691.0959	236531.117633333	304892.1628	213215.922	215681.9348	244596.6732	233536.0427	242305.1886	254645.1786	243495.469966667	432589.253	355884.3171	360931.7525	383135.107533333	388672.613	324368.7502	353634.1362	349923.6826	346616.7427	352643.18494	546294.1936	517596.5684	511143.3973	525011.386433333	527603.0911	452984.3238
463	Cyclic cmp	0.835	MS2 matched	306.27884	13.855	8591.137613	33171.14293	22976.18979	21579.490111	25867.42268	25556.47726	30536.13247	27320.0108033333	39091.93331	29688.48542	23777.11722	30852.5119833333	39950.12795	44254.47949	10250.4714	31485.02628	102153.3408	99014.90211	98839.77383	100002.672246667	60934.82579	103194.5478	214100.9376	126076.770396667	44110.77647	28253.75808	31613.90545	34659.48	78238.37589	128741.6998	86071.44015	97683.8386133333	92015.04221	90961.25214	93041.52369	86199.17367	90962.33971	90635.866284	51028.10322	73246.97735	53573.31072	59282.7970966667	28685.08086	20567.24968
464	Cyclo(Val-Pro)	0.733	MS2 matched	197.1255	3.279	23393.0813	22384.26811	16877.9061	20885.08517	22050.64864	23374.70918	26221.0277	23882.1285066667	21546.98253	20941.12193	22448.85656	21645.6536733333	19115.63692	19559.51014	32829.13191	23834.7596566667	14338.29853	9683.373699	11031.75085	11684.4743596667	7623.473481	7199.340931	7554.958252	7459.25755466667	21367.4828	22635.63856	19670.72306	21224.6148066667	14184.88507	10430.88746	10745.24897	11787.0071666667	20129.5217	15622.62661	20134.79269	20015.53383	19699.723	19120.439566	17575.55451	14920.12801	17056.18502	16517.28918	16430.55095	15595.11255
465	Cylindrol B	0.847	MS2 matched	393.20697	3.785	12895.90727	10521.59747	8926.049669	10781.184803	10551.23222	11782.0134	12435.9038	11589.7164733333	7581.545336	11583.68675	7458.028957	8874.42034766667	11073.6698	8026.132056	14711.59281	11270.4648886667	13773.32943	9009.08108	9442.021783	10741.477431	9143.110746	8149.905396	7781.904835	8358.30699233333	9722.526431	7816.415092	9038.448606	8859.130043	11326.04083	8429.072657	8713.89493	9489.66947233333	13946.1349	11279.2059	12652.35313	12195.68484	12648.3271	12544.341174	10350.57359	9518.966968	8809.895344	9559.81196733333	9995.722032	8610.455513
466	D-(+)-Glucosamine	0.726	MS2 matched	180.08722	1.965	63436.87721	21959.57223	17763.0216	34386.4903466667	15247.49067	15196.32953	14643.76886	15029.1963533333	14232.83333	13034.99611	10510.58741	12592.8056166667	14497.96562	13704.32881	57878.68747	28693.6606333333	9678.863884	10324.73244	10421.21881	10141.6050446667	9921.327272	8752.599958	13794.92996	10822.9523966667	14833.001	14255.5633	15117.93179	14735.4986966667	9839.257244	10435.21298	9467.205789	9913.89200433333	14802.05935	13984.47765	15835.07904	14644.55081	14643.39398	14781.912166	10123.9163	12648.99356	10462.10587	11078.3385766667	12358.9511	9890.819452
467	Daphylloside	0.754	MS2 matched	469.12997	4.02	13061.71378	10283.85154	9198.86302	10848.14278	12329.68919	10481.60064	12887.23573	11899.50852	4665.355865	5630.339116	4888.290242	5061.32840766667	15595.29814	12427.1362	17132.54672	15051.6603533333	11219.28413	12826.35628	13453.34076	12499.66039	7725.721528	6675.55907	8090.992796	7497.42446466667	13722.92167	15070.27463	16823.42596	15205.5407533333	10460.16214	14032.43283	12916.52729	12469.70742	12016.0549	12716.49157	12037.30658	12002.83181	12001.12042	12154.761056	14930.27124	13720.22814	12261.84455	13637.4479766667	9259.679955	9360.708996
468	Dauricine	0.719	MS2 matched	625.32098	10.177	62207.38756	44925.01786	42219.88921	49784.09821	23470.79745	21982.44527	41042.67586	28831.97286	62411.8636	54156.20928	50726.56877	55764.88055	308026.8258	282924.3072	837930.916	476294.016333333	25945.48224	26681.27855	30314.73298	27647.16459	77043.61381	122278.915	137340.0719	112220.866903333	32436.57622	23812.34468	65039.42029	40429.4470633333	31534.39333	36710.51196	40385.91894	36210.2747433333	74227.13182	68742.67749	75705.86705	73006.9998	68732.20646	72082.976524	39804.54336	43466.78895	67809.58213	50360.3048133333	66780.72767	57721.39386
469	Decaethylene glycol	0.822	MS2 matched	481.25787	4.247	7473.736017	8073.923224	5733.825708	7093.82831633333	5899.424635	6757.983491	6798.004447	6485.13752433333	4771.770629	7398.461411	5572.417617	5914.21655233333	7083.259965	5993.501033	10162.39251	7746.38450266667	8423.61811	6481.489151	7405.693692	7436.933651	7610.799275	4864.939761	6517.105198	6330.948078	6404.7407	6583.839302	7700.592263	6896.390755	8054.228393	6083.520058	6509.147511	6882.298654	9361.641729	8167.560405	8343.85681	8162.197413	8159.552502	8438.9617718	5969.106482	5861.133556	5704.567558	5844.93586533333	7142.930643	5928.288343
470	Dehydroepivincamine	0.731	MS2 matched	353.18298	2.75	296786.6227	220225.7504	143099.3021	220037.225066667	1178141.67	1277875	1290175.65	1248730.77333333	189279.6272	236039.066	184142.0426	203153.5786	71044.4119	69227.56997	174511.8195	104927.93379	290091.9658	241537.2597	253523.4168	261717.547433333	23345.66379	18673.74927	25241.34101	22420.2513566667	1615249.405	1660962.437	1743322.555	1673178.13233333	240945.7191	183957.736	185130.2688	203344.574633333	528057.6594	442664.9641	454765.5187	444876.3588	442267.5615	462526.4125	149616.2984	153425.6276	142728.7011	148590.209033333	73318.17737	66289.14703
471	Demethoxycentaureidin 7-O-rutinoside	0.817	MS2 matched	639.18842	4.073	85441.41659	49350.68099	42788.00887	59193.3688166667	90369.28349	97230.77577	88818.05763	92139.3722966667	4518.919183	4567.641833	4019.970199	4368.84373833333	47901.10166	49921.30424	109662.2433	69161.5497333333	97057.04919	102606.7122	108373.5561	102679.10583	45413.19783	44807.93623	61402.66813	50541.2673966667	67043.42795	62040.13149	60643.18052	63242.2466533333	51299.65456	51899.81029	51344.29004	51514.5849633333	61050.92998	63183.63278	58184.39677	63794.4364	61060.89006	61454.857198	50779.17205	54999.38216	48441.5683	51406.7075033333	23819.97882	21116.75951
472	Dexibuprofen	0.764	MS2 matched	207.13547	6.201	42046.85828	30141.5351	25304.29984	32497.5644066667	47660.92225	37834.69062	37056.50173	40850.7048666667	14716.05162	19700.49763	14215.47961	16210.6762866667	24448.51874	21498.94899	43585.90981	29844.45918	22065.87757	20754.39865	23395.03165	22071.76929	3301.295916	9247.572754	3963.50306	5504.12391	39934.76398	33200.47607	36471.8206	36535.6868833333	17976.63972	16961.34367	16776.22357	17238.0689866667	16644.71385	24350.74712	24335.31047	22969.65946	24394.39278	22538.964736	19550.99955	18605.81041	18010.34478	18722.3849133333	16841.7093	17350.87763
473	D-Glucosamine	0.812	MS2 matched	180.08554	0.646	388970.9886	335911.1048	297318.839	340733.644133333	410324.7364	434945.1595	408002.9802	417757.625366667	295518.0309	303442.7196	303169.5128	300710.087766667	558435.8507	553316.7284	885377.7367	665710.105266667	300964.7332	269253.9755	298281.6531	289500.1206	259108.2161	266607.0353	292351.2113	272688.8209	487545.9548	465140.926	477015.1957	476567.358833333	370176.5847	347258.3007	332628.2392	350021.041533333	386255.4835	385596.5678	406524.7806	384746.1536	387826.3856	390189.87422	444067.8087	411443.5838	410892.1932	422134.528566667	276278.7964	259316.3771
474	Dibutyl phthalate	0.837	MS2 matched	279.15634	12.12	232574.5288	199037.4175	258211.4123	229941.119533333	240788.4916	196839.9569	178005.4689	205211.3058	226126.5749	278621.3639	267233.579	257327.1726	289076.5082	322859.5239	309462.7023	307132.911466667	270844.0646	201774.7497	304055.0055	258891.273266667	419392.8382	200390.8145	213292.0444	277691.899033333	235190.4798	174458.6868	327654.2689	245767.811833333	463995.6116	268074.9375	315066.259	349045.6027	313349.1762	329626.9544	323297.1932	323850.7051	262758.0808	310576.42194	325360.6007	229924.4495	231862.859	262382.6364	342220.6168	319303.6189
475	Dicyclohexylamine	0.939	MS2 matched	182.18797	4.721	46810.57316	74816.46921	53042.40895	58223.15044	45212.24708	54994.44261	53791.87462	51332.85477	52436.49166	82805.77383	52200.91164	62481.0590433333	55641.38191	49482.75597	36828.60664	47317.5815066667	82329.04219	57323.01975	56926.91343	65526.3251233333	85197.43255	59924.7855	54204.26576	66442.16127	45582.64841	47862.21143	50661.46743	48035.4424233333	81602.75999	56505.65312	58860.29849	65656.2372	67012.38214	54187.13333	55376.15286	54121.33735	54127.34089	56964.869314	62941.98828	48357.30327	55956.65851	55751.9833533333	80210.65876	57627.11436
476	Diethyl phthalate	0.77	MS2 matched	223.09554	9.152	57170.40819	71124.13189	64000.34378	64098.29462	34012.84745	55428.2616	59118.94323	49520.0174266667	35581.91546	72678.96474	51326.16504	53195.6817466667	62489.34449	40954.97079	56351.05437	53265.1232166667	80290.67816	71062.88668	46292.02879	65881.8645433333	54637.11234	60192.19798	42194.83435	52341.3815566667	36036.9446	63919.47257	68421.36712	56125.9280966667	74567.32747	40668.51999	67525.20113	60920.34953	63485.83679	60430.24635	62658.80247	47059.25391	62673.755	59261.578904	47599.44948	56620.50622	47610.52437	50610.1600233333	72481.36162	66475.01422
477	Diethyltoluamide	0.841	MS2 matched	192.13686	6.55	23644.24952	28607.92437	23135.17462	25129.11617	20404.44267	26413.10994	24166.05337	23661.2019933333	21394.03923	29359.94348	20419.47728	23724.4866633333	25372.60727	22781.09127	26453.1936	24868.9640466667	25183.04175	20465.98976	21544.95815	22397.9965533333	25013.01471	20721.15777	18530.26027	21421.4775833333	20622.80241	21731.48405	19524.77924	20626.3552333333	27415.49734	20579.89553	18417.21134	22137.5347366667	23653.45962	20822.23065	20773.78118	22056.03498	20830.57587	21627.21646	24841.91029	23193.71262	21310.77507	23115.4659933333	27268.88848	24336.31838
478	Diffractaic acid	0.716	MS2 matched	397.12564	4.459	15742.68835	15630.27053	13969.30853	15114.0891366667	11733.47884	11120.90905	11190.59303	11348.3269733333	9172.754063	9553.086258	9568.672389	9431.50423666667	17371.12723	18993.21445	18756.41973	18373.5871366667	12599.97844	13740.40077	13517.47128	13285.9501633333	16403.02941	16312.30669	16644.41181	16453.2493033333	15097.88015	14169.76376	13448.70884	14238.78425	15785.21584	14641.46967	13676.74707	14701.1441933333	13216.01016	13051.49274	12405.92484	13211.91044	13210.61332	13019.1903	10377.30956	11049.85734	10966.66801	10797.94497	13060.62839	11931.36816
479	Dihydromuronic acid	0.712	MS2 matched	369.26013	9.359	152614.424	75022.81086	77421.25952	101686.164793333	94586.22749	77209.54242	78468.00461	83421.2581733333	111804.7671	81703.98942	117153.0687	103553.94174	62136.61538	80871.80229	137386.9753	93465.13099	113475.6299	149030.3097	100807.9441	121104.6279	44267.94349	74995.44597	81182.69909	66815.36285	145763.8773	158145.8344	156333.1199	153414.2772	88334.33653	89617.74766	135173.1883	104375.09083	94508.44921	128938.9416	94842.00251	68360.16441	127697.41	102869.393546	129844.6672	89520.32019	123126.9734	114163.98693	99303.6373	106042.9023
480	Dimefline	0.721	MS2 matched	324.16391	2.333	19521.42999	11006.4804	12303.15313	14277.0211733333	8881.063157	9876.087343	21340.03845	13365.72965	4495.616334	5577.499899	4594.019862	4889.045365	5510.615818	3658.01132	17264.68481	8811.10398266667	5368.204607	6014.80051	5326.855848	5569.953655	4577.109703	6032.438518	978.2809818	3862.60973426667	16794.84758	15324.90097	9370.27	13830.0061833333	5668.599236	2485.807973	6050.576489	4734.994566	12720.20725	9458.316235	9435.789618	9705.348981	9451.726286	10154.277674	3405.131155	4224.240887	3562.231201	3730.53441433333	3535.758718	2464.808723
481	Dimethyl phthalate	0.742	MS2 matched	195.062	2.605	13693.32682	8990.358116	7062.333607	9915.33951433333	9954.523973	13649.84338	11270.11409	11624.8271476667	7362.676868	7822.841371	7154.122995	7446.547078	7671.679251	7153.166726	18224.15307	11016.3330156667	8280.79808	8927.502592	7607.694552	8271.998408	9592.347466	8985.356376	10966.58268	9848.09550733333	9923.675823	12073.88165	9884.000338	10627.185937	8012.809238	6839.809688	6490.645478	7114.421468	10044.47834	9197.669492	9356.451557	10602.8739	9358.319267	9711.9585112	8384.542326	9468.1203	7945.622657	8599.42842766667	5055.963553	4430.742566
482	Dioctyl phthalate	0.906	MS2 matched	391.28088	12.119	339529.5379	303778.387	546263.324	396523.749633333	389371.2022	473489.8845	460356.6793	441072.588666667	437853.2401	441326.5381	351477.1222	410218.9668	411861.2554	842226.744	459605.8457	571231.2817	422931.4401	508831.3042	387856.3929	439873.045733333	416589.0893	985686.0819	263984.8021	555419.9911	335423.5697	390408.2598	795130.73	506987.519833333	368492.8277	708172.6619	770189.6978	615618.3958	449958.4212	484768.072	451123.2535	450958.0055	740614.0077	515484.35198	422822.3152	335728.6437	339504.5559	366018.504933333	384057.2406	740818.9685
483	Dioctylamine	0.831	MS2 matched	242.28319	3.805	1397659.502	751029.6403	1020944.715	1056544.6191	1547987.221	1719193.752	944949.748	1404043.57366667	978235.4073	1552969.222	1635435.469	1388880.03276667	936869.3292	1048992.676	1348020.803	1111294.2694	1450858.218	1398102.065	1029166.625	1292708.96933333	1573164.295	1043162.021	1609526.098	1408617.47133333	1406535.922	1535608.787	1427314.466	1456486.39166667	1213224.532	1512520.742	1122467.801	1282737.69166667	1461958.777	1438614.855	1666791.932	1430116.825	1454340.726	1490364.623	1184282.12	1400085.555	1746860.084	1443742.58633333	1523634.912	1064727.556
484	Diphenyl phosphate	0.714	MS2 matched	251.04997	10.86	13308.25601	36580.05349	28356.00132	26081.43694	44092.02243	10791.32089	31615.25475	28832.8660233333	18071.4127	17864.41945	17828.68199	17921.5047133333	19660.12748	6858.996159	20881.0693	15800.064313	47395.32185	32999.03623	28771.76237	36388.7068166667	32843.87844	24423.96534	27932.33485	28400.0595433333	24562.23171	30335.69645	47772.20215	34223.37677	19108.47215	30765.77396	15661.94881	21845.3983066667	29554.70906	50880.94447	40807.99982	30767.65324	44702.51055	39342.763428	35119.25207	37986.3002	14058.25582	29054.6026966667	26398.32996	39781.09312
485	D-Octopine	0.802	MS2 matched	247.13985	0.729	748707.1716	486288.9153	448443.454	561146.513633333	543379.8045	537718.0893	527259.031	536118.974933333	592502.9985	499050.6724	590735.1378	560762.936233333	794415.993	788073.274	2072244.942	1218244.73633333	337970.8943	323523.2403	346991.904	336162.012866667	405370.5859	428538.1888	559063.5892	464324.1213	372376.0605	345538.2061	378703.7087	365539.3251	422747.4687	423032.3647	399158.5947	414979.476033333	520180.9801	525364.7154	541934.5935	525383.2348	521044.6517	526781.6351	598742.2102	623646.2902	583292.8342	601893.7782	359078.3527	339162.7543
486	Dropropizine	0.755	MS2 matched	237.15982	2.404	41601.10473	45261.07896	27897.22272	38253.13547	46431.36437	44744.07724	47531.6678	46235.7031366667	13787.57348	13711.98199	15954.80898	14484.78815	8474.458017	7432.053774	14038.67873	9981.73017366667	45264.41204	46920.66514	40258.44792	44147.8417	6983.688788	10613.63734	8330.562271	8642.62946633333	25127.71912	23130.90007	21794.32497	23350.9813866667	14363.0197	17031.60491	12447.90113	14614.1752466667	20100.83368	21374.45024	21398.00249	19436.26059	30646.52547	22591.214494	25570.64103	30168.68779	45461.98852	33733.7724466667	16641.79083	11163.84713
487	Ephedrine	0.742	MS2 matched	166.12242	5.245	21671.69837	18693.85532	14789.81683	18385.1235066667	12615.22824	15030.75315	15586.36917	14410.78352	13649.47428	15055.61782	15445.65028	14716.9141266667	8867.690233	10503.10378	14572.46906	11314.4210243333	15793.43284	15066.76101	13992.08269	14950.7588466667	8993.863581	7508.438585	9636.707391	8713.00318566667	11196.28485	14429.39293	11424.25722	12349.9783333333	12022.21953	10650.87355	11593.36757	11422.15355	13238.54484	12311.60714	13244.78177	11598.88641	13242.12972	12727.189976	11876.6774	13292.37723	12679.09277	12616.0491333333	10536.9396	9211.770278
488	Erucamide	0.785	MS2 matched	338.3353	11.101	115338.546	124808.9847	124049.3608	121398.963833333	67794.36802	44585.98425	151475.5609	87951.9710566667	394538.5908	87814.00942	435372.796	305908.465406667	222643.9565	101464.9303	406076.5994	243395.162066667	134026.951	134747.3507	79616.13003	116130.14391	145213.2129	127514.0743	52098.84145	108275.376216667	131737.7866	49033.18325	166475.8742	115748.948016667	154787.4214	96391.44252	248194.0201	166457.628006667	50593.72076	149806.4678	132975.48	157985.0821	130568.504	124385.850932	202342.2387	176100.8543	38179.50859	138874.20053	42054.90355	486312.4214
489	Ethyl vanillate	0.843	MS2 matched	197.07829	3.434	85102.56774	57122.88395	47232.66774	63152.7064766667	52597.95049	53351.71114	53808.85595	53252.8391933333	39911.624	38925.11963	37350.29415	38729.0125933333	56975.40608	56153.95175	123771.7718	78967.04321	58925.07958	58598.74421	59485.7532	59003.19233	26660.60776	25406.88051	30724.47764	27597.32197	51667.32537	48855.50758	52457.4893	50993.44075	45956.06446	45962.89857	45324.06561	45747.6762133333	50475.86717	51299.67539	51491.10854	51147.89846	51147.9194	51112.493792	42301.61508	46647.29321	42390.21583	43779.70804	40600.36306	39895.24661
490	Ethylbeta-carboline	0.763	MS2 matched	197.10577	4.763	21463.69587	16715.11925	16897.18172	18358.6656133333	19409.38416	19431.69762	20216.91932	19686.0003666667	6146.697589	8710.411208	7747.484562	7534.864453	13316.42255	16486.70802	18805.72888	16202.95315	21405.58792	20277.17142	20466.86357	20716.54097	9197.891152	11241.9588	13842.52329	11427.4577473333	13249.48258	14119.3142	14004.22823	13791.0083366667	18772.68769	21616.77328	19033.24231	19807.56776	16784.46647	16785.0913	16460.11677	16787.61834	16604.36838	16684.332252	20137.54826	19387.40094	20341.23137	19955.3935233333	18775.68638	20272.92416
491	Ethylparaben	0.753	MS2 matched	167.06854	7.852	89370.99628	69591.33833	56702.65421	71888.3296066667	50437.58356	59260.25117	60325.15552	56674.3300833333	59481.13192	73371.26865	45768.90006	59540.4335433333	59254.08227	35139.15285	98115.20508	64169.4800666667	58094.93002	35920.72408	57901.82045	50639.1581833333	62773.40887	27566.37707	52420.92936	47586.9051	49906.5908	52863.01701	36429.61448	46399.7407633333	59350.83583	33960.35497	34797.48993	42702.8935766667	58047.19655	36536.56768	58240.95546	37959.70058	58167.68441	49790.420936	48850.21023	31180.32306	50130.64488	43387.05939	55638.28013	32003.02191
492	Euphol	0.827	MS2 matched	409.37936	13.771	41641.51663	76267.02906	63166.67313	60358.4062733333	81827.4608	74104.0846	74235.63897	76722.39479	94671.53012	80126.8538	89671.69737	88156.6937633333	111263.2407	126889.3316	22838.98551	86997.1859366667	73274.98155	79137.70578	83542.38631	78651.6912133333	95593.03347	95973.22592	106484.8068	99350.3553966667	109910.0996	86369.0171	79165.08393	91814.7335433333	82891.01337	77287.51679	71679.76172	77286.0972933333	96088.02943	95311.18446	105668.6099	97732.99584	97644.90994	98489.145914	88025.41158	110990.6352	88845.95125	95953.9993433333	87245.5795	83917.09933
493	Fenamiphos sulfone	0.712	MS2 matched	336.10278	3.171	14367.16146	11495.39354	10759.55893	12207.37131	12252.99587	12463.06261	11973.07129	12229.7099233333	7612.117228	7593.016172	7602.422608	7602.51866933333	8236.213185	8610.54156	13890.70319	10245.8193116667	19577.42754	21567.02808	21709.49533	20951.3169833333	5764.475067	5563.836901	6104.284101	5810.86535633333	16645.78231	16831.25944	17571.46173	17016.1678266667	14745.70262	15652.10493	15615.05125	15337.6196	13455.8647	13796.02454	13492.57345	13384.29032	13472.13902	13520.178406	14262.28035	15656.83215	14830.99781	14916.7034366667	10216.27223	10729.23575
494	Fenpropimorph	0.842	MS2 matched	304.26147	11.126	10577244.19	9852338.554	11127976.12	10519186.288	5476890.099	26732969.29	10126619.08	14112159.4896667	17733600.77	3890544.4	3445179.861	8356441.677	8780514.763	3078281.58	991625.5623	4283473.96843333	6251352.718	6708808.585	2348571.047	5102910.78333333	6900422.16	11392343.11	4356648.03	7549804.43333333	12238518.19	2197618.616	9141900.346	7859345.71733333	775990.7857	4154882.103	6932925.294	3954599.39423333	2323924.701	2007601.808	2453038.359	12388624.59	1966620.018	4227961.8952	11742412.75	30717377.56	1560351.564	14673380.6246667	3296479.399	2145183.717
495	Fibleucin	0.703	MS2 matched	357.19928	8.841	99104.42266	60781.14571	60188.99572	73358.18803	69469.92159	70567.11613	25843.41424	55293.4839866667	33885.40546	64582.81876	68674.15986	55714.1280266667	45846.71279	38049.14049	110067.0242	64654.2924933333	90400.03441	89013.95867	79782.92115	86398.97141	79393.56557	81211.11213	94705.62931	85103.43567	71939.08091	69151.02398	37095.73381	59395.2795666667	54541.87757	67524.24372	62532.17813	61532.7664733333	70355.55069	73544.38757	71741.73888	66703.9777	71608.93828	70790.918624	62312.78144	51986.49406	26974.37305	47091.2161833333	23908.73718	29054.23555
496	Flecainide	0.715	MS2 matched	415.14316	4.213	8580.973242	6056.388043	11518.24234	8718.53454166667	21963.84001	20602.74521	20929.23014	21165.2717866667	22941.19567	22299.81564	21398.17723	22213.0628466667	3214.693674	3016.2548	185052.8476	63761.265358	13083.32554	12201.18802	14008.71022	13097.74126	30177.68763	31388.3406	43167.84803	34911.2920866667	21611.81056	19226.19984	20140.22415	20326.0781833333	12537.50296	13471.61905	13293.17306	13100.7650233333	15610.49567	15781.61523	16443.47837	15170.98268	15786.3143	15758.57725	12778.70599	14062.22211	11175.29873	12672.07561	10427.58981	11408.91817
497	Flurtamone	0.701	MS2 matched	334.10989	2.401	45073.12965	35346.84078	32530.92334	37650.2979233333	25893.63931	26843.38633	26868.87845	26535.3013633333	36632.52402	33287.92408	33669.30008	34529.91606	26237.20217	26392.81254	45023.29163	32551.1021133333	34915.24476	35720.13663	37520.69558	36052.0256566667	43020.47407	42768.16655	55093.8621	46960.83424	24566.77713	23721.89028	24867.32332	24385.3302433333	28186.76946	30374.63543	30362.82715	29641.41068	33973.17469	33849.83392	36087.89965	32973.79265	34115.82801	34200.105784	43453.48759	43939.61066	42561.11138	43318.0698766667	25900.72338	26141.32779
498	Fructosyl-lysine	0.775	MS2 matched	309.16452	0.57	11787.35033	8044.108953	7920.435011	9250.63143133333	25527.5061	26856.89439	26381.95889	26255.4531266667	6377.514191	6652.112908	9057.049152	7362.225417	8605.460711	6468.714965	11316.18512	8796.786932	10191.2048	11371.92173	9439.379172	10334.1685673333	2675.430842	1773.10432	2229.27208	2225.93574733333	21312.20574	20433.1818	24110.48998	21951.9591733333	12507.99849	11494.09948	11217.23279	11739.77692	14462.34665	14554.39333	14671.48711	14674.11672	12886.12826	14249.694414	16585.33537	11391.87007	16672.6724	14883.2926133333	10274.18128	10632.85466
499	Furan	0.702	MS2 matched	69.03229	0.643	118633.9428	85691.45533	96577.52908	100300.975736667	90406.12156	95328.62183	93143.74264	92959.4953433333	83827.66779	83709.16834	85101.22653	84212.6875533333	132925.6198	132776.8724	206350.4612	157350.984466667	86407.87896	81033.60319	93439.76496	86960.4157033333	87754.36749	96401.71547	96363.21675	93506.4332366667	111132.122	104247.9305	108943.3929	108107.815133333	101263.6025	97483.26234	94075.86124	97607.57536	101328.0769	103878.1859	103872.8067	105993.872	102020.721	103418.7325	116962.495	112443.0778	102416.2688	110607.280533333	74140.08844	74168.60643
500	Fusaric acid	0.753	MS2 matched	180.1021	4.647	55084.93324	35260.97294	30732.22647	40359.37755	7698.069899	11945.88741	6248.815056	8630.92412166667	4708.2071	8586.210972	10730.3446	8008.254224	19768.17965	7184.23435	28876.95801	18609.79067	17501.07924	8607.695776	18574.67485	14894.4832886667	43402.65308	43702.84416	31279.46539	39461.65421	22134.82908	23826.68428	18083.87421	21348.4625233333	13797.92828	2545.529783	12917.18052	9753.54619433333	18478.12885	18867.65073	19979.49958	16566.53964	18884.57515	18555.27879	4458.331405	10802.48996	4743.944557	6668.25530733333	7605.870685	3286.199058
501	Galaxolidone	0.71	MS2 matched	273.19312	3.766	552301.1568	315958.3704	256704.8207	374988.115966667	325332.2205	329439.3822	335074.7568	329948.7865	150828.0411	153725.0778	147946.6475	150833.255466667	102925.0146	99016.88994	293864.0452	165268.649913333	294009.6832	296469.6294	306986.403	299155.238533333	55543.03536	56028.27843	71925.17768	61165.4971566667	374965.9829	374001.9314	386396.8398	378454.918033333	183952.5964	184486.4228	182775.6805	183738.233233333	236328.0898	236956.9644	236960.7909	235141.2961	236322.1973	236341.8677	147416.9181	158337.0908	139762.9506	148505.653166667	126758.5277	127205.8605
502	gamma-Glu-leu	0.784	MS2 matched	261.1402	2.229	21683.54363	14662.74482	15498.14858	17281.47901	11159.29669	22453.73995	23055.21594	18889.4175266667	19971.35039	17012.09563	10149.68014	15711.0420533333	27343.37244	32190.32129	37185.49554	32239.7297566667	3940.584627	4189.16698	6401.353096	4843.70156766667	3334.586991	10491.30056	10307.67596	8044.52117033333	18580.57872	17484.05498	14070.93851	16711.8574033333	4284.185347	4436.873241	3087.09249	3936.05035933333	16855.92182	13547.05318	16196.40152	16829.49726	16810.20706	16047.816168	6956.985275	6802.638662	11193.07064	8317.564859	5416.211796	4551.266924
503	Gardenin B	0.732	MS2 matched	359.10696	3.394	28587.74624	23169.11488	20673.55491	24143.47201	19093.29146	19766.06492	18268.97329	19042.7765566667	14260.82792	16197.43111	13482.45632	14646.9051166667	22257.21227	19738.20031	32574.95621	24856.7895966667	17742.65253	17243.82176	18052.58875	17679.68768	10206.40528	9450.381851	12246.82079	10634.5359736667	22247.63148	23138.95373	23829.98668	23072.19063	17940.77876	17183.86547	17435.75524	17520.1331566667	18491.16091	19382.88403	17446.14936	18267.14513	18497.28903	18416.925692	15172.59038	13523.07519	14496.45513	14397.3735666667	16390.23305	16152.09542
504	Gentisyl alcohol	0.829	MS2 matched	141.05418	2.853	7038.775369	3531.57043	4222.7786	4931.04146633333	4371.276943	3537.529766	3012.741493	3640.51606733333	3433.97182	2287.335885	2476.640678	2732.649461	1289.403483	2198.743047	2172.157859	1886.76812966667	2553.584349	2084.177574	1008.555793	1882.10590533333	1064.201036	2753.610214	1770.639027	1862.816759	22513.73535	22219.22915	20431.095	21721.3531666667	2612.301076	2051.368362	2243.063028	2302.24415533333	5170.708166	6312.103615	5174.651017	5180.878104	6381.301279	5643.9284362	1881.959371	4454.129629	3830.911432	3389.000144	725.5140261	2817.344903
505	Ginsenoside Rh3	0.711	MS2 matched	605.44299	11.567	71418.57787	93445.82632	56750.61717	73871.6737866667	139914.8867	160045.5076	157382.486	152447.626766667	99473.74195	105642.9543	110781.8144	105299.50355	80597.69333	96432.49712	21549.1921	66193.1275166667	125359.4279	146620.7912	150207.0721	140729.097066667	63762.64677	59285.73409	56583.95013	59877.4436633333	164483.5868	171642.2766	194789.3995	176971.7543	107357.5772	119374.4172	96857.46775	107863.15405	130581.288	124183.7056	138549.2284	130628.2986	117178.4032	128224.18476	147386.4769	128817.2101	114267.1111	130156.9327	100943.4869	89750.46739
506	"Glutamine Analogue, 1"	0.879	MS2 matched	147.07484	0.707	485927.1067	358141.6844	323855.1383	389307.976466667	284161.4626	290426.908	294075.0854	289554.485333333	270704.9835	236523.3055	259525.2013	255584.496766667	223448.398	230941.6114	517220.3391	323870.116166667	208140.669	187949.2662	203686.5668	199925.500666667	239764.5586	245108.3711	284258.8685	256377.266066667	292466.0058	280959.5248	310488.6029	294638.0445	156076.3719	154042.9953	138267.4758	149462.281	259902.8071	258176.0725	270754.4063	257807.9361	257778.5739	260883.95918	180253.4084	174153.0156	164170.8348	172859.086266667	277168.5074	281990.8854
507	Glyceryl monooleate	0.862	MS2 matched	357.29736	11.406	885396.3693	664091.2774	558034.0487	702507.2318	357296.5348	559789.9619	483113.0218	466733.172833333	646842.4112	766179.5583	645714.2025	686245.390666667	711848.6545	594924.9284	147836.2678	484869.950233333	659553.7594	651437.6963	734071.5455	681687.667066667	602684.8455	634213.7988	882010.6193	706303.087866667	827903.1147	915980.2058	933035.8802	892306.400233333	1224058.979	766810.6132	666173.2074	885680.9332	1030889.723	729923.7221	774308.8311	729662.8135	772737.4414	807504.50622	1103235.387	1112706.095	1217814.836	1144585.43933333	720397.5702	640735.4376
508	Glyceryl monostearate	0.818	MS2 matched	359.31412	11.822	2568610.769	2340916.717	1247018.105	2052181.86366667	1182261.389	1125159.213	1225404.085	1177608.229	1222596.558	1238122.663	1207676.181	1222798.46733333	1145419.44	1290531.189	326181.657	920710.762	1114086.229	1226651.64	1192361.168	1177699.679	1195585.774	1062135.028	1282775.007	1180165.26966667	1262478.552	1133120.707	1158412.507	1184670.58866667	733928.7619	727895.9115	677413.9113	713079.528233333	1471361.203	1143990.008	1555723.114	1434551.6	1434002.666	1407925.7182	938527.9873	1079789.585	878924.054	965747.208766667	1034737.761	776103.5972
509	Glyceryl palmitate	0.783	MS2 matched	331.28061	11.192	643595.3451	284388.883	818408.7654	582130.997833333	1477903.892	875569.8787	1653774.848	1335749.53956667	1725674.148	687829.6273	1734683.722	1382729.16576667	4761593.214	2134001.132	377405.3156	2424333.22053333	1047739.724	878446.9362	6018844.372	2648343.6774	1083941.032	756677.3282	294340.448	711652.936066667	745349.2655	3251058.595	1415416.337	1803941.39916667	569313.9861	1249181.001	4189329.721	2002608.23603333	2004135.25	1852756.77	2549277.206	1439305.371	1698609.07	1908816.7334	1812310.311	907736.6111	1985423.021	1568489.98103333	1675477.184	484193.7623
510	Gly-Tyr-Ala	0.767	MS2 matched	310.14005	2.554	16932.20837	9561.878852	8290.968177	11595.0184663333	5951.170725	6077.894487	6103.828778	6044.29799666667	4289.618568	3794.398761	3910.86944	3998.29558966667	9011.331135	9234.545559	18036.43359	12094.103428	4146.529334	4869.180953	5108.239773	4707.98335333333	4884.096792	4820.810372	7413.001197	5705.96945366667	5211.891103	5621.036899	5987.312008	5606.74667	3194.924764	3151.851047	2806.819419	3051.19841	6711.24373	6694.107173	6818.088088	6757.355022	6291.970075	6654.5528176	4742.953664	5078.531593	4132.792154	4651.42580366667	3152.187343	3721.669321
511	Guanine	0.763	MS2 matched	152.05492	1.167	4187.036803	75812.94438	43732.03524	41244.0054743333	61033.03944	35126.74625	32496.91468	42885.56679	36678.81919	47643.0026	36918.20201	40413.3412666667	37540.4118	34172.50492	6081.882579	25931.5997663333	39675.02427	30829.89996	64913.48646	45139.47023	52097.92654	41915.06071	48540.56832	47517.8518566667	35722.51656	35549.90215	40909.3608	37393.9265033333	26548.80733	67571.06069	27390.52467	40503.46423	56542.36101	72822.8008	56680.90669	75557.87256	49039.04963	62128.598138	36953.69885	62376.66704	36466.15659	45265.5074933333	25546.66547	42494.00457
512	Harman	0.82	MS2 matched	183.08884	4.325	46054.33179	38672.24069	38408.46341	41045.0119633333	60202.24942	63165.525	54356.02273	59241.2657166667	37086.98681	40604.29563	33308.39619	36999.8928766667	16373.88093	28144.88064	29373.74325	24630.83494	43295.37323	40058.13958	45485.10499	42946.2059333333	13853.40881	26549.71953	17198.6217	19200.5833466667	44025.77771	35049.24894	39156.59003	39410.5388933333	32777.69223	35449.46646	30052.51661	32759.8917666667	37590.80931	36156.56546	38700.96234	39331.9879	37319.34637	37819.934276	35418.71599	37177.2916	36123.79326	36239.9336166667	31914.11742	25301.67936
513	Hexylresorcinol	0.71	MS2 matched	195.12103	9.64	126755.2692	125481.3516	132925.4075	128387.342766667	145460.3128	149940.289	122340.1377	139246.913166667	146543.781	129920.8132	154042.8357	143502.476633333	169525.6196	154824.2166	130862.8112	151737.549133333	136823.1781	129890.0311	155673.7397	140795.649633333	190414.1045	125601.1829	136845.2431	150953.510166667	150386.8849	138872.0381	98778.71344	129345.878813333	110699.6897	132159.9546	147915.0488	130258.231033333	148654.4409	166360.5331	163236.0488	157378.9341	163268.1842	159779.62822	189719.9267	137480.4663	131908.15	153036.181	159364.0146	160607.0353
514	Hirsuteine	0.784	MS2 matched	367.20709	6.201	16858.32853	11179.2728	8878.367442	12305.322924	48884.04018	54750.44456	57067.73022	53567.4049866667	9086.448583	9428.564297	12780.95548	10431.9894533333	40954.08656	47274.2534	120172.976	69467.10532	81559.06845	84120.81334	145658.5035	103779.461763333	34963.30313	18461.03014	24232.25182	25885.5283633333	51072.0927	34505.15234	66091.80381	50556.3496166667	40779.12552	49412.29387	64709.92954	51633.7829766667	17945.37962	55832.3825	53111.65299	54599.08945	30136.63533	42325.027978	48254.31841	47053.53453	37066.21833	44124.6904233333	30591.78324	30501.34882
515	Hordenine	0.705	MS2 matched	166.12062	6.245	21497.96462	16914.1881	17478.1968	18630.1165066667	15777.61029	16487.02984	15665.25823	15976.6327866667	9353.667739	10841.01167	4781.386588	8325.35533233333	14341.49345	8312.23633	15000.77375	12551.5011766667	20390.01344	16160.15109	25359.20934	20636.4579566667	10013.83431	7948.588048	5732.442642	7898.28833333333	11410.19042	15215.72128	21034.02438	15886.64536	11185.83628	22810.70862	19045.56279	17680.7025633333	12169.46374	11520.82894	13408.21039	9682.889067	11228.7002	11602.0184674	19968.70825	10926.44938	13201.33986	14698.8324966667	9086.105514	15114.45046
516	Hypericin	0.75	MS2 matched	503.15222	3.311	12831.54199	10545.58391	9675.416329	11017.5140763333	8382.576558	6802.416544	8636.809193	7940.600765	6516.466403	8041.113662	6880.695862	7146.09197566667	9501.084978	8000.322094	9608.229198	9036.54542333333	10733.5601	10136.99114	8900.017139	9923.522793	3829.479213	3354.910275	4755.706604	3980.03203066667	9611.421675	11888.30308	9636.768156	10378.8309703333	8259.281959	8433.425667	9007.29252	8566.66671533333	8691.453414	9741.065203	8691.443222	7795.43108	9160.704054	8816.0193946	7498.982169	8644.519126	8325.889689	8156.46366133333	8454.760722	6895.651402
517	Hypocrellin B	0.762	MS2 matched	529.1507	2.377	99162.76544	71427.41987	59727.51053	76772.56528	34241.16198	37105.51916	33086.82944	34811.1701933333	17657.29636	17754.9675	14222.49581	16544.91989	43932.00656	45501.24758	82640.85792	57358.0373533333	27717.43146	26859.69906	28285.7157	27620.94874	23128.84478	22369.71087	30343.9524	25280.8360166667	45551.85875	42662.44476	43639.23574	43951.17975	22013.43464	20681.28746	18996.5824	20563.7681666667	37366.17402	38985.05938	36417.28891	37590.30967	37365.3659	37544.839576	22337.86011	23646.58631	21344.97637	22443.14093	19908.71819	13237.89727
518	Imazamox	0.704	MS2 matched	306.14285	3.272	10791.42631	8627.56263	7183.71874	8867.56922666667	10397.70309	12477.06231	13726.31654	12200.3606466667	10445.0411	10303.13326	10892.33513	10546.8364966667	16764.05533	16762.11019	36054.2727	23193.4794066667	12641.40181	13420.74497	12982.17607	13014.7742833333	5522.462049	5382.921797	6956.434252	5953.939366	12432.77145	11790.97845	10968.41958	11730.72316	11356.44695	11324.17591	9843.12369	10841.24885	12326.57049	12927.58187	12094.91921	13696.85617	12326.22244	12674.430036	10516.93623	11601.09545	10980.66509	11032.8989233333	8530.217587	9127.284194
519	Imidocarb	0.786	MS2 matched	349.18094	3.504	10792.0847	12690.69876	11038.57021	11507.11789	11001.41914	10885.16195	11370.5292	11085.70343	11309.33384	14433.10501	9174.217264	11638.8853713333	13987.66065	9442.562584	13041.80202	12157.3417513333	12836.62612	9297.923965	10613.79021	10916.1134316667	13191.26727	9408.590106	8395.562819	10331.8067316667	9664.598185	9563.609051	10148.90281	9792.37001533333	13554.101	9232.559424	12803.89081	11863.517078	15120.8491	14755.06523	14752.47858	15070.47082	12408.28029	14421.428804	13107.69953	10745.39903	11406.66217	11753.2535766667	14029.06954	11128.78731
520	Indole-3-acetyl-L-phenylalanine	0.708	MS2 matched	323.14627	5.38	20567.8187	18936.15797	12226.42053	17243.4657333333	14590.40419	15708.52454	14694.26374	14997.7308233333	18567.53031	18770.22159	19193.49138	18843.74776	14866.2422	13974.7579	15785.53719	14875.51243	13033.32439	14233.87086	18095.47828	15120.8911766667	13525.43882	15529.97551	15082.57462	14712.6629833333	13854.29339	13311.88428	13795.12557	13653.7677466667	17735.19995	16059.47943	12206.99623	15333.89187	16049.55296	14033.95546	16049.80345	16159.9723	15828.8232	15624.421474	17653.69947	13984.1137	13336.3433	14991.38549	21027.20636	23107.26326
521	Indole-3-carboxaldehyde	0.838	MS2 matched	146.05933	2.381	30746.17294	21720.23853	18262.48073	23576.2974	13865.99445	13949.60114	14258.58575	14024.7271133333	16972.43844	16740.53226	16024.43248	16579.1343933333	18249.49053	17841.05985	39865.67733	25318.74257	11632.94099	11703.9812	12253.45435	11863.4588466667	13235.70019	12961.64384	15506.94089	13901.4283066667	14766.47714	14353.99687	14238.94802	14453.1406766667	8592.353659	8407.786175	8217.80718	8405.982338	16003.57582	15685.5486	16033.53635	15397.75343	15684.65256	15761.013352	9948.392343	11056.51522	10526.42913	10510.4455643333	15206.21123	14518.1211
522	Inosine	0.742	MS2 matched	291.07327	1.436	6696.802216	11880.72383	16925.61737	11834.3811386667	5557.615253	5709.330773	5875.128069	5714.02469833333	15581.03099	32877.94845	12501.59613	20320.1918566667	10001.1321	15731.74787	10762.88035	12165.25344	8581.129849	6947.624321	8724.696773	8084.48364766667	10886.86355	12188.6656	24443.04527	15839.5248066667	8209.732043	6046.26348	8311.471395	7522.48897266667	11697.2279	10201.84721	11194.21746	11031.0975233333	13371.37931	13602.46268	12388.08866	13371.69645	14075.85552	13361.896524	15756.65496	28215.47075	37050.63025	27007.58532	14204.64291	12630.4292
523	Isobutyl 4-hydroxybenzoate	0.747	MS2 matched	195.10149	7.852	139104.2483	119196.942	129688.8474	129330.012566667	84783.98096	92777.10749	106488.818	94683.30215	97183.43297	151562.8168	71549.443	106765.230923333	117612.9515	84546.56724	154784.4957	118981.338146667	112083.3871	80662.12669	61477.18386	84740.8992166667	119625.0786	116316.0535	98782.19478	111574.442293333	47734.69057	117986.7721	71803.53333	79174.9986666667	110623.435	85316.4326	108544.31	101494.725866667	84136.70872	84334.49631	77797.44754	72874.17787	84414.60995	80711.488078	92232.94859	76874.72936	98608.96318	89238.8803766667	96089.62357	95294.27555
524	Isobutyric acid	0.702	MS2 matched	89.05814	5.11	45512.74876	74814.31207	58733.94033	59687.0003866667	46365.00683	45026.37024	48363.54068	46584.9725833333	57068.46165	61599.07272	51524.09429	56730.5428866667	48393.87111	44711.24815	46784.50729	46629.8755166667	75161.65017	52423.11423	55719.8153	61101.5265666667	69983.85593	53746.82356	52867.16496	58865.94815	48635.28482	60280.62816	51797.07724	53570.99674	85731.11805	62869.97706	46599.10561	65066.7335733333	59347.06492	44524.98379	55229.73341	50505.85201	52832.99985	52488.126796	58776.4576	53121.02212	48679.40727	53525.6289966667	65899.58342	59751.39825
525	Isoferulic acid	0.737	MS2 matched	195.06493	3.948	71293.00149	53532.07439	43346.23946	56057.1051133333	102760.563	100201.8105	104646.3343	102536.235933333	48751.59744	47257.51862	47072.07391	47693.72999	32598.30843	32428.58528	63451.2096	42826.0344366667	35110.04131	33851.58846	35962.61822	34974.74933	11926.82397	12757.34405	15408.79115	13364.3197233333	120304.0468	121486.8021	123309.5493	121700.132733333	30740.3613	29424.87064	29973.22822	30046.1533866667	54208.92459	56036.42661	54208.89685	57491.3192	53414.38064	55071.989578	29192.86778	31678.06861	30485.69582	30452.2107366667	26091.55664	25363.81473
526	Isonicotinic acid	0.78	MS2 matched	124.03727	2.555	43768.80426	33364.96019	26099.18778	34410.9840766667	65504.89905	69296.28587	69208.01765	68003.0675233333	25018.21244	25260.30756	28314.039	26197.5196666667	27437.20394	27713.47339	52860.87202	36003.8497833333	35880.5668	35575.33899	33470.99223	34975.6326733333	5215.294866	5182.365262	5455.373337	5284.34448833333	64928.8897	65306.43371	64216.06758	64817.13033	41185.70171	39696.43879	38765.12877	39882.42309	42826.21137	41459.50706	42664.31664	39773.19885	42305.99997	41805.846778	45940.02873	44573.41768	46228.00742	45580.48461	22424.66026	23854.98736
527	Isoschaftoside	0.885	MS2 matched	565.15576	4.135	1454132.589	888991.5523	762669.2443	1035264.46186667	881684.3382	874655.0361	897750.6475	884696.673933333	287807.8833	279875.1102	271448.5144	279710.502633333	1099780.652	1092134.589	2488547.546	1560154.26233333	709125.6946	714209.1521	723242.8964	715525.914366667	582311.3971	572716.6963	734285.7628	629771.2854	595711.4384	595985.301	618826.5602	603507.766533333	1015055.661	984365.5893	992460.4574	997293.902566667	917663.5613	922479.98	917654.3626	911301.677	920006.4694	917821.21006	1226755.335	1287222.922	1140806.529	1218261.59533333	895873.002	908671.6407
528	Jacobine	0.713	MS2 matched	352.22971	5.933	21745.17317	17276.82221	13846.80535	17622.9335766667	19636.74582	11977.22453	21199.66624	17604.54553	18543.0934	18207.14184	18135.42628	18295.2205066667	20158.66142	15901.02926	25971.4452	20677.0452933333	21322.865	16936.00173	20817.235	19692.03391	16608.29509	13572.49887	15926.36848	15369.0541466667	19356.8624	20468.96021	21850.65376	20558.8254566667	21127.78814	21072.33162	19808.22723	20669.4489966667	29717.5004	30103.80833	25960.27845	30109.84382	29708.04408	29119.895016	20547.81529	21544.58084	20980.9217	21024.4392766667	19989.99329	18541.94739
529	Jasmolone	0.712	MS2 matched	181.12067	6.077	136498.8289	117156.1992	89262.54733	114305.858476667	93419.45092	90566.57517	92003.9005	91996.6421966667	77484.43591	71747.06277	63652.49998	70961.3328866667	55397.76809	63198.6732	101919.2697	73505.2369966667	72375.60396	71378.7094	69998.89109	71251.06815	59188.17155	57892.85158	65249.59212	60776.87175	82605.67637	86467.74951	83898.19599	84323.8739566667	68494.91263	61216.90202	58138.87533	62616.89666	74738.45047	75691.47556	76181.65103	72014.80715	86759.17987	77077.112816	46118.96401	69020.14564	66125.77089	60421.6268466667	69232.68891	68903.9086
530	Karakoline	0.758	MS2 matched	378.25967	8.144	25419.37828	20980.73949	16046.00778	20815.3751833333	8699.220351	15218.40947	8791.447742	10903.0258543333	16588.9433	10469.90153	5575.394461	10878.0797636667	7634.202059	18243.37548	22050.88099	15976.152843	45335.37279	51740.31114	44434.38541	47170.0231133333	48104.37387	50539.30879	57714.14671	52119.2764566667	20791.41497	20515.50984	10436.14219	17247.689	36410.74155	35345.12396	34288.35587	35348.0737933333	17782.8983	25961.97232	24973.53504	26010.19689	24999.01668	23945.523846	15302.04171	34000.10826	28633.79214	25978.64737	18302.75722	9053.782985
531	Khelloside	0.809	MS2 matched	409.10944	3.017	17623.20907	7006.359621	6074.825951	10234.798214	7566.655359	7876.516644	7561.255791	7668.142598	16560.05432	12235.44349	13668.37752	14154.62511	9167.512914	8392.646931	30018.56023	15859.5733583333	5830.70227	7084.109211	4492.040357	5802.283946	5070.953924	5714.625488	13753.60231	8179.72724066667	10209.23818	10452.21523	7087.273004	9249.57547133333	6338.372934	7511.957053	7722.248531	7190.859506	8597.267301	12690.30401	8594.545474	9397.63676	9414.726606	9738.8960302	6981.196106	11089.80123	10003.82638	9358.274572	5835.033326	7305.046164
532	Kinetin	0.768	MS2 matched	216.08768	3.885	31246.58217	23108.64347	20263.04072	24872.7554533333	341587.6544	347711.4915	344633.8239	344644.323266667	69726.08811	67066.4166	65018.33459	67270.2797666667	39517.17701	38002.38275	76110.95623	51210.1719966667	160403.3443	156591.113	166619.5364	161204.664566667	12094.95752	11529.30406	11679.76465	11768.0087433333	273675.6524	275032.7766	284676.0769	277794.8353	139689.5222	136541.6578	135410.5983	137213.9261	142458.7016	141819.6266	146226.3237	141769.4736	141765.6741	142807.95992	155400.2474	155488.3667	144000.6275	151629.7472	48902.1885	48946.51935
533	Kojic acid	0.832	MS2 matched	143.03206	2.601	29507.82555	20283.43924	15183.37974	21658.2148433333	22211.16274	24261.6641	26839.20471	24437.34385	16284.86777	16661.31863	15214.28376	16053.4900533333	19870.82034	19871.39161	42459.62137	27400.6111066667	17580.74059	19423.48581	16710.58353	17904.9366433333	2485.63276	2095.442306	2610.87222	2397.315762	18873.63178	18305.26905	21396.59009	19525.16364	20725.436	21319.67724	18533.72388	20192.9457066667	20499.92334	19021.91926	19012.57971	19010.55936	19320.43228	19373.08279	25471.19673	24465.28615	25633.96281	25190.1485633333	10352.26552	8871.00389
534	Kotanin	0.766	MS2 matched	439.13895	0.947	10179.12165	51236.65235	17811.6174	26409.1304666667	8301.379846	7067.666604	8568.091925	7979.046125	24550.44057	62318.07688	24208.79525	37025.7709	52744.09629	29960.2845	20320.96065	34341.78048	17703.47654	13807.15075	10747.36726	14085.9981833333	38368.74925	45555.04297	24279.93864	36067.9102866667	7977.566777	9810.97536	14008.29255	10598.9448956667	27825.00203	13552.94682	27026.90512	22801.61799	17495.01347	14196.95046	17589.95978	16575.69447	7194.689283	14610.4614926	33818.23444	15155.86056	17045.08019	22006.39173	23438.68553	30185.73434
535	L-Glutathione (oxidized form)	0.72	MS2 matched	613.47491	12.239	106029.0713	85480.73354	87056.9753	92855.59338	63479.22092	121893.1633	43086.98479	76153.1230033333	214629.4744	85351.055	106713.6316	135564.720333333	248051.1246	241405.2672	57699.33086	182385.240886667	84175.4217	56597.40705	81029.27465	73934.0344666667	108466.3592	156522.7141	212142.1075	159043.726933333	109964.4124	79067.98753	75891.16237	88307.8541	42014.1227	80855.26396	100081.3289	74316.9051866667	129335.0628	124680.388	128947.2582	135805.9203	85634.9365	120880.71316	62798.68716	99918.88084	75225.123	79314.2303333333	209873.391	90756.63663
536	Licoagroside B	0.755	MS2 matched	455.11642	2.322	193449.9475	104994.6627	82146.07109	126863.56043	43190.21925	45545.66496	44055.37816	44263.7541233333	52550.13824	53188.52859	61345.33246	55694.66643	313386.9359	297820.7891	617426.755	409544.826666667	119671.8972	122607.6533	127746.3037	123341.9514	858.3006835	777.2794139	2159.406021	1264.9953728	46348.86467	47111.27283	41964.31604	45141.4845133333	41243.90853	86591.05243	89901.30886	72578.7566066667	113842.8223	113895.8913	139882.8062	113851.5885	114403.58	119175.33766	93508.86667	101882.1783	78036.93689	91142.66062	33333.39207	60077.7359
537	Limocitrin	0.755	MS2 matched	347.0824	3.504	12767.19783	9996.950357	8231.653988	10331.9340583333	10606.04187	9224.232393	9815.305789	9881.86001733333	3973.548879	3986.69121	4145.929175	4035.38975466667	6100.873592	7107.47165	10770.46065	7992.93529733333	48092.99604	48032.01233	51189.83365	49104.94734	8281.57084	9456.580965	12408.51534	10048.8890483333	7835.545804	6557.946678	8676.835669	7690.10938366667	19016.03531	18694.7002	20270.46814	19327.0678833333	14409.00002	14238.2185	14751.87753	14769.70091	14110.35492	14455.830376	11368.37925	12886.62329	12623.19888	12292.7338066667	7125.826658	6535.294879
538	Linolenic acid	0.926	MS2 matched	279.23047	9.746	2159743.431	1161179.969	959024.0936	1426649.16453333	2892684.374	2858065.935	2936707.517	2895819.27533333	1186506.103	1191642.938	1187979.505	1188709.51533333	819737.2074	863286.8431	1962878.648	1215300.8995	1708548.678	1774211.143	1724272.378	1735677.39966667	525414.2829	595644.3749	638207.359	586422.0056	4071760.845	3851874.861	3984456.29	3969363.99866667	1240263.357	1348141.726	1171018.552	1253141.21166667	1710506.263	1786070.661	1680152.887	1785921.263	1785844.667	1749699.1482	883470.7891	1078148.301	870758.944	944126.011366667	1285816.336	1192891.715
539	Linolenic acid ethyl ester	0.925	MS2 matched	307.26379	10.663	768848.9622	458848.6799	397690.6434	541796.095166667	375542.1992	391927.69	411624.3359	393031.408366667	801756.9732	775585.9158	760963.7656	779435.551533333	541940.2238	543198.6908	678631.1517	587923.355433333	91409.1649	90304.50594	87336.91464	89683.5284933333	470590.6926	455043.6542	564754.7624	496796.369733333	285747.5833	303752.0112	308538.1619	299345.9188	267651.0056	273397.4532	294323.9234	278457.460733333	429099.47	428337.0349	443624.7454	423035.6446	425911.1619	430001.61136	219072.2761	203183.0417	180013.5364	200756.284733333	308653.7183	250733.7331
540	L-Norleucine	0.877	MS2 matched	132.10027	0.833	46151.73912	187834.7087	178793.8834	137593.44374	122345.2751	104772.7869	151938.3337	126352.1319	166141.4167	194538.3874	143004.5473	167894.7838	168339.032	200322.9234	35567.2152	134743.056866667	110355.9828	51903.39086	84103.6993	82121.02432	135977.6537	130937.0729	124805.9269	130573.551166667	122829.9493	127580.8797	99357.79147	116589.540156667	129345.1685	96544.17737	92145.97207	106011.772646667	140820.6096	140867.9955	143222.4696	147212.636	126546.761	139734.09434	161058.0033	132458.4077	122254.8622	138590.4244	120035.8923	95246.86357
541	Loliolide	0.704	MS2 matched	197.11557	4.231	35209.80935	28049.09862	25388.91616	29549.27471	25125.78631	25043.70323	24426.41151	24865.30035	18711.52506	19310.86376	21686.49714	19902.9619866667	16572.73598	18044.81395	24274.61528	19630.7217366667	21210.18026	21240.40071	21366.7135	21272.43149	15953.07157	12669.6785	17830.95272	15484.5675966667	27918.17882	30252.23658	27236.25158	28468.8889933333	18417.40108	18231.25604	18141.17039	18263.2758366667	24682.01662	27157.98281	23892.47949	24663.09216	27033.89763	25485.893742	20392.07291	21599.34424	23803.05725	21931.4914666667	19591.88423	18301.3905
542	Lyalosidic acid	0.769	MS2 matched	513.18774	3.496	12072.21626	10594.54511	9412.477518	10693.0796293333	7860.841153	7881.145779	7823.110999	7855.03264366667	5116.629949	5917.794069	4855.866728	5296.763582	8814.299618	8720.863163	11048.16378	9527.77552033333	4552.566146	4583.789295	5994.685114	5043.680185	6122.624924	4953.661377	6785.627413	5953.971238	6502.429908	7204.008582	7904.204371	7203.54762033333	5193.691319	5837.509439	6539.793074	5856.997944	7893.927192	7689.724827	8297.607035	7498.987372	7687.381494	7813.525584	5873.618648	5916.991748	5777.580352	5856.06358266667	5521.35267	5681.930729
543	Lysine	0.874	MS2 matched	147.11076	0.579	11169.2416	9990.056128	9271.428555	10143.5754276667	19118.38271	17385.07917	17874.13613	18125.8660033333	8046.913119	7825.11679	6796.584485	7556.204798	6388.059461	7382.368104	5769.146089	6513.191218	6449.573275	5200.050536	5636.981045	5762.20161866667	6234.291829	7534.182834	7493.515642	7087.33010166667	14885.55856	14454.94632	15109.85854	14816.7878066667	4628.334685	4200.240155	4253.405699	4360.66017966667	11270.00006	10037.68356	12315.29045	9546.222688	12289.68152	11091.7756556	4528.832754	4977.483008	6575.550396	5360.62205266667	5781.579294	5972.740727
544	Maltol	0.927	MS2 matched	127.03813	2.556	38262.94748	23922.5161	19676.47527	27287.31295	38644.01555	38119.28081	38152.60582	38305.3007266667	26449.49307	26227.82144	31314.24603	27997.1868466667	56724.07835	58731.05661	114287.8534	76580.99612	27005.37739	30945.91896	32874.38054	30275.22563	3463.993601	3814.09627	2982.548283	3420.212718	20696.52348	22010.28079	20709.33045	21138.7115733333	29321.65498	22773.45755	20688.25347	24261.122	31269.88772	25517.04027	31279.73202	27370.2802	31270.65485	29341.519012	19538.72712	20543.15894	18024.60112	19368.82906	16590.75739	16944.53434
545	Matrine	0.843	MS2 matched	249.19655	6.275	47369.30577	67602.13571	47491.23102	54154.2241666667	49142.04335	52696.10816	53670.40936	51836.1869566667	48137.85736	62251.56405	42630.42294	51006.6147833333	46692.00097	50440.24507	41516.93848	46216.39484	59242.36099	53293.63013	53413.2525	55316.41454	69788.77625	50585.19707	49057.00454	56476.99262	47442.82699	46797.34222	44267.47879	46169.216	72780.86239	56368.05499	51708.6129	60285.8434266667	55379.70148	44004.81476	46824.35257	46379.50532	47372.22399	47992.119624	49052.43034	53128.70195	53577.33385	51919.4887133333	67849.49119	54838.79437
546	Mellein	0.704	MS2 matched	179.06786	3.429	22410.0307	14430.34204	11776.0338	16205.4688466667	12782.58064	9945.670133	14031.10193	12253.1175676667	8052.861961	9576.909854	8670.921998	8766.89793766667	12000.36917	10406.77719	17280.37615	13229.17417	12054.81807	11704.50401	10615.27013	11458.1974033333	6984.49373	6902.417427	7330.009663	7072.30694	14568.45514	13848.07239	14517.64854	14311.3920233333	10887.52718	8828.568197	8946.546404	9554.213927	10967.53008	10909.58063	9912.746857	10938.31168	10601.32172	10665.8981934	13450.47753	7163.761934	11312.75677	10642.332078	8115.610458	9048.00917
547	Methionine	0.898	MS2 matched	150.05756	0.777	11663.14071	11182.92855	9606.310414	10817.4598913333	9403.264863	7230.899898	7674.266777	8102.81051266667	15938.71115	14942.25782	16158.11445	15679.6944733333	17217.84737	16692.01356	30350.84737	21420.2361	8961.90619	8883.255436	9373.76977	9072.977132	30776.86085	26710.58106	34562.27843	30683.2401133333	6990.17458	7646.744617	7638.068143	7424.99578	8709.305462	7933.971009	8777.031752	8473.43607433333	13148.12272	13026.72251	13489.3706	12352.92733	13023.7712	13008.182872	10011.77511	9769.873627	9274.730566	9685.45976766667	11386.86382	11778.54939
548	Methionine Enkephalin	0.77	MS2 matched	574.23505	5.46	1233.710013	701.570943	88.03444496	674.438466986667	227.8707456	500.4760973	800.7151182	509.687320366667	16984.49377	17185.32188	38276.05292	24148.6228566667	272.7944416	1554.998758	4439.073802	2088.9556672	271.1845332	360.8256384	373.5078729	335.1726815	188.8588713	226.1715957	233.2174165	216.082627833333	1604.625487	907.0837413	1478.337206	1330.0154781	355.067445	465.1083867	385.4332677	401.8696998	2875.000058	2272.831461	3470.561659	3454.449313	2161.090357	2846.7865696	542.0301491	867.7290541	417.0607035	608.9399689	236.6066526	199.6121894
549	"Methyl (1S,4aS,6R,7S,7aS)-5,6-dihydroxy-7-(hydroxymethyl)-1-[(2S,3R,4S,5S,6R)-3,4,5-trihydroxy-6-(hydroxymethyl)oxan-2-yl]oxy-1,4a,5,6,7,7a-hexahydrocyclopenta[c]pyran-4-carboxylate"	0.763	MS2 matched	445.12817	1.83	66010.82514	86373.67759	31020.94128	61135.1480033333	155724.3746	120940.238	122068.9645	132911.192366667	140646.1046	104505.314	103308.4856	116153.3014	95811.2964	73649.10966	93330.94097	87597.1156766667	70563.29077	101681.0806	111952.2793	94732.21689	10214.10639	22141.09362	30363.15987	20906.11996	169585.4773	140380.1012	157518.3326	155827.970366667	130574.9873	121776.0826	103300.2495	118550.4398	108507.7509	112873.9114	112846.07	112883.3584	104577.3909	110337.69632	103634.8046	112393.2822	116486.75	110838.278933333	88349.29564	90554.90414
550	"Methyl (4aS,5R,7S,7aS)-1-(beta-D-glucopyranosyloxy)-7-hydroxy-5-{[3-(4-hydroxyphenyl)propanoyl]oxy}-7-methyl-1,4a,5,6,7,7a-hexahydrocyclopenta[c]pyran-4-carboxylate"	0.818	MS2 matched	577.18646	4.075	103874.8057	61107.36589	44141.67595	69707.94918	39071.80555	41411.35093	40258.83527	40247.3305833333	9354.987631	23327.76283	24403.53426	19028.7615736667	40203.49648	43639.26224	113129.7881	65657.5156066667	15512.66069	17040.42119	17070.91773	16541.3332033333	21726.07337	22954.79376	32661.4103	25780.7591433333	39383.19925	44254.70771	39969.29483	41202.4005966667	20211.84989	19402.78549	19285.4804	19633.3719266667	37615.94383	35790.54311	36868.31192	36869.43735	35626.18082	36554.083406	18592.79436	21723.82595	17281.87527	19199.4985266667	20096.95563	25276.52424
551	Methyl 18-(hexadecanoyloxy)octadec-9-enoate	0.921	MS2 matched	551.50079	13.049	342012.2008	260010.8148	320261.6676	307428.227733333	340522.9544	437123.8693	349058.4321	375568.4186	271394.5073	344563.3828	579392.447	398450.112366667	280431.6805	404737.3123	320430.4156	335199.8028	280204.4784	239497.5711	338760.1239	286154.0578	110586.6079	316789.6099	329336.7364	252237.6514	455256.4957	275380.3922	100645.9246	277094.270833333	305348.1736	351442.909	317228.703	324673.261866667	316947.9357	321171.7461	383412.7436	329398.3092	336275.2075	337441.18842	365742.4166	449814.9771	331149.3559	382235.5832	326736.8224	391135.0535
552	"Methyl 2-(9,10a-dihydroxy-4a-methoxy-1-methyl-5,10-dioxo-3,4-dihydro-1H-benzo[g]isochromen-3-yl)acetate"	0.792	MS2 matched	387.10092	3.421	17629.05097	12964.09018	11861.4079	14151.51635	16036.99362	17789.47541	16008.16509	16611.5447066667	9319.68213	9342.954177	8707.051519	9123.22927533333	13309.14012	12657.56225	22310.00714	16092.2365033333	11714.52127	11130.30518	12238.57731	11694.46792	5085.872916	3473.281419	6949.334481	5169.496272	15459.99868	15972.68866	14875.05395	15435.9137633333	11312.46129	11754.15386	11480.67378	11515.7629766667	12300.05429	12480.51029	12299.99325	13002.95863	11439.07509	12304.51831	10481.24877	10566.77665	9296.141136	10114.7221853333	9702.782158	9365.825777
553	Methyl 2-[(2-hydroxy-3-methylbutanoyl)amino]-3-methylbutanoate	0.737	MS2 matched	254.13443	4.153	15736.88569	9833.952891	9314.035826	11628.291469	12196.39324	12677.49194	14167.47735	13013.78751	7602.165068	8016.55091	7166.404029	7595.04000233333	9446.924413	8384.964438	18594.25161	12142.0468203333	20759.3348	19132.42652	20275.27813	20055.6798166667	6185.709884	5323.85109	7958.299539	6489.28683766667	20232.27083	24084.89534	22301.542	22206.2360566667	12213.63229	12725.81655	12307.14346	12415.5307666667	14066.46931	14045.37067	13539.64753	14049.75473	13822.9838	13904.845208	10561.08954	10167.62864	9697.326493	10142.014891	8867.298379	7038.816832
554	Methyl linoleate	0.878	MS2 matched	295.26089	11.845	29255.72847	68172.99416	59714.78145	52381.1680266667	50726.18452	46340.58943	56317.43773	51128.07056	76294.86764	98943.66458	65912.68868	80383.7403	149648.3078	87585.76654	18134.72065	85122.9316633333	73038.22829	76779.35994	79205.97971	76341.1893133333	62842.58009	98140.20828	145094.7373	102025.84189	53336.35868	96175.17612	103506.7895	84339.4414333333	55458.05072	71886.22687	73230.27501	66858.1842	91418.94353	67429.71169	73516.73602	64023.47499	69544.13426	73186.600098	92274.28221	74642.19554	105420.6663	90779.0480166667	55845.85823	36192.97287
555	Mirtazapine	0.721	MS2 matched	266.17139	6.917	76877.15151	43086.14822	70266.9543	63410.0846766667	30276.06138	57570.26225	70679.82588	52842.0498366667	55482.4568	110100.5406	56550.1292	74044.3755333333	39793.82609	49484.53755	11061.24569	33446.5364433333	55503.11291	44750.49081	74113.4356	58122.34644	92445.85683	77446.60357	14727.79316	61540.08452	24059.87011	47167.06676	31161.65858	34129.5318166667	76831.77162	88785.01588	80454.25865	82023.68205	58166.11366	44188.73336	43598.99723	71632.13513	33464.97318	50210.190512	53510.69152	50859.33489	71323.90201	58564.6428066667	99962.95979	80110.22595
556	Mundulone	0.841	MS2 matched	435.18015	3.983	45711.63565	36410.41383	34345.5827	38822.54406	12868.39152	13299.11964	10906.96223	12358.1577966667	45601.64206	42867.97704	44539.67304	44336.4307133333	69300.15758	67410.74108	87460.04498	74723.64788	17225.72064	16944.91037	18223.46072	17464.6972433333	23908.31874	24183.70445	26310.10463	24800.7092733333	28488.78953	28804.72595	30473.66826	29255.7279133333	27488.77429	29843.31487	28033.34447	28455.1445433333	38442.12766	39256.47242	38657.73137	38440.75382	38439.6006	38647.337174	74481.87302	66579.27247	69727.03052	70262.7253366667	19596.10597	18842.94919
557	Mundulone acetate	0.73	MS2 matched	477.19696	3.493	13356.57959	12113.81169	9554.844008	11675.0784293333	24859.4282	30051.1289	30636.01314	28515.5234133333	5668.871877	5723.54026	5073.49116	5488.63443233333	8127.762577	9419.648559	14005.27162	10517.5609186667	20126.17469	19288.73619	18854.12799	19423.0129566667	3901.387121	3998.16667	4486.083338	4128.54570966667	24535.42988	27148.99971	26382.32031	26022.2499666667	13338.98715	13486.74244	12622.82502	13149.5182033333	15749.01103	15297.22097	14406.99429	17044.78969	15293.63216	15558.329628	11665.95215	13574.96723	11276.76873	12172.5627033333	7837.284028	7122.881108
558	Myclobutanil	0.75	MS2 matched	289.12613	2.117	39274.48271	34507.98629	31681.37019	35154.6130633333	7152.650577	8992.805861	6969.782849	7705.07976233333	16241.73072	17965.57815	17502.92842	17236.7457633333	27481.30399	23531.53025	25016.24811	25343.02745	11277.6116	13572.26389	10051.99321	11633.9562333333	17783.34264	18222.8114	23113.37002	19706.50802	14754.04637	15324.80957	15694.01628	15257.6240733333	12717.09267	13556.47963	11667.556	12647.0427666667	20287.61788	20082.63669	19897.30553	20086.53611	19758.86187	20022.591616	20752.91495	21940.80537	18180.97861	20291.56631	19562.72238	18978.33474
559	N-(2-Hydroxyethyl)icosanamide	0.767	MS2 matched	356.35065	10.523	35575.66043	55715.79582	44574.244	45288.56675	45967.42318	47417.64439	45033.05753	46139.3750333333	45844.75577	50317.06338	42825.98539	46329.26818	48301.22014	44032.27627	31340.95862	41224.8183433333	54028.25058	42518.5835	44778.8502	47108.5614266667	61474.76463	48163.78583	49835.96416	53158.17154	43757.6372	49123.33216	53338.03902	48739.66946	53479.74205	44830.03348	47626.13386	48645.30313	68954.97035	66203.08663	67314.95473	62115.72718	66174.2616	66152.600098	54147.24256	49916.43263	50747.05514	51603.5767766667	57651.30861	50963.91259
560	N-(2-Hydroxyethyl)tetradecanamide	0.759	MS2 matched	272.25772	9.218	39492.37069	46431.9625	35646.79117	40523.70812	36912.24449	35464.33824	39304.44565	37227.00946	36063.5466	44926.50077	35564.46554	38851.5043033333	37240.24132	35657.56292	29498.14483	34131.9830233333	41689.24384	33857.49173	34516.69234	36687.8093033333	45410.33119	36411.5307	36926.81052	39582.8908033333	38317.54128	34558.69551	34998.82104	35958.35261	46166.47431	33380.34443	33344.00185	37630.27353	46648.00634	37823.36749	39541.44549	40838.45309	39541.83296	40878.621074	34277.33359	39560.20434	36079.66282	36639.0669166667	44240.86062	38122.11631
561	N-(2-Phenylethyl)hexadecanamide	0.748	MS2 matched	360.32379	12.222	7299181.424	7650792.2	7733241.906	7561071.84333333	8378694.476	8287779.899	8682703.585	8449725.98666667	7471067.011	8044174.818	7786958.413	7767400.08066667	8958722.989	9477542.563	7802990.772	8746418.77466667	7311256.755	7883866.248	7606604.952	7600575.985	10830550.01	7837102.763	8692595.589	9120082.78733333	7943741.807	8001291.736	9678070.485	8541034.676	7275904.71	7440792.069	6882612.175	7199769.65133333	8894166.684	8618520.171	9414621.664	8814707.843	8894075.239	8927218.3202	8699269.388	8390919.364	8523465.991	8537884.91433333	7855698.918	7627386.263
562	N(4)-Acetylsulfadimethoxine	0.75	MS2 matched	353.0834	1.758	114590.8583	46293.29988	41159.71059	67347.9562566667	17982.36945	17372.49744	18060.86125	17805.2427133333	35341.35732	36126.26879	34216.28749	35227.9712	32314.48233	31185.28314	80648.18071	48049.3153933333	26414.79308	24505.98533	24828.14375	25249.64072	25074.25747	24426.06091	32741.3931	27413.9038266667	27188.75196	25804.62086	27161.45713	26718.27665	24308.85735	23825.4909	23358.81389	23831.0540466667	32975.12164	31411.46257	33542.35804	32811.96442	32823.74553	32712.93044	23161.87849	24598.81745	24133.45282	23964.7162533333	31789.24527	30116.44001
563	N-(9-Oxodecyl)acetamide	0.802	MS2 matched	214.17802	6.46	78945.72138	89514.25791	64114.67134	77524.8835433333	74854.88143	73744.8808	68430.60035	72343.4541933333	62663.15471	81596.71373	66191.14896	70150.3391333333	70089.74696	62817.88562	82636.99989	71848.2108233333	81784.70798	71327.12441	73819.43603	75643.75614	84677.11069	71871.00639	76193.55482	77580.5573	73923.48789	66752.2567	73422.93338	71366.22599	87987.14924	66344.68316	61396.15134	71909.3279133333	77822.9981	68530.06739	72820.36862	74383.14028	72602.63608	73231.842094	67258.79594	71241.3154	68674.62772	69058.2463533333	87308.03061	64220.2291
564	"N,N-Dimethylarginine"	0.925	MS2 matched	203.14963	0.672	176462.0751	155750.0023	145379.9439	159197.340433333	99130.53646	105704.6351	106913.4453	103916.20562	93165.48355	87691.80552	95291.72961	92049.6728933333	62240.0782	57599.64275	96799.85033	72213.1904266667	71847.89292	68554.6364	71042.03653	70481.52195	67763.78148	74960.34814	79316.91751	74013.6823766667	74195.04119	72757.3751	74630.41586	73860.94405	65544.66005	64797.23175	55744.4957	62028.7958333333	85540.69604	80088.43787	84097.06955	84650.62339	84102.80076	83695.925522	63444.69169	66704.75274	70712.97086	66954.13843	71376.59254	57043.5147
565	"N,N-Dimethyldodecylamine"	0.735	MS2 matched	214.25175	8.565	15529.98814	19973.82691	20688.1567	18730.65725	16228.71048	25960.72358	20255.82448	20815.08618	21500.18549	24713.21248	16349.84507	20854.4143466667	20999.81396	20319.05682	16394.81834	19237.8963733333	18852.72994	15383.79319	23314.63075	19183.71796	24709.98864	16559.30845	7030.315969	16099.8710196667	14338.10973	26173.90133	18027.81228	19513.2744466667	19348.39294	23736.26408	18359.93386	20481.5302933333	33591.39731	38816.26709	33574.2309	34522.41778	33219.35739	34744.734094	21421.74501	17645.02756	19053.82815	19373.5335733333	18274.9159	21904.61183
566	"N,N-Dimethyldodecylamine N-oxide"	0.851	MS2 matched	230.2475	8.611	201298.1308	228435.6578	120649.1896	183460.992733333	165354.9298	127967.2304	181795.2576	158372.4726	185444.463	225067.314	125841.2365	178784.337833333	140816.5672	129607.4772	137091.5208	135838.521733333	235438.2816	126271.2659	213740.8686	191816.805366667	245314.0671	137411.4942	143798.1742	175507.911833333	178776.8454	181409.7965	213033.0073	191073.2164	236006.7811	147250.3094	135786.1569	173014.4158	213928.6414	141062.1253	195289.5989	195539.4983	159847.5427	181133.48132	164575.0005	189587.2266	139971.0005	164711.075866667	238658.7229	146164.5405
567	N-[1-(4-Methoxy-6-oxopyran-2-yl)-2-methylpropyl]acetamide	0.706	MS2 matched	278.08917	5.593	21435.94886	17961.61361	16438.11046	18611.8909766667	40280.75179	38963.98795	39605.43356	39616.7244333333	33385.79112	32012.0436	30704.43477	32034.08983	12632.10724	12230.08694	15949.73101	13603.9750633333	24329.6781	25351.43625	27305.3727	25662.16235	8424.35045	8387.488796	9128.919531	8646.91959233333	34560.96016	32432.15516	32753.33515	33248.8168233333	23718.42404	23043.55538	23224.42053	23328.7999833333	24841.8913	25056.50402	26316.07045	24574.5989	25060.12666	25169.838266	27616.90991	29097.02188	26877.67543	27863.8690733333	24780.63414	26853.60735
568	"N6,N6,N6-Trimethyl-L-lysine"	0.833	MS2 matched	189.16017	0.583	121633.8697	106512.7945	105608.9255	111251.863233333	119765.6985	124909.2149	126008.7901	123561.2345	71082.53174	68617.56909	74816.5718	71505.5575433333	64999.00789	63618.682	71856.50318	66824.7310233333	83069.48105	77236.66639	93523.35383	84609.8337566667	76757.46709	73244.95556	79869.47097	76623.96454	96386.23946	87211.57624	95491.80447	93029.87339	63616.74557	66418.66066	64160.09346	64731.83323	85205.72082	85785.16194	89228.4077	85207.19415	85424.01294	86170.09951	59154.15866	58057.92307	57566.56281	58259.54818	51445.03052	47585.54276
569	Naadp	0.836	MS2 matched	745.21558	2.823	24832.90038	14266.70705	16339.26112	18479.62285	755.8900756	1113.998474	621.2034015	830.3639837	6759.197687	6351.436626	7205.659864	6772.098059	6616.615207	7635.733917	12160.82307	8804.39073133333	1401.877752	1444.281514	1470.732866	1438.964044	2625.014557	2800.661394	3911.315305	3112.33041866667	3885.031117	3536.809248	3327.815933	3583.218766	1288.730749	1767.499436	1366.155547	1474.12857733333	4424.215227	5727.031995	5006.231831	5117.484258	5037.862905	5062.5652432	2189.910027	2824.896996	2757.07137	2590.626131	6217.635355	6985.996873
570	N-Acetylhistamine	0.743	MS2 matched	154.09613	1.069	227000.0997	135743.3484	119755.7365	160833.061533333	580648.5059	573805.9181	585436.1621	579963.5287	73326.96116	71022.48708	74422.08608	72923.8447733333	45612.49661	40651.64137	114713.8165	66992.6514933333	245655.8231	251101.6348	271757.0673	256171.5084	11882.01412	11108.7931	21943.92768	14978.2449666667	290718.2955	286865.3945	301909.801	293164.497	128596.0174	134931.8281	132398.4037	131975.4164	184356.6362	185887.6681	185680.3762	184347.6559	182282.2967	184510.92662	114019.6069	112209.2067	105717.7959	110648.869833333	46554.18982	54517.85501
571	Napelline	0.757	MS2 matched	360.25061	8.972	22434.3543	22053.96465	19154.50666	21214.2752033333	15445.259	15915.39418	12777.47845	14712.7105433333	6554.138597	17843.93693	15814.99736	13404.357629	18845.46426	21527.57527	28081.88488	22818.3081366667	40199.52095	39573.27481	58056.232	45943.0092533333	46826.96371	47956.19362	44069.47078	46284.20937	22530.72083	21461.39321	21627.0412	21873.0517466667	38134.39348	20272.26393	39452.91611	32619.85784	30257.97029	30144.30892	30677.78784	30257.64375	29676.80649	30202.903458	31578.01464	33815.54797	30401.93543	31931.83268	30761.99682	13529.6049
572	N-Cyclohexylformamide	0.83	MS2 matched	128.10547	4.696	76859.71628	104690.4943	86010.32854	89186.8463733333	72220.14897	73418.40347	80272.92304	75303.82516	79099.54736	124792.6885	76699.39159	93530.5424833333	93566.77137	76116.54417	61737.62704	77140.3141933333	133456.891	93865.60307	97778.31033	108366.9348	147359.5563	95031.4154	84758.55706	109049.84292	74771.21547	89764.24959	94649.34718	86394.9374133333	131652.655	94954.67023	97984.8993	108197.408176667	108343.3825	87768.58012	91342.17033	87512.73076	90899.37038	93173.246818	105287.3311	74988.14647	91722.84953	90666.1090333333	124659.2747	101082.2525
573	N-Desmethyltramadol	0.768	MS2 matched	250.17783	7.141	162959.3173	262786.5359	202340.9841	209362.2791	191298.3258	203484.4747	204560.5567	199781.119066667	85380.44753	127079.1942	83780.93653	98746.85942	187090.5542	163711.7704	107367.4221	152723.2489	241155.1397	175501.2857	187908.7152	201521.713533333	253666.2719	218101.6236	176661.1126	216143.0027	120162.541	131788.0786	144744.658	132231.7592	257265.0868	220048.5499	204470.8594	227261.4987	204529.0953	168481.7038	171159.5859	174680.9726	168086.3378	177387.53908	212089.4735	175539.3114	193035.9794	193554.921433333	279593.3295	221496.6891
574	Neobavaisoflavone	0.811	MS2 matched	345.11276	1.941	18779.92751	18949.05254	16129.41046	17952.7968366667	6874.472838	5693.815339	7587.62557	6718.63791566667	46713.6166	50179.39848	47975.88017	48289.63175	34498.81512	36646.35006	43911.14457	38352.10325	12315.83959	29730.11806	20855.75779	20967.23848	3561.994664	4339.071654	12974.37568	6958.480666	32493.10979	32179.92736	30798.83186	31823.9563366667	21366.25794	7813.956018	13278.94666	14153.0535393333	26921.03908	24918.35347	26291.12725	27199.82818	26297.02569	26325.474734	21526.54582	22883.60984	21784.40943	22064.85503	5537.046517	16839.40823
575	N-Fructosyl isoleucine	0.762	MS2 matched	294.15359	1.403	226438.454	80375.39996	62283.07186	123032.308606667	114701.1575	112775.3543	104438.4978	110638.336533333	76681.37604	64192.33033	67531.01072	69468.23903	104860.3464	143119.9605	767978.9119	338653.072933333	40540.59597	47585.71599	53980.2207	47368.84422	11085.77162	13929.14374	22462.18736	15825.7009066667	100548.8639	94782.40338	103014.5226	99448.5966266667	62813.85291	77288.17528	76706.3956	72269.4745966667	98361.08843	115566.091	115476.2331	72778.15438	115743.3783	103584.989042	97337.03089	149027.7141	76794.13554	107719.626843333	54332.05005	36326.14071
576	N-Fructosyl phenylalanine	0.74	MS2 matched	328.13693	2.097	99886.23484	62014.62212	48889.71909	70263.52535	78085.9099	78936.85383	79308.32227	78777.0286666667	58551.27403	55732.96111	58227.22796	57503.8210333333	111787.877	121071.9046	281218.3407	171359.3741	41659.36028	41675.27441	44799.11379	42711.2494933333	18298.31244	18142.3601	21780.02553	19406.8993566667	72504.88229	65856.36616	66544.96151	68302.0699866667	54479.54871	55953.40753	54469.98169	54967.6459766667	71587.09412	69472.93456	75193.67834	71576.84289	70298.20657	71625.751296	86898.77654	102907.1818	85520.26095	91775.40643	44856.89397	45671.64273
577	Nicotinamide	0.952	MS2 matched	123.05507	1.566	428970.7242	315889.2404	265698.7594	336852.908	140361.7581	143704.0756	138963.43	141009.754566667	162982.1255	162468.9138	159782.499	161744.512766667	200939.15	192610.0369	394179.3231	262576.17	114157.9038	112420.2765	118252.0139	114943.398066667	72894.16958	70703.67405	80440.7496	74679.5310766667	157188.3333	148597.4389	155689.2357	153825.002633333	91160.55336	94957.36834	92372.04042	92829.9873733334	159665.8301	160727.3995	163836.7797	159711.631	159706.3207	160729.5922	86325.26655	86495.30673	81916.73275	84912.4353433333	169773.5852	166760.4402
578	Nodakenin	0.786	MS2 matched	431.12878	3.012	12162.54044	10530.72031	8964.453349	10552.5713663333	9337.221673	10011.10889	10917.37402	10088.5681943333	9329.810377	10708.83457	10770.52937	10269.7247723333	13252.46312	10978.29127	18317.14592	14182.6334366667	9196.762675	7973.114364	7643.839755	8271.23893133333	6846.928828	7926.99227	10393.13938	8389.02015933333	9558.280854	10836.89317	11339.70025	10578.2914246667	8793.195527	9349.031776	9800.623007	9314.28343666667	8854.812094	8823.959568	8642.359091	8758.508914	9240.552568	8864.038447	7604.20779	7280.270461	7457.093541	7447.19059733333	11869.82236	9151.258149
579	n-Oleoylethanolamine	0.799	MS2 matched	326.30301	11.072	52457.33778	50078.85903	38343.17125	46959.7893533333	28917.01405	41515.57937	42892.37569	37774.9897033333	67262.29461	45235.98145	81786.29149	64761.5225166667	66819.12527	60266.01185	56236.19225	61107.10979	153875.465	141925.9553	194780.8299	163527.416733333	156700.3966	171447.5878	154057.997	160735.327133333	53426.36553	43353.05417	71035.83388	55938.41786	115296.1284	70725.62425	116114.3636	100712.03875	86664.72535	93126.61054	88364.14787	89185.61879	78998.43059	87267.906628	101086.1898	119164.5428	68457.89808	96236.2102266667	34420.75581	51699.17593
580	Nonaethylene glycol	0.844	MS2 matched	437.23416	4.032	10483.92287	10338.96838	8430.407	9751.09941666667	10133.61119	10217.79285	10547.87291	10299.7589833333	6161.327648	10291.58653	5898.983715	7450.632631	9432.914431	8976.761761	11168.74094	9859.47237733333	10386.88884	9216.018283	8370.034736	9324.313953	10329.49818	6668.829287	8021.616434	8339.98130033333	9278.345135	10275.89972	10967.1721	10173.8056516667	8711.056767	7367.866448	7602.000732	7893.64131566667	11222.47161	10304	9825.134991	10820.75372	9927.352639	10419.942592	9347.357876	8189.866206	7775.845723	8437.689935	10536.06632	7367.882363
581	Nor-Dentatin	0.703	MS2 matched	335.11948	4.833	64817.28936	52206.20867	47696.85909	54906.7857066667	74194.6981	76408.27762	70612.60248	73738.5260666667	39810.38779	43498.3521	41879.4729	41729.4042633333	35318.69004	34229.03344	49382.51927	39643.41425	119555.7237	121774.7037	120766.0572	120698.8282	33246.69249	34455.19375	37707.77525	35136.55383	42279.53207	39841.11066	41845.86027	41322.1676666667	56518.29755	54913.03022	56494.42284	55975.2502033333	58662.54035	61126.19565	58663.54565	58894.56785	58689.96758	59207.363416	50912.84919	55592.6359	52839.59415	53115.0264133333	32809.16844	32713.87532
582	Ochromycinone	0.742	MS2 matched	329.08319	1.112	14578.24501	77661.45632	67496.86791	53245.52308	53973.62993	53089.26399	52284.47563	53115.78985	118041.0456	115298.1563	120433.9488	117924.383566667	210851.5214	216107.5986	2968.050751	143309.056917	84428.09073	99572.84515	112003.077	98668.0042933333	24986.6999	26545.61753	22103.11112	24545.14285	66498.01929	66848.92465	68774.45393	67373.79929	136182.9803	90707.7803	146942.2379	124610.9995	154624.5543	143797.9881	151545.6234	139243.215	151567.8959	148155.85534	108759.6253	84595.10813	102368.1691	98574.3008433333	108889.5039	105794.1195
583	Octadecanamide	0.817	MS2 matched	284.2962	11.564	5990438.951	11768852.36	7466110.775	8408467.362	14734070.18	15399438.71	14994199.05	15042569.3133333	7692610.334	6222987.997	9075287.001	7663628.444	5853364.125	7747697.806	2139215.719	5246759.21666667	12745265.41	12960382.57	12805312.09	12836986.69	14174439.71	12797317.42	11457443.76	12809733.63	15620427.2	14066713.03	14469181.81	14718774.0133333	6389824.421	6141823.636	5425885.14	5985844.399	12934309.64	13232913.53	13094073.68	13860985.99	13093761.59	13243208.886	15930243.66	17844050.71	15515800.84	16430031.7366667	14453395.6	9932121.288
584	Olopatadine	0.702	MS2 matched	338.18124	6.053	8819.380317	11161.5925	11185.74362	10388.905479	10214.75271	10667.54936	4841.483459	8574.59517633333	7721.711067	8576.59023	7715.412455	8004.57125066667	10940.23869	9080.810456	7814.140383	9278.39650966667	14106.17565	10794.37624	11315.35765	12071.9698466667	13985.57585	11269.52481	10264.92641	11840.0090233333	9142.634986	9021.937155	9951.780609	9372.11758333333	14014.04723	11711.59491	10410.65031	12045.4308166667	10968.43383	10274.10663	10272.51461	10449.76905	9438.581971	10280.6812182	12083.89848	10894.40149	10266.30007	11081.5333466667	14067.91338	11241.18717
585	Oroxylin A	0.904	MS2 matched	285.07437	7.565	124842.0744	75498.60721	64354.89966	88231.8604233333	9174.802369	6068.074374	8719.583191	7987.48664466667	10297.50641	17390.53606	16951.76372	14879.9353966667	14265.39102	16446.3559	30314.00285	20341.91659	109692.7096	79704.67596	106089.5455	98495.6436866667	10665.37205	16056.15548	18570.85506	15097.4608633333	22031.16613	23011.31701	23535.2124	22859.2318466667	11483.54517	7762.588678	10208.07377	9818.069206	36576.31464	35775.47583	34360.99694	36999.79048	35778.33532	35898.182642	8601.196371	8555.835773	5876.593601	7677.87524833333	55414.32956	48978.90639
586	Oxalicine B	0.753	MS2 matched	542.2077	5.018	123294.8326	100010.0563	97710.65562	107005.181506667	76140.61296	70417.58491	76511.36502	74356.5209633333	80682.64564	79977.64436	83845.97698	81502.0889933333	127460.8894	116382.6814	144889.4946	129577.688466667	56802.43638	62156.99037	63283.54285	60747.6565333333	107785.5585	116865.4635	110921.7218	111857.581266667	59654.85345	62113.339	61129.2153	60965.8025833333	61203.07562	66433.43729	61538.65045	63058.3877866667	82974.50305	85862.72459	82790.92675	82973.77719	83287.75061	83577.936438	68562.71208	66124.18756	70385.28419	68357.39461	66761.65341	65497.72868
587	Palatinose	0.926	MS2 matched	360.15067	0.648	3652418.398	3183573.794	2721580.688	3185857.62666667	3640585.27	3760951.102	3645363.887	3682300.08633333	2824801.55	3007765.166	2807392.279	2879986.33166667	5913929.487	6184605.08	9842737.934	7313757.50033333	2498445.192	2333380.934	2437420.625	2423082.25033333	2259429.247	2350462.959	2529320.851	2379737.68566667	4398934.347	4157130.595	4353803.255	4303289.399	3557092.319	3144045.684	3041151.259	3247429.754	3608298.103	3647953.846	3680623.197	3648045.706	3675130.561	3652010.2826	3612431.238	3571094.269	3456450.369	3546658.62533333	2617610.924	2424693.809
588	Palmitic amide	0.743	MS2 matched	256.26276	11.131	14714272.43	3995158.917	11754548.17	10154659.839	6364886.739	23590659.6	24484755.31	18146767.2163333	8020662.81	4709604.892	9309541.799	7346603.167	9911783.396	8771726.676	4208439.49	7630649.854	11736450.57	10451148.79	12488425.5	11558674.9533333	10358230.36	10388267.33	11368061.01	10704852.9	11742666.57	9479205.778	13191137.45	11471003.266	5226514.936	9333266.053	8539707.949	7699829.646	10805299.57	8597622.282	10378831.6	6543316.657	10385839.21	9342181.8638	14643115.98	10443971.96	11016578.32	12034555.42	9083873.198	9765851.75
589	Pantothenic acid	0.854	MS2 matched	220.11713	2.022	203670.1402	138167.6348	120423.0169	154086.930633333	111674.456	110982.909	113395.8493	112017.7381	93251.47778	88191.68042	90484.20588	90642.4546933333	136208.5671	132267.0341	292350.459	186942.020066667	81217.02386	86394.28845	93988.15504	87199.82245	80762.29915	79304.39004	96790.40943	85619.0328733333	109111.195	106410.3598	110326.6301	108616.061633333	71642.36455	69604.62767	71574.49033	70940.4941833333	102827.5043	104103.3316	105239.1595	102674.3451	103392	103647.2681	61297.30927	66775.98352	60460.4636	62844.5854633333	74001.14472	82224.33375
590	p-Coumaraldehyde	0.732	MS2 matched	149.05721	3.946	25318.98847	15108.31934	17917.88961	19448.39914	36262.95791	37503.96711	38206.81781	37324.5809433333	18395.25437	20627.04214	17699.16488	18907.1537966667	16285.94014	14410.78053	23850.21511	18182.3119266667	13334.98643	13929.88986	18033.51105	15099.4624466667	10288.31333	7944.536522	6098.676463	8110.50877166667	44501.67964	42564.1904	45022.86402	44029.57802	15112.94692	15812.82375	13464.17393	14796.6482	23755.92461	22433.75309	24703.63561	22072.93797	22418.00022	23076.8503	19763.18604	14809.91946	15443.85618	16672.32056	13095.39164	14154.14866
591	Phenethyl sophoroside	0.852	MS2 matched	469.16663	4.027	33448.65437	26581.174	25712.30137	28580.7099133333	11058.58751	9444.929769	10469.68381	10324.400363	20119.74903	22569.66017	22752.34907	21813.9194233333	14696.49518	14899.22384	19856.50103	16484.07335	6968.954915	7028.952315	7293.115697	7097.00764233333	7602.440097	6144.342095	6927.176949	6891.31971366667	21961.49391	18950.96071	17921.42612	19611.29358	9876.045704	9801.443839	10672.50939	10116.666311	15939.01045	15940.00216	15212.1481	16204.36031	15587.3282	15776.569844	25093.97262	22380.4348	21357.62395	22944.0104566667	10491.82558	9990.821212
592	Phenylacetaldehyde	0.791	MS2 matched	121.06416	7.318	188770.2672	103373.8422	68674.14812	120272.752506667	64184.66984	85809.43315	73037.94247	74344.0151533333	132517.4886	92393.50501	62050.56486	95653.8528233333	117780.296	126146.9663	402192.6812	215373.3145	148705.6923	95772.13856	94688.92597	113055.58561	83865.16743	82794.54343	60363.60208	75674.4376466667	67117.25006	46119.99936	51969.90485	55069.0514233333	35978.50392	87528.76119	76659.52662	66722.26391	32817.65362	37447.09619	38546.87462	28438.14491	33610.15322	34171.984512	71767.53692	53824.88159	93243.69983	72945.37278	102644.9145	73066.9034
593	Phenylephrine	0.717	MS2 matched	168.10023	1.672	28288.35489	26764.58268	19878.27115	24977.0695733333	17016.63259	13840.05815	15109.03332	15321.90802	32971.65792	18211.02537	25628.05688	25603.5800566667	18780.51103	25975.70175	42624.37407	29126.8622833333	6027.117842	8059.817492	4874.081674	6320.33900266667	2242.524361	1490.210773	1815.579906	1849.43834666667	11121.17471	8616.529093	6349.964821	8695.88954133333	13650.19393	14842.89348	10538.65449	13010.5806333333	15046.32872	13312.7208	20188.51592	15209.1045	16266.84875	16004.703738	11879.32978	29768.93691	22390.16817	21346.1449533333	7005.160661	7729.340809
594	Phosphorylcholine	0.919	MS2 matched	184.07153	0.594	398219.4699	346287.9821	334010.4364	359505.9628	71530.89	74129.18806	69878.81677	71846.2982766667	137188.6573	131829.3907	146495.5896	138504.545866667	178228.9025	178722.5756	257343.213	204764.897033333	77605.45974	72729.02323	78835.57725	76390.0200733333	142060.3813	139792.222	115384.3456	132412.3163	55186.60593	41629.09629	55722.61854	50846.10692	32164.44488	32575.01334	30915.69123	31885.0498166667	129610.9216	130567.0585	132136.1827	130569.1163	128363.5723	130249.37028	53313.9812	52476.10585	47097.43517	50962.5074066667	111463.0749	103634.6057
595	Phthalic anhydride	0.773	MS2 matched	149.02081	11.626	907646.1332	1355416.443	733930.3419	998997.639366667	775739.2863	795020.303	2464014.523	1344924.7041	2027043.909	841893.7474	806883.8862	1225273.84753333	864858.6768	2001728.226	797567.2844	1221384.72906667	851592.5896	867577.761	948474.3898	889214.913466667	1412946.267	1121341.536	1039894.06	1191393.95433333	2212927.858	730130.4878	734424.9808	1225827.77553333	757380.1977	753357.4019	894599.6554	801779.085	941630.7221	799871.4602	1001792.335	840189.2712	839891.5903	884675.07576	1068350.864	1418069.854	828950.9188	1105123.87893333	813465.1629	2479143.18
596	Phytosphingosine	0.842	MS2 matched	318.30063	10.014	49461.5054	97793.92328	71124.51411	72793.3142633333	80434.25725	83409.01752	49613.90799	71152.3942533333	75290.92426	85863.94438	72353.64209	77836.1702433333	51181.95281	49218.57301	40674.20619	47024.91067	133640.8339	62096.58192	54022.14411	83253.1866433333	83724.88835	61938.66918	71147.28976	72270.28243	97067.06853	93303.89098	51422.38928	80597.78293	75299.7156	56855.26667	62313.89653	64822.9596	63105.85333	58608.93621	59868.84345	58647.7837	59858.77555	60018.038448	76042.89983	70912.32217	68351.9946	71769.0722	96568.99131	81494.2681
597	Pilocarpine	0.705	MS2 matched	209.11597	5.563	87304.09058	66951.63175	57159.11373	70471.61202	70475.18501	62871.60165	51033.42181	61460.06949	65177.05031	58453.10405	55317.66889	59649.2744166667	62322.60247	61572.81821	82716.4761	68870.63226	65845.78385	97486.68233	91811.50187	85047.98935	117178.4806	42998.32291	61993.53299	74056.7788333333	78896.43336	82281.29015	101957.5125	87711.7453366667	100241.4738	98867.74499	81858.17119	93655.79666	89908.88385	78138.98737	89527.82573	80630.64257	71858.42169	82012.952242	82203.43878	73201.88663	68874.71645	74760.0139533333	97941.00784	66124.65964
598	Piperidine	0.801	MS2 matched	86.0953	4.605	43170.04212	30395.62664	32203.80639	35256.4917166667	29582.62076	28251.54999	29585.90238	29140.0243766667	18570.3384	19184.74758	19237.19042	18997.4254666667	26893.72984	29812.38621	40494.52553	32400.21386	26043.64107	25446.8549	27910.0938	26466.8632566667	29284.41705	30451.76753	34869.97142	31535.3853333333	25875.06249	27707.82027	26789.45901	26790.78059	27236.09616	26389.12106	26882.34585	26835.8543566667	28379.53783	29693.49107	28381.35616	26939.40614	29619.71328	28602.700896	29254.10808	28964.26494	27017.80624	28412.0597533333	22489.79918	24996.22445
599	Piperolein B	0.71	MS2 matched	382.17456	9.078	34962.7248	23427.22098	30112.32157	29500.7557833333	22129.78702	22066.87453	20307.1023	21501.2546166667	5730.338735	5427.706962	2489.624457	4549.22338466667	43474.3991	31732.12647	57288.60858	44165.0447166667	47399.67774	53018.44713	50030.56975	50149.5648733333	28174.01189	47959.25281	37183.3624	37772.2090333333	16008.37347	16199.46734	15845.69432	16017.8450433333	22692.70015	22457.18218	21762.42123	22304.1011866667	28340.13918	29519.23629	28058.47258	42763.85066	28057.69704	31347.87915	14609.51118	19032.91233	16970.92396	16871.1158233333	45778.58778	45525.09567
600	Podofilox	0.746	MS2 matched	437.12607	1.049	14015.77904	6010.81334	2542.56555	7523.05264333333	4788.243443	2963.208896	4183.111489	3978.18794266667	6301.586667	4422.702984	7443.374237	6055.88796266667	12104.58823	11501.15774	41941.41254	21849.0528366667	1260.026957	2343.318572	1254.435164	1619.260231	1605.516056	1670.149217	2604.399556	1960.02160966667	4200.299041	4351.285716	4733.296982	4428.293913	3125.555542	3459.846989	3778.86986	3454.75746366667	6013.499392	7816.330781	6106.171661	6492.356746	6101.339527	6505.9396214	7303.127959	5832.060841	5164.518253	6099.902351	3095.342661	3047.647235
601	Poldine	0.746	MS2 matched	341.2049	9.738	139893.8459	71184.76098	59365.5919	90148.06626	235900.478	246094.2288	226163.2835	236052.663433333	76719.7122	106735.8148	118001.6339	100485.7203	84770.52613	83292.78821	104636.6716	90899.9953133333	136899.4123	107661.7812	169532.7554	138031.3163	49253.94959	48815.08198	42793.08475	46954.0387733333	283158.2967	178356.6404	289686.3427	250400.4266	83530.4813	115442.6285	119053.1657	106008.7585	148342.9025	105667.5138	148264.5394	148251.5765	109023.7567	131910.05778	89335.30965	69826.30856	77071.52361	78744.3806066667	81473.71293	130457.0899
602	Polygalatenoside A	0.717	MS2 matched	453.13644	1.882	61507.14511	22371.86766	17535.6624	33804.8917233333	9023.898945	7049.63634	9332.393713	8468.64299933333	10151.02383	12271.19585	10069.54221	10830.5872966667	20643.45898	26674.96417	35419.539	27579.3207166667	10327.19641	9221.098582	9181.399259	9576.56475033333	18312.99383	12000.59871	24518.84913	18277.4805566667	24918.52356	17802.60751	17955.36678	20225.4992833333	11552.4653	15657.60382	13729.69647	13646.58853	24333.2742	16428.56501	18999.00008	24064.0785	16593.70392	20083.724342	29758.80206	29058.84522	31178.56849	29998.73859	20851.30928	20561.95839
603	p-Phenetidine	0.78	MS2 matched	138.08986	2.194	42901.77944	33647.94664	28366.02783	34971.91797	19586.17978	21253.85144	19329.28711	20056.4394433333	12642.09995	12512.28875	10871.34363	12008.5774433333	13508.30089	11267.02854	19144.33217	14639.8872	19951.11544	20976.19309	20544.65435	20490.6542933333	6092.540399	4901.119849	6898.471854	5964.044034	11403.59687	13430.76617	13928.43284	12920.93196	12450.64433	12489.944	12850.20771	12596.9320133333	17887.70684	18212.70921	17738.7574	17893.49551	17736.24437	17893.782666	27293.48736	25711.36263	24493.51199	25832.7873266667	10275.41003	11992.29593
604	Pregabalin	0.74	MS2 matched	160.13335	2.562	3909.81958	2225.408607	3234.220308	3123.14949833333	8946.36104	9219.867223	9311.22451	9159.15092433333	3432.611799	3813.376999	3427.869612	3557.95280333333	2862.774926	2111.984918	5111.662707	3362.14085033333	10759.74339	10184.4174	10678.04147	10540.7340866667	2059.728835	1719.860754	2812.710633	2197.43340733333	13359.36905	14614.3688	13305.84737	13759.86174	7357.244098	6838.510885	6982.670119	7059.475034	7055.520127	6742.881775	6852.879629	6886.865169	6853.234996	6878.2763392	5766.906533	6320.232443	5737.064258	5941.401078	2441.517684	3049.626416
605	Pyridoxal	0.769	MS2 matched	168.06389	2.105	21878.77399	17435.26987	15295.36708	18203.13698	21739.95396	26250.68218	23005.11377	23665.24997	21063.78442	22956.16965	22482.09286	22167.3489766667	15385.77336	14304.69604	23411.53502	17700.66814	23332.27374	21489.89606	22354.10431	22392.09137	8800.134764	7533.478127	11370.42823	9234.68037366667	29858.74967	34424.92038	33931.58194	32738.41733	17082.11424	17750.99428	17593.22137	17475.4432966667	19212.99999	19462.12364	18837.75771	19666.94033	18925.27374	19221.019082	19854.07949	20910.60078	19342.41181	20035.69736	16895.57481	17818.49357
606	Pyridoxine	0.753	MS2 matched	170.07921	0.852	8341.078212	13094.58829	12252.74968	11229.4720606667	34459.82091	36216.39956	39408.71266	36694.97771	16969.8007	24699.31928	26903.00461	22857.3748633333	21492.86716	14830.82391	13597.60741	16640.4328266667	18769.43028	18316.74511	18602.97787	18563.0510866667	15920.19682	9634.584412	5863.598342	10472.7931913333	36204.14196	43161.01004	41740.74647	40368.6328233333	26495.08264	23273.98387	25108.328	24959.1315033333	19102.47992	17226.59633	16641.6363	18028.64925	15374.30564	17274.733488	25775.0254	21608.95228	14118.82856	20500.9354133333	20230.02387	20204.82036
607	Pyrrole	0.86	MS2 matched	68.04831	0.768	23704.28502	20933.27034	16930.53168	20522.69568	26797.09643	26822.53517	26791.76278	26803.7981266667	15739.68335	15157.7473	15431.2996	15442.9100833333	10945.68321	11589.55532	12337.90786	11624.38213	22060.85639	20948.19641	21177.40949	21395.48743	9950.404127	12806.97213	11688.0114	11481.7958856667	20342.56858	20024.29437	21448.96153	20605.2748266667	18397.37404	17814.82949	17312.92993	17841.7111533333	18509.16999	18768.42016	20699.32991	18156.92619	18777.3279	18982.23483	16508.87475	16912.10757	14081.90367	15834.29533	11437.73534	10860.82378
608	Pyrrolidin-1-ium-2-carboxylate	0.912	MS2 matched	116.06875	0.647	206142.7625	180105.098	184018.028	190088.6295	205317.2746	212689.6575	206649.482	208218.8047	159436.4639	150893.5101	159821.179	156717.051	216429.3407	211064.7859	304092.8686	243862.331733333	154820.6113	145306.6281	160064.2133	153397.1509	197497.9513	205062.7742	208878.2594	203812.994966667	198292.6514	185034.2745	195254.7717	192860.565866667	148762.6323	146355.5849	138954.2256	144690.814266667	185578.6253	184486.4499	192569.3054	182571.2766	184455.8166	185932.29476	195316.7132	174463.1021	181313.404	183697.739766667	120968.0002	116518.6772
609	Radiclonic acid	0.711	MS2 matched	343.26181	11.878	13710.61475	17640.85157	12594.87138	14648.7792333333	70430.24048	79260.27095	67427.52024	72372.6772233333	25908.38456	22573.65593	22118.15561	23533.3987	25180.63382	24080.64778	4642.738802	17968.0068006667	38262.00663	37489.86882	40255.34938	38669.0749433333	6873.911191	7164.547667	14258.32873	9432.26252933333	47993.6978	38712.67761	48260.93553	44989.1036466667	26850.84742	28301.38141	30256.05761	28469.4288133333	36822.28448	32983.91373	37787.32808	36822.1774	36294.04039	36141.948816	27897.90327	30558.49973	27487.8162	28648.0730666667	24484.30913	20324.6581
610	Sabinene	0.791	MS2 matched	137.0591	3.943	176853.2954	124713.7127	121716.6904	141094.566166667	268029.6772	286740.02	283144.1673	279304.6215	129761.8521	133224.0777	132388.6738	131791.534533333	107781.7626	95892.49825	174400.4471	126024.90265	90383.5762	92135.52753	99193.93496	93904.34623	48298.94852	45737.97445	45548.02685	46528.3166066667	322415.1929	322836.255	341553.0984	328934.848766667	86878.42291	88978.07248	85325.64567	87060.7136866667	154795.9496	147759.4159	149110.4434	147747.0763	147742.7801	149431.13306	95759.40034	92844.8571	85765.72202	91456.65982	80149.27334	80665.44817
611	Safranal	0.756	MS2 matched	151.10976	5.479	62214.80506	93507.99282	78137.05203	77953.2833033333	67972.5979	70441.45578	86430.37468	74948.1427866667	69326.78352	105791.436	77193.37124	84103.8635866667	68627.63863	68898.96882	62227.68999	66584.7658133333	117838.715	82538.87768	64485.30534	88287.6326733333	94582.12012	75617.13106	79275.1989	83158.1500266667	78373.67542	97949.71947	85650.01846	87324.4711166667	95153.35824	75303.20592	77124.8846	82527.1495866667	83016.31295	84247.21905	85364.72598	65987.51152	93132.50593	82349.655086	81666.4598	60996.71055	74690.24302	72451.13779	85613.03966	82001.86608
612	Samidin	0.793	MS2 matched	425.09976	2.019	33253.89691	17652.48179	25787.73655	25564.7050833333	19651.84104	12689.17536	12801.93859	15047.6516633333	27004.17758	16238.97499	27953.42408	23732.1922166667	42579.36328	42662.98666	25156.0135	36799.45448	49502.68283	32272.77716	20258.01811	34011.1593666667	442.6292433	287.8142285	473.1014876	401.181653133333	20030.1396	18967.35077	33444.15577	24147.21538	28829.86588	40683.7407	27932.05625	32481.88761	40071.84038	40331.31317	42024.05617	39015.9506	40342.9671	40357.225484	59178.42462	80024.38538	54443.27719	64548.69573	20934.33419	19326.13095
613	Schaftoside	0.851	MS2 matched	587.13348	3.676	34149.20919	24998.50354	21899.00536	27015.5726966667	23721.01746	24812.24954	22802.63341	23778.63347	6918.426792	6001.486767	6816.028913	6578.64749066667	22137.2608	21664.30629	36031.87973	26611.14894	17671.49114	18161.00914	17538.46258	17790.3209533333	14481.71542	11103.23943	17573.18205	14386.0456333333	13537.52322	14295.87534	13893.69522	13909.03126	24997.3682	26592.29124	26503.74597	26031.1351366667	20383.87479	21838.33905	21426.29115	21271.69927	21428.64605	21269.770062	26357.76451	27587.636	26825.29448	26923.5649966667	22006.89028	22010.49404
614	Seneciphylline	0.711	MS2 matched	334.1579	4.159	39277.12623	29300.99378	27707.0982	32095.0727366667	20593.35714	20105.35097	18270.56538	19656.4244966667	777.7362517	1063.280966	709.2725315	850.096583066667	1334.278706	613.970334	1823.34556	1257.1982	5332.950546	4767.027238	6246.459278	5448.812354	8391.894736	8725.771723	10049.28326	9055.64990633333	21009.93722	21088.96732	22017.59549	21372.1666766667	11330.59317	12790.36286	11336.90913	11819.2883866667	14343.86251	13919.14492	14497.19368	13995.3221	14344.35392	14219.975426	10878.85755	12223.54992	10889.87784	11330.76177	10270.98481	8065.724398
615	Shanzhiside methyl ester	0.725	MS2 matched	429.14905	0.75	27137.08478	16500.91962	18564.39347	20734.1326233333	18851.25329	16873.9278	19091.93231	18272.3711333333	20719.2046	13466.90538	20247.09181	18144.4005966667	18178.10022	20781.89714	41352.56327	26770.8535433333	11263.134	10766.60452	14382.43789	12137.3921366667	8199.894068	10533.75232	12153.62859	10295.758326	19051.071	16670.9703	18260.29887	17994.11339	14881.59255	15678.50958	14187.56083	14915.8876533333	18137.01863	19704.08253	19938.71073	19863.47121	19486.47951	19425.952522	19635.38729	23193.89705	21466.57905	21431.9544633333	28051.61946	25752.78483
616	Sibiricose A5	0.838	MS2 matched	541.15051	3.113	79298.96228	57273.41541	52265.69927	62946.0256533333	15581.34574	15395.34758	15575.15556	15517.28296	11595.87938	13454.55336	11279.01959	12109.8174433333	13116.18608	13075.36082	19268.06692	15153.2046066667	17347.2942	16183.78045	15378.45097	16303.1752066667	11152.37438	12233.0273	14962.5873	12782.6629933333	37221.70854	36313.73928	36759.76733	36765.0717166667	11720.76612	10432.20591	10811.10434	10988.0254566667	23512.13375	23513.07352	22569.67183	23463.25706	23512.67115	23314.161462	11503.02609	11906.46745	11171.75764	11527.0837266667	32389.64978	31299.43407
617	Sinapine	0.808	MS2 matched	310.16434	3.23	2517.823301	1956.231841	1229.742057	1901.265733	1564.610501	1091.584522	1954.177658	1536.79089366667	694.5403172	1265.991511	856.8388658	939.123564666667	1860.492467	1943.422188	3126.059615	2309.99142333333	2357.588203	1962.446305	2076.093811	2132.042773	620.6826297	809.440293	576.8610097	668.994644133333	15114.45431	17396.75564	17394.91799	16635.37598	1295.944103	1462.364474	1739.94555	1499.41804233333	4640.969121	4496.431729	4203.45394	4815.41909	4495.95383	4530.445542	1592.164046	1257.010173	747.509754	1198.89465766667	996.5769432	1021.644083
618	"Solasodine base + 2H, 1O, O-Hex-Hex-Hex"	0.845	MS2 matched	918.50885	7.752	712.4257507	294.450372	156.743722	387.873281566667	804.3936614	455.2362416	779.245836	679.625246333333	6598.122692	6474.845785	7577.751305	6883.57326066667	4056.512107	2714.841323	4512.562308	3761.305246	312645.6278	344899.8871	209743.2695	289096.261466667	142894.7325	245875.4788	147097.7698	178622.660366667	1280122.788	3051716.476	1577731.34	1969856.868	473364.3501	480931.7398	481551.0844	478615.724766667	458552.4414	452939.664	464211.6262	452896.3628	452886.1826	456297.2554	520544.4555	309447.7196	564890.8829	464961.019333333	493560.628	163682.5701
619	Sphinganine	0.726	MS2 matched	302.3056	9.544	479486.2879	646897.6545	452124.1113	526169.351233333	427649.5078	473680.1946	462936.5186	454755.407	458454.4056	633875.7751	468250.8991	520193.693266667	495783.6448	439538.79	349508.917	428277.117266667	625164.6946	434116.3259	446033.4906	501771.5037	696286.9582	517340.548	530394.8117	581340.772633333	402633.7244	440376.0328	440921.8992	427977.2188	672641.2724	451832.0356	460186.0807	528219.796233333	642391.0828	557206.9114	556900.0987	584256.7354	557047.8514	579560.53594	526932.2996	468757.3117	524013.1944	506567.6019	710680.7667	501594.0253
620	Steviol	0.802	MS2 matched	319.2233	9.745	846089.5	519420.5442	421328.2715	595612.7719	1094052.476	1130405.846	1107532.543	1110663.62166667	540510.1668	509544.0313	527163.9874	525739.395166667	354774.5751	359214.278	823015.198	512334.6837	708040.3673	743732.1826	747237.1606	733003.236833333	220116.6642	214481.8799	294136.5385	242911.6942	1370046.232	1418851.488	1460003.111	1416300.277	557873.988	546664.7784	522238.001	542258.922466667	728480.2043	700833.3931	737553.0388	723409.1329	725660.9604	723187.3459	382777.9527	443098.3148	356836.731	394237.666166667	561306.7984	501324.9348
621	Sucrose	0.818	MS2 matched	365.10364	4.04	51348.27518	60622.26556	27325.23379	46431.9248433333	57684.21677	65468.1294	65615.36862	62922.5715966667	81531.06618	103535.0574	75675.07636	86913.7333133333	140258.5029	121987.38	87241.00695	116495.62995	31327.08939	12334.06316	40580.13079	28080.42778	54884.97683	47201.75871	51331.88643	51139.5406566667	77015.23575	74462.46295	73614.21373	75030.6374766667	39730.45153	79237.59124	75498.62204	64822.2216033333	83463.9724	76754.52502	76734.42272	77977.54448	75903.21034	78166.734992	85564.02237	75464.52696	80767.6866	80598.74531	69855.98486	56847.57378
622	Tamoxifen	0.843	MS2 matched	372.23114	8.656	67830.1807	110164.5318	88337.66135	88777.45795	72277.97168	83745.2187	81123.3945	79048.8616266667	74720.66586	110468.2855	76214.83768	87134.5963466667	88609.81525	82297.56521	63188.44651	78031.9423233333	108271.4411	87130.53443	77754.63829	91052.2046066667	119263.4915	90817.49795	76386.46532	95489.15159	76325.45836	76229.73122	84445.18443	79000.12467	107897.1649	87556.89676	87325.90296	94259.9882066667	97405.33144	79127.80779	81911.32422	79046.65339	81980.02327	83894.228022	87232.36771	78514.98402	86221.55228	83989.63467	111717.053	90972.96935
623	Tetradecanoylcarnitine	0.758	MS2 matched	372.30853	11.029	295577.8842	224596.3372	121007.9062	213727.375866667	98841.3418	134980.0201	117321.9026	117047.754833333	190902.7476	164580.5658	192836.6872	182773.333533333	222257.8286	227773.4472	233829.142	227953.4726	171589.6423	141270.5354	170697.9728	161186.050166667	205866.0956	239100.4684	275796.3945	240254.3195	152676.4282	161244.6883	196189.5574	170036.8913	58215.18112	92768.4284	126531.6767	92505.0954066667	197931.3525	216099.3579	211425.9989	220402.6945	187983.0228	206768.48532	260174.9154	268076.03	203079.2627	243776.736033333	159560.0138	133744.9037
624	Tetraethylene glycol monododecyl ether	0.779	MS2 matched	363.30963	10.6	120537.3497	139886.8788	135264.3085	131896.179	132164.7322	126199.9168	124276.6283	127547.092433333	134972.9021	128727.9992	126754.8175	130151.906266667	127361.3672	120663.7994	124633.0503	124219.405633333	132549.6605	129695.2509	138506.2986	133583.736666667	138785.2071	114845.662	106680.4025	120103.7572	113806.722	129660.5906	125143.1042	122870.138933333	141977.4847	134480.967	140759.2556	139072.5691	128324.3777	128326.1451	125752.3391	130064.0731	122286.1061	126950.60822	136392.8541	125811.4952	139465.4866	133889.9453	133795.8865	130320.7818
625	Thiamine	0.839	MS2 matched	265.11053	1.46	29450.34555	34827.9081	23576.93254	29285.0620633333	14586.49784	12412.51782	17225.73526	14741.58364	7459.23048	47091.38797	38408.77243	30986.4636266667	26460.27898	17043.31279	107901.6819	50468.4245566667	12626.42726	17839.86142	8885.710592	13117.3330906667	27043.91415	69636.37024	97222.56012	64634.2815033333	29257.0836	10944.88062	34395.64646	24865.8702266667	23862.23354	8170.789038	36196.66216	22743.228246	42420.1781	44693.1014	36773.90355	42517.84239	50638.00844	43408.606776	17394.26318	25986.764	22299.45752	21893.4949	31610.68801	21559.76129
626	Thymine	0.865	MS2 matched	127.04932	1.98	59652.33779	43121.3501	35202.01834	45991.9020766667	26166.93077	26341.03136	24842.49975	25783.4872933333	27425.28493	27629.85806	25536.4299	26863.85763	49973.52453	45182.66495	85047.07838	60067.7559533333	11968.26747	7785.349189	8832.456574	9528.69107766667	13748.27793	12154.96066	14743.58097	13548.9398533333	26648.08142	27403.00646	29650.27503	27900.4543033333	16046.85786	22000.68274	21470.93265	19839.4910833333	32363.87198	32854.39449	32864.91951	32413.75073	30490.63376	32197.514094	45468.43161	36147.99339	33484.33905	38366.92135	25478.0991	30961.88921
[truncated: 25 more rows]
[truncated: 2 more columns]

## Sheet: B
Supplementary Table 1B: Annotation of metabolites of P. heterophylla
MS2 name	Match	HMDB_accession	Exact_Mass	chemical_formula	PubChem	ChEBI	KEGG_COMPOUND_ID	metlin_id	CAS_number	smiles	super_class	class	sub_class
[truncated: 389 more rows]

## Sheet: C
Supplementary Table 1C. Model parameters for pairwise comparisons among different production regions
Comparisons	R2X(cum)	R2Y(cum)	Q2(cum)
F1_vs_F2	0.636	0.995	0.941
A1_vs_A2	0.767	0.991	0.886
G2_vs_G1	0.714	1	0.974
J2_vs_J1	0.766	1	0.976
[truncated: 5 more rows]
