# Supplementary material for: Differences in Chemical Components and Antioxidant Ability Analysis of Pseudostellaria heterophylla from Multiple Origins
Source: Int J Mol Sci. 2026 Mar 30;27(7):3139. doi: 10.3390/ijms27073139 (PMC13074024; doi:10.3390/ijms27073139)
Supplement: Supplementary file 1 [file ijms-27-03139-s001.zip › Supplementary files/Supplementary Table S2 Comparison Between MP and NP regions Within Each Province.xlsx]

## Sheet: file explanation
Header Name	Description
id	The unique data ID of the substance in this qualitative analysis.
MS2 name	The substance name obtained from MS/MS (secondary mass spectrometry) qualitative matching.
MS2 score	The matching score for the MS/MS identification, ranging from [0, 1], where a higher value indicates better confidence.
type	The matching mode, including various scenarios such as MS2 forward/reverse matching, average molecular weight / monoisotopic molecular weight matching for MS1, and no match.
mzmed	The median mass-to-charge ratio (m/z), representing the m/z value of this peak across all samples.
rtmed	The median retention time, representing the retention time of this peak across all samples.
MEAN OO	The mean relative quantitation value for the first experimental group in the comparison.
MEAN XX	The mean relative quantitation value for the second experimental group in the comparison.
VIP	The Variable Importance in the Projection score obtained from the OPLS-DA model for this comparison.
P-VALUE	The p-value derived from the Student's t-test for this comparison, indicating the probability of observing the data if the null hypothesis (no difference) is true.
Q-VALUE	The adjusted p-value after multiple hypothesis testing correction (e.g., Benjamini-Hochberg), controlling for the false discovery rate (FDR).
FOLD CHANGE	The ratio of the mean abundance values between the two compared experimental groups.
LOG_FOLDCHANGE	The base-2 logarithm of the fold change value.

## Sheet: A
Supplementary Table 2A: Significantly different metabolites of P. heterophylla beteween Fuan and Zherong
id	MS2.name	MS2.score	type	mzmed	rtmed	Mean F1	Mean F2	VIP	P_VALUE	Q_VALUE	FOLD_CHANGE	LOG_FOLDCHANGE
1	(-)-Podophyllotoxin	0.834	MS2 matched	459.12411	4.269	0.00623186866666667	0.0146237096666667	1.49018072337192	0.002288	0.05035	0.42615	-1.2306
2	"(12Z)-9,10-Dihydroxyoctadec-12-enoic acid"	0.754	MS2 matched	313.23712	11.807	0.0502263666666667	0.0278674766666667	1.30323074024413	0.037019	0.17931	1.8023	0.84986
3	"(2,15,17,36-Tetrahydroxy-11-methoxy-3,7,12,14,16,18,22,30-octamethyl-6,23-dioxo-8,37-dioxa-24,27,33-triazahexacyclo[23.10.1.14,7.05,35.026,34.027,32]heptatriaconta-1(35),2,4,9,19,21,25(36),26(34),28,30,32-undecaen-13-yl) acetate"	0.753	MS2 matched	784.3385	9.657	0.0006166875	0.0033563804	1.53616392197824	0.00092219	0.027797	0.18374	-2.4443
6	"(2-Hydroxy-3-octadeca-9,12,15-trienoyloxypropyl) 2-(trimethylazaniumyl)ethyl phosphate"	0.894	MS2 matched	562.31403	10.873	0.0216534433333333	0.0561033	1.53051021233938	0.0004945	0.019402	0.38596	-1.3735
9	"(3beta,5xi,9xi,18xi)-22-Hydroxyolean-12-en-3-yl O--6-deoxyhexopyranosyl-(1->2)-O-pentopyranosyl-(1->2)-hexopyranosiduronic acid"	0.708	MS2 matched	895.50879	10.885	0.00527831433333333	0.014311496	1.53014388452488	0.0010238	0.027797	0.36882	-1.439
10	"(3S)-5-[(1R,2R,8aS)-2-hydroxy-2,5,5,8a-tetramethyl-3,4,4a,6,7,8-hexahydro-1H-naphthalen-1-yl]-3-methylpentanoic acid"	0.758	MS2 matched	323.25775	11.052	0.190950343333333	0.0843305466666667	1.48257964015876	0.0095238	0.095717	2.2643	1.1791
11	"(4-Hydroxy-2,5,5,9-tetramethylcycloundeca-2,9-dien-1-yl) 4-hydroxybenzoate"	0.713	MS2 matched	357.21133	3.997	0.0223988466666667	0.01241551	1.41739010313418	0.018529	0.1227	1.8041	0.85128
14	"(Z)-5,8,11-Trihydroxyoctadec-9-enoic acid"	0.939	MS2 matched	329.23279	8.214	6.94835366666667	2.89326466666667	1.41835272318888	0.010611	0.10049	2.4016	1.264
15	"[3,4,5-Trihydroxy-6-(hydroxymethyl)oxan-2-yl] 2,4-dihydroxy-6-[(E)-2-phenylethenyl]benzoate"	0.723	MS2 matched	417.12976	5.37	0.130389266666667	2.73024033333333	1.5594331532677	0.00015711	0.012139	0.047757	-4.3881
17	"1,2-Dipalmitoyl-sn-glycerol 3-phosphate"	0.816	MS2 matched	647.45331	13.835	0.0466506466666667	0.12225619	1.37643638178277	0.013474	0.10753	0.38158	-1.3899
18	"12,13-Dihydroxyoctadec-9-enoic acid"	0.828	MS2 matched	313.23636	9.32	0.0990060466666667	0.0539642966666667	1.44165194627971	0.012527	0.10664	1.8347	0.87551
22	"16-Hydroxy-9-oxooctadeca-10,12,14-trienoic acid"	0.702	MS2 matched	307.19156	8.751	0.0626339933333333	0.0329126733333333	1.4512708287019	0.0113	0.10049	1.903	0.9283
27	"1-O-[(3beta,5xi,9xi,18xi)-3-(beta-D-Glucopyranuronosyloxy)-28-oxoolean-12-en-28-yl]-beta-D-glucopyranose"	0.749	MS2 matched	793.43091	8.519	0.002990013	0.041274138	1.5309016623374	0.0012141	0.029992	0.072443	-3.787
28	1-Palmitoylphosphatidylcholine	0.906	MS2 matched	540.3302	11.554	0.260444833333333	0.4570393	1.47920933352944	0.0026717	0.051827	0.56985	-0.81134
31	"2,6-Dihydroxy-4-methoxychalcone-4-O-neohesperid"	0.728	MS2 matched	593.18683	4.212	0.0134466933333333	0.0252594633333333	1.39430339166325	0.018269	0.1227	0.53234	-0.90957
33	"28-Dioic acid, 3-[(6-deoxy-4-O-beta-D-glucopyranosyl-alpha-L-mannopyranosyl)oxy]-, (3beta,5xi,9xi,18xi)-urs-12-ene-27"	0.764	MS2 matched	793.42712	7.009	0.00299231933333333	0.0638192543333333	1.4150491353778	0.010938	0.10049	0.046887	-4.4147
39	2-Dodecoxyethyl hydrogen sulfate	0.913	MS2 matched	309.1727	12.281	0.682406166666667	0.414707633333333	1.30721300402197	0.027291	0.14562	1.6455	0.71854
40	2-Furoic acid	0.739	MS2 matched	111.00837	0.72	1.0624245	1.80408616666667	1.46713444812572	0.0051833	0.066487	0.5889	-0.76391
41	2-Hydroxy-4-methylvaleric acid	0.841	MS2 matched	131.07095	3.589	0.0535761166666667	0.128585203333333	1.47104617640409	0.0071069	0.083164	0.41666	-1.2631
44	2-Oahsa	0.851	MS2 matched	563.49799	12.351	0.104665526666667	0.0623885	1.51147816608258	0.0040571	0.064431	1.6776	0.74643
46	2-Picenecarboxylic acid	0.73	MS2 matched	451.24472	10.012	0.238141533333333	0.1371095	1.31209171141155	0.046915	0.19784	1.7369	0.79649
47	3-(4-Hydroxy-3-methoxyphenyl)propionic acid	0.918	MS2 matched	195.06734	4.725	4.231184	2.24976733333333	1.46848076398996	0.0095372	0.095717	1.8807	0.91129
48	"3,4-Dihydroxybenzaldehyde"	0.908	MS2 matched	137.02354	3.399	0.407269133333333	0.676680066666667	1.47184401744936	0.0048359	0.066487	0.60186	-0.73249
49	"3,4-Dihydroxypropiophenone"	0.801	MS2 matched	165.0547	3.839	0.0300235766666667	0.0701622766666667	1.26947071835995	0.044899	0.19512	0.42792	-1.2246
50	"3-[2-O-(alpha-L-Rhamnopyranosyl)-beta-D-glucopyranosyloxy]-5,4-dihydroxy-7-[2-O-[(E)-4-hydroxycinnamoyl]-beta-D-glucopyranosyloxy]flavone"	0.741	MS2 matched	901.2453	4.603	0.03248106	0.105787943333333	1.54114407653679	0.00034049	0.014758	0.30704	-1.7035
57	3-Methoxytyrosine	0.702	MS2 matched	210.07762	4.068	0.1470906	0.265987633333333	1.44270837758541	0.009413	0.095717	0.553	-0.85465
58	3-Phosphoglycerate	0.889	MS2 matched	184.98463	0.59	0.02244854	0.0137721833333333	1.38962347138296	0.024951	0.13985	1.63	0.70486
62	4-Guanidinobutyric acid	0.854	MS2 matched	144.07663	0.746	0.0266034433333333	0.0153659166666667	1.51179975713385	0.0042523	0.065274	1.7313	0.79188
65	4-Hydroxyphenyl acetate	0.784	MS2 matched	151.0397	3.977	0.02143171	0.0428139766666667	1.30179982412249	0.04901	0.19812	0.50058	-0.99833
69	4-Pyridoxic acid	0.817	MS2 matched	182.04443	0.818	0.238068733333333	0.117878933333333	1.46692469329882	0.0096148	0.095717	2.0196	1.0141
76	8-(2-Oxo-5-pent-2-enylcyclopent-3-en-1-yl)octanoic acid	0.729	MS2 matched	291.19684	11.329	0.0277070566666667	0.01672843	1.46068139842009	0.012513	0.10664	1.6563	0.72795
77	8-[3-(3-Oxooct-1-enyl)oxiran-2-yl]octanoic acid	0.804	MS2 matched	309.20673	8.818	0.606055	0.3507983	1.47595365664548	0.0096094	0.095717	1.7276	0.78881
83	"9,10-Dihydroxy-8-oxooctadec-12-enoic acid"	0.756	MS2 matched	327.21777	8.47	0.189451633333333	0.1029446	1.4231983036621	0.019292	0.12373	1.8403	0.87996
84	"9,10-Epoxystearic acid"	0.904	MS2 matched	297.24277	10.596	0.7616125	0.3749281	1.43319728717791	0.016141	0.11796	2.0314	1.0224
85	"9,12,13-Trihydroxyoctadec-10-enoic acid"	0.72	MS2 matched	329.23392	11.905	0.0631916533333333	0.0238253133333333	1.2861965785223	0.031615	0.16097	2.6523	1.4072
90	"9-Hydroperoxyoctadeca-10,12-dienoic acid"	0.883	MS2 matched	311.2215	8.672	0.291621133333333	0.126531266666667	1.36931331836949	0.023248	0.13725	2.3047	1.2046
93	9-Oxo-11-(3-pentyloxiran-2-YL)undec-10-enoic acid	0.825	MS2 matched	309.20633	9.92	0.2725037	0.1324037	1.52889915483273	0.002036	0.0485	2.0581	1.0413
99	Adenosine	0.726	MS2 matched	266.08945	2.726	0.9063833	0.591835666666667	1.39641669497835	0.023215	0.13725	1.5315	0.61492
102	Alanylphenylalanine	0.708	MS2 matched	235.10751	4.378	0.0217442133333333	0.122654273333333	1.55900793241914	0.00018307	0.012139	0.17728	-2.4959
105	Anthranilic acid	0.784	MS2 matched	136.03952	2.446	0.154182196666667	0.09410066	1.39709389215835	0.023758	0.1378	1.6385	0.71236
106	Apigenin	0.922	MS2 matched	269.04443	7.243	0.04572877	0.130219793333333	1.56391302074045	7.9913e-06	0.0053302	0.35117	-1.5098
107	Apigenin 7-O-glucosylglucoside	0.814	MS2 matched	593.15137	5.5	0.007886372	0.0246593236666667	1.50268747367826	0.005257	0.066487	0.31981	-1.6447
111	Arillatose B	0.716	MS2 matched	517.15759	4.472	0.129541123333333	0.08203627	1.34976523834242	0.037318	0.17931	1.5791	0.65908
113	Benzoylformic acid	0.747	MS2 matched	151.0397	3.114	0.0274823933333333	0.0492287266666667	1.29004654999687	0.048234	0.19784	0.55826	-0.84099
117	Caffeic acid	0.892	MS2 matched	179.034	3.797	0.0491844666666667	0.102611913333333	1.45486424923261	0.013967	0.10753	0.47933	-1.0609
119	Camelliaside B	0.776	MS2 matched	725.19183	4.438	0.0120850513333333	0.0543857803333333	1.51280424725652	0.0021412	0.049247	0.22221	-2.17
123	cis-Aconitic acid	0.897	MS2 matched	173.00957	0.74	0.890683066666667	1.37550893333333	1.40648307657297	0.013507	0.10753	0.64753	-0.62698
125	Coniferyl aldehyde	0.863	MS2 matched	177.0542	5.31	0.0223933	0.0423532366666667	1.5521329188736	0.00014021	0.012139	0.52873	-0.91941
126	Corymboside	0.981	MS2 matched	563.14044	4.766	0.847748266666667	3.86486663333333	1.5448961513253	0.00013784	0.012139	0.21935	-2.1887
128	Cyanidin 3-(2G-glucosylrutinoside)	0.856	MS2 matched	755.20667	4.353	0.01991404	0.07064282	1.41353772359004	0.010786	0.10049	0.2819	-1.8268
134	Dehydrotumulosic acid	0.79	MS2 matched	483.34564	13.518	0.0110730793333333	0.0228310396666667	1.3508449810935	0.037441	0.17931	0.485	-1.0439
135	Deoxynivalenol 3-glucoside	0.739	MS2 matched	503.17447	3.278	0.0156539	0.0311502366666667	1.42891522192891	0.010712	0.10049	0.50253	-0.99272
137	Dinoprost	0.71	MS2 matched	357.2627	9.09	0.0488677166666667	0.02027025	1.40309706995103	0.016352	0.11796	2.4108	1.2695
144	Eprosartan	0.7	MS2 matched	423.13806	5.501	0.0175579033333333	0.0354731966666667	1.41084226056745	0.0086965	0.095091	0.49496	-1.0146
145	Ethyl caffeate	0.748	MS2 matched	207.06651	6.528	0.0229699933333333	0.0425388833333333	1.45210632361439	0.005283	0.066487	0.53998	-0.88903
153	FA 20:0;2O	0.769	MS2 matched	327.28928	11.898	0.108121473333333	0.04012593	1.4987135745134	0.0027196	0.051827	2.6946	1.43
155	FA 20:3	0.86	MS2 matched	305.24844	12.061	0.0918742566666667	0.1478004	1.42023815242015	0.014187	0.10753	0.62161	-0.68592
163	FA 28:7	0.719	MS2 matched	409.31894	9.161	0.052331988	0.00596726433333333	1.55759094352683	0.00027188	0.01395	8.7698	3.1326
173	Ginsenoside F1	0.767	MS2 matched	637.41998	14.212	0.0438380333333333	0.07408705	1.31572455666343	0.02963	0.15202	0.59171	-0.75704
177	Gluconic acid	0.916	MS2 matched	195.05054	0.605	1.61876126666667	1.0626155	1.37530597674514	0.028741	0.14861	1.5234	0.60727
178	Glucose 1-phosphate	0.949	MS2 matched	259.02127	0.595	0.0977915366666667	0.05299811	1.43342286804388	0.016808	0.11927	1.8452	0.88377
180	Glutamine	0.719	MS2 matched	145.06111	0.618	0.199852533333333	0.314664466666667	1.45668565497344	0.0079736	0.091656	0.63513	-0.65488
187	Heterophyllin B	0.86	MS2 matched	777.43115	7.616	0.776546733333333	10.9790250666667	1.50924085246316	0.0038403	0.063454	0.07073	-3.8215
193	Humantenine	0.827	MS2 matched	353.186	10.385	0.09900313	0.0611678233333333	1.31559244729193	0.046662	0.19784	1.6185	0.6947
194	"Hydron;2-hydroxypropane-1,2,3-tricarboxylate"	0.994	MS2 matched	191.02011	0.718	3.599446	6.52420166666667	1.48096367360906	0.004306	0.065274	0.55171	-0.85803
196	Hydron;benzoate	0.914	MS2 matched	121.02894	4.153	0.367064433333333	0.574473533333333	1.42308225195181	0.0093601	0.095717	0.63896	-0.64621
199	Indole-3-acetic acid	0.758	MS2 matched	174.0545	4.934	0.0211063166666667	0.0138180233333333	1.32318412908003	0.042939	0.19351	1.5274	0.61112
202	Kaempferol-3-O-glucoside-6-p-coumaroyl	0.743	MS2 matched	593.12714	4.599	0.0183985566666667	0.06723107	1.50126540889093	0.0039005	0.063454	0.27366	-1.8695
205	Lactose	0.732	MS2 matched	387.11533	0.689	35.09781	77.3699133333333	1.49354623474329	0.0031963	0.056104	0.45364	-1.1404
	Lactulose	0.982	MS2 matched	341.11069	0.69	39.73182	91.07493	1.48176183112183	0.0050835	0.066487	0.43625	-1.1968
206	Lamuran	0.797	MS2 matched	351.1712	10.395	0.0612741766666667	0.0388733	1.36543703975555	0.03478	0.17184	1.5763	0.6565
210	Leucoside	0.716	MS2 matched	579.13782	4.964	0.012347686	0.0591475203333333	1.50407712084904	0.0010665	0.027797	0.20876	-2.2601
212	Licoricesaponin G2	0.702	MS2 matched	837.39294	8.189	0.01694396	0.0305148866666667	1.36858261946742	0.019683	0.12504	0.55527	-0.84874
216	L-Malic acid	0.891	MS2 matched	133.0137	0.7	3.702358	1.81341	1.49432108896769	0.0050829	0.066487	2.0417	1.0297
217	Loganin	0.759	MS2 matched	389.14371	3.836	0.01479579	0.02540934	1.5030066334849	0.0023401	0.05035	0.5823	-0.78017
220	L-Threonine	0.839	MS2 matched	118.04939	0.624	0.09901857	0.174236896666667	1.52539633142033	0.0010836	0.027797	0.5683	-0.81528
223	Maslinic acid	0.866	MS2 matched	471.34647	13.756	0.0516790666666667	0.109885403333333	1.48765647204235	0.0028209	0.052264	0.4703	-1.0883
229	Methyl hexadecanoate	0.855	MS2 matched	315.25406	9.923	0.0753524633333333	0.0408630966666667	1.48341668770434	0.0054433	0.067235	1.844	0.88286
235	Naringenin	0.868	MS2 matched	271.06134	6.778	0.17012842	0.1013099	1.47981341337528	0.0081075	0.091656	1.6793	0.74785
236	Naringenin chalcone	0.889	MS2 matched	271.06143	6.71	0.156280533333333	0.0956087666666667	1.35503715988147	0.032	0.1617	1.6346	0.70892
242	Nonyl glucosinolate	0.745	MS2 matched	444.14072	7.243	0.00250053	0.0177107373333333	1.38971956811489	0.016448	0.11796	0.14119	-2.8243
250	PE 36:3	0.802	MS2 matched	740.52515	14.154	0.0126526593333333	0.0406993713333333	1.33231677789655	0.023252	0.13725	0.31088	-1.6856
254	Phenylalanine	0.885	MS2 matched	164.07159	2.228	0.767492466666667	1.15346813333333	1.40841011443431	0.012215	0.10664	0.66538	-0.58775
261	PI 36:5	0.839	MS2 matched	855.50446	13.554	0.01284586	0.0449367166666667	1.55343300023477	0.00015107	0.012139	0.28587	-1.8066
270	Pyrrole-2-carboxylic acid	0.79	MS2 matched	110.02369	4.682	0.01686073	0.06543463	1.53869577192261	0.00073567	0.025826	0.25767	-1.9564
272	Quillaic acid	0.808	MS2 matched	485.33112	6.916	0.106098523333333	0.0183592	1.54023768601424	0.0010406	0.027797	5.779	2.5308
274	Rhizonic acid	0.763	MS2 matched	413.12155	4.722	0.07078402	0.01528277	1.51485491792904	0.0036195	0.061903	4.6316	2.2115
275	Rhoifolin	0.845	MS2 matched	577.1571	5.492	0.04045378	0.159811903333333	1.55804688649855	0.0001962	0.012139	0.25313	-1.982
279	Secoisolariciresinol	0.76	MS2 matched	361.16229	4.981	0.0108044966666667	0.0216830066666667	1.54178005747154	0.00020019	0.012139	0.49829	-1.0049
281	Soyasaponin Ba	0.803	MS2 matched	957.51038	8.56	0.0065573599	0.0003140412	1.54658618589627	0.00023144	0.012864	20.881	4.3841
285	Steviolbioside	0.789	MS2 matched	641.31537	11.169	0.281107333333333	0.696430833333333	1.36075101747536	0.024484	0.13958	0.40364	-1.3089
289	Thymidine	0.719	MS2 matched	241.08237	4.377	0.0464666566666667	0.352079903333333	1.54656685846541	0.00012771	0.012139	0.13198	-2.9216
291	trans-Vaccenic acid	0.868	MS2 matched	281.24805	12.356	54.1249333333333	35.43174	1.32601395046169	0.026177	0.14311	1.5276	0.61125
296	Tyramine	0.803	MS2 matched	136.05186	4.723	0.11952733	0.0720822633333333	1.45150896277936	0.01263	0.10664	1.6582	0.72962
298	Violanone	0.93	MS2 matched	593.14996	5.078	0.0190094433333333	0.21404211	1.48507077538155	0.0068772	0.082874	0.088812	-3.4931
305	(+)-Cycloolivil glucoside	0.735	MS2 matched	561.19	4.164	0.27607775	0.117315163333333	1.43687900298755	0.014889	0.11158	2.3533	1.2347
308	"(1R,4aS,5R,8aS)-5-(5-hydroxy-3-methylpentyl)-1,4a-dimethyl-6-methylidene-3,4,5,7,8,8a-hexahydro-2H-naphthalene-1-carboxylic acid"	0.73	MS2 matched	323.25623	10.624	1.964965	1.10127233333333	1.52270533165169	0.0025838	0.051827	1.7843	0.83533
311	"(2-Hydroxy-3-octadeca-6,9,12-trienoyloxypropyl) 2-(trimethylazaniumyl)ethyl phosphate"	0.899	MS2 matched	518.32385	10.242	0.200192033333333	0.9574244	1.38349294995146	0.021964	0.13692	0.20909	-2.2578
313	"(2R,3S,4S,5R,6R)-2-[[(2S,3R,4R)-3,4-dihydroxy-4-(hydroxymethyl)oxolan-2-yl]oxymethyl]-6-[4-(4-hydroxyphenyl)butan-2-yloxy]oxane-3,4,5-triol"	0.733	MS2 matched	483.19345	4.462	0.0281516066666667	0.0545435166666667	1.52363215384516	0.00094435	0.027797	0.51613	-0.95419
316	"(2S,3R,4R,5R,6S)-2-[(2R,3S,4R,5R,6R)-4,5-dihydroxy-2-(hydroxymethyl)-6-[[7-[2-hydroxy-1-[3,4,5-trihydroxy-6-(hydroxymethyl)oxan-2-yl]oxyethyl]-1,1,4a,7-tetramethyl-3,4,4b,5,6,8,10,10a-octahydro-2H-phenanthren-2-yl]oxy]oxan-3-yl]oxy-6-methyloxane-3,4,5-triol"	0.81	MS2 matched	815.40015	6.729	0.00924051066666667	0.174776657	1.36671834115516	0.022626	0.13725	0.05287	-4.2414
319	"(5-Benzoyloxy-4,6-dihydroxy-3-methoxycyclohexen-1-yl)methyl benzoate"	0.737	MS2 matched	421.12762	2.131	0.0407681333333333	0.0942855233333333	1.36656035189321	0.022922	0.13725	0.43239	-1.2096
323	"[(1S,2R,4S,9R,10R,14S,15S,17S)-9-(Furan-3-yl)-1-hydroxy-15-[(1R)-1-hydroxy-2-methoxy-2-oxoethyl]-10,14,16,16-tetramethyl-7,18-dioxo-3,8-dioxapentacyclo[12.3.1.02,4.04,13.05,10]octadecan-17-yl] 2-methylpropanoate"	0.768	MS2 matched	611.24579	4.884	0.0338101766666667	0.1626024	1.27322192020985	0.045775	0.19698	0.20793	-2.2658
335	"11,12-Methylenedioxykopsinaline"	0.71	MS2 matched	399.19608	1.232	0.162601533333333	0.05220467	1.48096397960076	0.0069579	0.082874	3.1147	1.6391
338	13-Hydroxy-alpha-tocopherol	0.823	MS2 matched	429.37112	12.601	3.80256753333333	1.6003667	1.33340826893712	0.03449	0.17168	2.3761	1.2486
349	"2-(Hydroxymethyl)-6-[5-[3-(hydroxymethyl)-5-(3-hydroxypropyl)-7-methoxy-2,3-dihydro-1-benzofuran-2-yl]-2-methoxyphenoxy]oxane-3,4,5-triol"	0.838	MS2 matched	545.19684	4.321	0.185833366666667	0.4945272	1.53946237409726	0.00035401	0.014758	0.37578	-1.412
367	2-Methoxy-4-pentadecylbenzoic acid	0.726	MS2 matched	363.28677	12.223	0.687315403333333	0.246138876666667	1.40094174376236	0.018439	0.1227	2.7924	1.4815
368	"2-Methyl-3-[(2S,3R,4S,5S,6R)-3,4,5-trihydroxy-6-(hydroxymethyl)oxan-2-yl]oxypyran-4-one"	0.724	MS2 matched	311.07153	2.092	0.115750026666667	0.307942746666667	1.53039076256726	0.00078689	0.026243	0.37588	-1.4116
392	"5‐(1‐benzofuran‐2‐yl)‐N,N‐dimethyl‐2‐[4‐(piperazin‐1‐yl)phenyl]‐1,3‐thiazole‐4‐carboxamide"	0.721	MS2 matched	455.14087	6.561	0.02568276	0.32594462	1.39035535000851	0.017275	0.12129	0.078795	-3.6658
403	5-Hydroxy-2-[2-methyl-3-(trifluoromethyl)anilino]pyridine-3-carboxylic acid	0.776	MS2 matched	313.07779	4.265	0.0194429566666667	0.0659231833333333	1.37402366124711	0.019259	0.12373	0.29493	-1.7615
410	"6-{9a,11a-dimethyl-1H,2H,3H,3aH,3bH,4H,8H,9H,9bH,10H,11H-cyclopenta[a]phenanthren-1-yl}-3-ethyl-2-methylheptane"	0.812	MS2 matched	397.38037	13.988	0.433117896666667	0.164312676666667	1.31551522373838	0.044579	0.19512	2.6359	1.3983
412	"6-formyl-5-hydroxy-10-(hydroxymethyl)-3-methylidene-2-oxo-2H,3H,3aH,4H,5H,8H,9H,11aH-cyclodeca[b]furan-4-yl 2-methylbutanoate"	0.713	MS2 matched	401.15479	4.473	0.0324004333333333	0.0636649966666667	1.33329731246476	0.027535	0.14576	0.50892	-0.97449
427	Ailanthone	0.807	MS2 matched	399.1376	4.338	0.111761896666667	0.234534673333333	1.34687300746996	0.024932	0.13985	0.47653	-1.0694
447	Bonactin	0.721	MS2 matched	423.23251	6.44	0.0310535933333333	0.1790862	1.42194321160603	0.01365	0.10753	0.1734	-2.5278
448	Bruceine D	0.729	MS2 matched	433.13019	2.442	0.0201725566666667	0.09331349	1.4230863139786	0.008365	0.092991	0.21618	-2.2097
450	Bullatine A	0.791	MS2 matched	344.25461	10.414	0.10470216	0.201472086666667	1.35751258072321	0.025376	0.14025	0.51969	-0.94429
452	Campesterol	0.835	MS2 matched	383.36584	12.662	0.721899946666667	0.252293586666667	1.25877239686793	0.048461	0.19784	2.8613	1.5167
457	Cinnamamide	0.715	MS2 matched	148.07468	3.11	0.0713071633333333	0.0296247133333333	1.44252655973489	0.013345	0.10753	2.407	1.2672
467	Daphylloside	0.754	MS2 matched	469.12997	4.02	0.01991911	0.0525691633333333	1.41324323183035	0.013759	0.10753	0.37891	-1.4001
471	Demethoxycentaureidin 7-O-rutinoside	0.817	MS2 matched	639.18842	4.073	0.0171091933333333	0.244110883333333	1.26483381927434	0.048519	0.19784	0.070088	-3.8347
478	Diffractaic acid	0.716	MS2 matched	397.12564	4.459	0.0367755733333333	0.0635465633333333	1.45447152747511	0.0049067	0.066487	0.57872	-0.78907
490	Ethylbeta-carboline	0.763	MS2 matched	197.10577	4.763	0.0297330333333333	0.05619123	1.2680122569959	0.038583	0.18123	0.52914	-0.91828
536	Licoagroside B	0.755	MS2 matched	455.11642	2.322	0.2157793	1.4435768	1.2814340415808	0.044188	0.19512	0.14948	-2.742
548	Methionine Enkephalin	0.77	MS2 matched	574.23505	5.46	0.0908478781666667	0.00742484266666667	1.38456744771322	0.017688	0.12163	12.236	3.613
567	N-[1-(4-Methoxy-6-oxopyran-2-yl)-2-methylpropyl]acetamide	0.706	MS2 matched	278.08917	5.593	0.124878876666667	0.04740288	1.49984883818689	0.0050447	0.066487	2.6344	1.3975
596	Phytosphingosine	0.842	MS2 matched	318.30063	10.014	0.306269	0.162180266666667	1.34817863928111	0.037636	0.17931	1.8884	0.9172
599	Piperolein B	0.71	MS2 matched	382.17456	9.078	0.018148775	0.155247206333333	1.41675989596187	0.013894	0.10753	0.1169	-3.0966
602	Polygalatenoside A	0.717	MS2 matched	453.13644	1.882	0.0427238466666667	0.09600607	1.23798143041656	0.049543	0.19907	0.44501	-1.1681
613	Schaftoside	0.851	MS2 matched	587.13348	3.676	0.0254218166666667	0.09327864	1.33776194250943	0.028644	0.14861	0.27254	-1.8755
618	"Solasodine base + 2H, 1O, O-Hex-Hex-Hex"	0.845	MS2 matched	918.50885	7.752	0.026636481	0.0132010503333333	1.43788077598399	0.011057	0.10049	2.0178	1.0128
628	Trehalose	0.773	MS2 matched	365.1055	3.47	0.195797933333333	0.918748	1.5510876358829	8.8667e-05	0.012139	0.21311	-2.2303

## Sheet: B
Supplementary Table 2B: Significantly different metabolites of P. heterophylla beteween Guangde and Xuanchen
id	MS2.name	MS2.score	type	mzmed	rtmed	Mean A1	Mean A2	VIP	P_VALUE	Q_VALUE	FOLD_CHANGE	LOG_FOLDCHANGE
1	(-)-Podophyllotoxin	0.834	MS2 matched	459.12411	4.269	0.00482169933333333	0.0238776033333333	1.57565754088027	0.00054689	0.025407	0.20193	-2.308
2	"(2,15,17,36-Tetrahydroxy-11-methoxy-3,7,12,14,16,18,22,30-octamethyl-6,23-dioxo-8,37-dioxa-24,27,33-triazahexacyclo[23.10.1.14,7.05,35.026,34.027,32]heptatriaconta-1(35),2,4,9,19,21,25(36),26(34),28,30,32-undecaen-13-yl) acetate"	0.753	MS2 matched	784.3385	9.657	0.00181588866666667	0.00468592866666667	1.57567630563046	0.00035278	0.025407	0.38752	-1.3677
10	"(3S)-5-[(1R,2R,8aS)-2-hydroxy-2,5,5,8a-tetramethyl-3,4,4a,6,7,8-hexahydro-1H-naphthalen-1-yl]-3-methylpentanoic acid"	0.758	MS2 matched	323.25775	11.052	0.14098383	0.289247003333333	1.50530210882836	0.0079309	0.069463	0.48742	-1.0368
18	"12,13-Dihydroxyoctadec-9-enoic acid"	0.828	MS2 matched	313.23636	9.32	0.08010299	0.16875766	1.50059668331195	0.010374	0.073787	0.47466	-1.075
24	1-Carboxycyclohexaneacetic Acid	0.801	MS2 matched	185.08125	4.175	0.0407412133333333	0.0743842666666667	1.42235260713329	0.027412	0.13163	0.54771	-0.86851
27	"1-O-[(3beta,5xi,9xi,18xi)-3-(beta-D-Glucopyranuronosyloxy)-28-oxoolean-12-en-28-yl]-beta-D-glucopyranose"	0.749	MS2 matched	793.43091	8.519	0.00844946333333333	0.0153394836666667	1.49852373438832	0.010509	0.073787	0.55083	-0.86032
34	2-Amino-3-methoxybenzoic acid	0.742	MS2 matched	166.04974	0.822	0.0381914933333333	0.08000898	1.46406588845026	0.019575	0.1053	0.47734	-1.0669
36	2-Aminophenol	0.859	MS2 matched	108.0443	1.16	0.0317801333333333	0.06020363	1.42002023924561	0.028024	0.13163	0.52788	-0.92173
44	2-Oahsa	0.851	MS2 matched	563.49799	12.351	0.0509815066666667	0.136420633333333	1.54748834715278	0.002119	0.045212	0.37371	-1.42
45	2-Palmitoyloxystearic acid	0.821	MS2 matched	537.48712	12.281	0.0543924633333333	0.14132483	1.46022706433329	0.022636	0.11527	0.38488	-1.3775
46	2-Picenecarboxylic acid	0.73	MS2 matched	451.24472	10.012	0.228661886666667	0.0552208666666667	1.47050557795658	0.0081972	0.069463	4.1409	2.0499
47	3-(4-Hydroxy-3-methoxyphenyl)propionic acid	0.918	MS2 matched	195.06734	4.725	3.04826533333333	9.604483	1.56883855694756	0.0018311	0.044314	0.31738	-1.6557
55	3-Hydroxysebacic acid	0.791	MS2 matched	217.10825	5.079	0.0654442233333333	0.11592349	1.38985881988879	0.033207	0.14585	0.56455	-0.82484
58	3-Phosphoglycerate	0.889	MS2 matched	184.98463	0.59	0.0160284003333333	0.00363714566666667	1.37345741480107	0.021942	0.11524	4.4069	2.1398
62	4-Guanidinobutyric acid	0.854	MS2 matched	144.07663	0.746	0.04508915	0.103309576666667	1.51075051763095	0.0091464	0.071879	0.43645	-1.1961
68	4-Oxonon-2-enoic Acid	0.786	MS2 matched	169.08678	6.071	0.07833297	0.0151794466666667	1.41770635981675	0.018736	0.1016	5.1605	2.3675
72	5-Deoxy-5-methylthioadenosine	0.918	MS2 matched	296.08105	4.321	0.0445964516666667	0.00467256366666667	1.47613054427108	0.0080149	0.069463	9.5443	3.2546
74	"5-Hydroxy-2-(3-hydroxy-4-methoxyphenyl)-7-[(2S,3R,4S,5S,6R)-3,4,5-trihydroxy-6-[[(2R,3R,4R,5R,6S)-3,4,5-trihydroxy-6-methyloxan-2-yl]oxymethyl]oxan-2-yl]oxy-2,3-dihydrochromen-4-one"	0.792	MS2 matched	609.18274	6.231	0.026726328	0.00692921533333333	1.36526045910139	0.029852	0.13638	3.857	1.9475
76	8-(2-Oxo-5-pent-2-enylcyclopent-3-en-1-yl)octanoic acid	0.729	MS2 matched	291.19684	11.329	0.0232089433333333	0.0438308233333333	1.38917425528038	0.029007	0.13436	0.52951	-0.91727
79	"8-hydroxyoctadeca-9,12,15-trienoic acid"	0.823	MS2 matched	293.21228	10.075	0.155367833333333	0.49201906	1.54366460316052	0.0058642	0.063844	0.31578	-1.663
84	"9,10-Epoxystearic acid"	0.904	MS2 matched	297.24277	10.596	0.573126033333333	0.947454266666667	1.35785736048307	0.040902	0.1684	0.60491	-0.7252
86	"9,12,13-Trihydroxyoctadeca-10,15-dienoic acid"	0.814	MS2 matched	327.2189	7.734	0.182047766666667	0.2999424	1.36463206178466	0.040535	0.16793	0.60694	-0.72037
87	9-Hexadecenoic acid	0.858	MS2 matched	253.21747	11.698	0.4077597	0.6459964	1.34570025667043	0.04701	0.17959	0.63121	-0.66381
88	9-HOTrE	0.856	MS2 matched	293.21118	10.02	0.1880197	0.4561218	1.52958613434126	0.0045657	0.059712	0.41221	-1.2785
95	Acacetin	0.841	MS2 matched	283.06158	8.506	0.258977053333333	0.02148186	1.46028275410558	0.010476	0.073787	12.056	3.5916
96	Acetaminophen	0.775	MS2 matched	150.05656	4.781	0.007819348	0.022259776	1.52563304887179	0.0044842	0.059712	0.35128	-1.5093
98	Adenine	0.928	MS2 matched	134.047	1.106	0.138397636666667	0.352310783333333	1.44610317337315	0.01702	0.098716	0.39283	-1.348
100	"Adenosine 2,3-cyclic phosphate"	0.787	MS2 matched	328.04709	2.388	0.0314715676666667	0.00512749966666667	1.41887747994412	0.016443	0.097059	6.1378	2.6177
104	Amatain	0.711	MS2 matched	715.3681	11.511	0.0349197506666667	0.0105470683333333	1.41136189849894	0.018543	0.1016	3.3108	1.7272
106	Apigenin	0.922	MS2 matched	269.04443	7.243	0.140215923333333	0.305522776666667	1.52246990217	0.0068435	0.067016	0.45894	-1.1236
111	Arillatose B	0.716	MS2 matched	517.15759	4.472	0.0835630133333333	0.0337270366666667	1.3585651131589	0.030339	0.13673	2.4776	1.309
121	Chrysin	0.891	MS2 matched	253.0498	8.348	0.416893448333333	0.00966593433333333	1.46980005891625	0.0094923	0.072338	43.13	5.4306
122	Cinnamic acid	0.793	MS2 matched	193.05074	5.82	0.0218369306666667	0.00953550233333333	1.39295590678228	0.024024	0.11958	2.2901	1.1954
127	Cosmosiin	0.912	MS2 matched	431.09808	5.871	0.0345125933333333	0.0566855066666667	1.50115823602449	0.0034546	0.050091	0.60884	-0.71586
129	Cyclic guanosine monophosphate	0.717	MS2 matched	344.03888	1.395	0.0304802433333333	0.00381754933333333	1.2832565878033	0.046229	0.17959	7.9842	2.9972
130	Daidzein	0.86	MS2 matched	253.04922	8.488	0.419826852333333	0.01173755	1.49341382736724	0.006285	0.063844	35.768	5.1606
131	Daphnetin	0.877	MS2 matched	177.01834	4.078	0.0562436566666667	0.09992254	1.40831034112184	0.028344	0.13221	0.56287	-0.82912
132	Decahydrogambogic acid	0.709	MS2 matched	637.37183	11.613	0.027417924	0.009423702	1.38854977683779	0.027447	0.13163	2.9095	1.5408
150	FA 18:4;O	0.805	MS2 matched	291.19556	9.481	0.0276615153333333	0.0110241133333333	1.37176029879795	0.030942	0.13851	2.5092	1.3272
154	FA 20:2	0.86	MS2 matched	307.26373	12.474	0.556564266666667	1.2476104	1.4842201386278	0.012912	0.083858	0.4461	-1.1645
159	FA 24:1	0.897	MS2 matched	365.34241	14.11	1.38415226666667	3.26495803333333	1.45476921947759	0.022836	0.11527	0.42394	-1.2381
160	FA 24:1;O	0.716	MS2 matched	381.3385	13.062	1.62926693333333	3.47345226666667	1.41290795492545	0.033237	0.14585	0.46906	-1.0921
163	FA 28:7	0.719	MS2 matched	409.31894	9.161	0.00552574433333333	0.001759494	1.31086125892933	0.046869	0.17959	3.1405	1.651
166	Fraxetin	0.713	MS2 matched	207.03059	4.491	0.0410695532	0.00218094956666667	1.45344665432099	0.011232	0.076804	18.831	4.235
169	gamma-Aminobutyrate	0.831	MS2 matched	171.00517	0.605	0.16838404	0.0240557333333333	1.44252809546923	0.01295	0.083858	6.9997	2.8073
170	gamma-Linolenic acid	0.848	MS2 matched	277.2168	10.516	0.0745962333333333	0.193134053333333	1.52963083397913	0.0063083	0.063844	0.38624	-1.3724
176	Ginsenoside-Rg1	0.744	MS2 matched	845.49872	11.531	0.0614754776666667	0.0113519166666667	1.40944252583561	0.018252	0.10145	5.4154	2.4371
182	Gly-Pro	0.853	MS2 matched	173.08109	5.044	0.167219393333333	0.372901933333333	1.50241719484615	0.0097282	0.072364	0.44843	-1.1571
191	Hispidulin	0.871	MS2 matched	299.05508	7.248	0.148252306666667	0.0608313866666667	1.31112387882646	0.043359	0.17527	2.4371	1.2852
193	Humantenine	0.827	MS2 matched	353.186	10.385	0.0722867933333333	0.15627705	1.47439909802826	0.0098727	0.072364	0.46256	-1.1123
196	Hydron;nonanedioate	0.936	MS2 matched	187.09814	5.945	1.47878826666667	3.34720416666667	1.5162974455325	0.0081225	0.069463	0.4418	-1.1785
197	Hydron;pyridine-3-carboxylate	0.905	MS2 matched	122.02415	0.82	0.0326274166666667	0.0588711333333333	1.38706014479935	0.039051	0.16348	0.55422	-0.85148
227	"Methyl (2S,3R,4S)-3-ethenyl-4-[2-(3,4,5-trihydroxybenzoyl)oxyethyl]-2-[3,4,5-trihydroxy-6-(hydroxymethyl)oxan-2-yl]oxy-3,4-dihydro-2H-pyran-5-carboxylate"	0.719	MS2 matched	541.14966	0.703	0.478063666666667	0.170589133333333	1.29319534579527	0.047118	0.17959	2.8024	1.4867
229	Methyl hexadecanoate	0.855	MS2 matched	315.25406	9.923	0.05922932	0.111709986666667	1.45517952582564	0.015416	0.094337	0.53021	-0.91537
237	Naringin	0.754	MS2 matched	579.17151	6.181	0.0230862236666667	0.00276705166666667	1.48294925044201	0.0074622	0.069463	8.3433	3.0606
239	N-Fructosyl pyroglutamate	0.879	MS2 matched	290.08908	0.698	0.862798	5.35382673333333	1.5968871503464	0.00033465	0.025407	0.16116	-2.6335
240	N-Oleoyl isoleucine	0.785	MS2 matched	394.33286	12.148	0.0181535866666667	0.0719642133333333	1.57691726688024	0.00020718	0.025407	0.25226	-1.987
241	N-Oleoyl leucine	0.789	MS2 matched	394.33002	12.012	0.04107795	0.194604583333333	1.58527068750133	0.00052851	0.025407	0.21108	-2.2441
253	Phenylacetic acid	0.719	MS2 matched	135.04382	4.72	0.101527756666667	0.19972064	1.47264132962389	0.014257	0.088052	0.50835	-0.97611
257	Phthalic acid	0.725	MS2 matched	165.01897	3.388	0.0268638266666667	0.0661318833333333	1.51566278882558	0.0086219	0.070132	0.40622	-1.2997
261	PI 36:5	0.839	MS2 matched	855.50446	13.554	0.0196375206666667	0.004311986	1.34313454349956	0.034393	0.14919	4.5542	2.1872
265	Poricoic acid A	0.704	MS2 matched	497.32208	11.209	0.08280384	0.294426566666667	1.57722030636062	0.0011556	0.036705	0.28124	-1.8301
266	Pristimerin	0.709	MS2 matched	463.2858	12.03	0.129403266666667	0.02398688	1.42697908819688	0.017249	0.099181	5.3948	2.4316
272	Quillaic acid	0.808	MS2 matched	485.33112	6.916	0.08152608	0.16956373	1.52471353014876	0.008301	0.069463	0.4808	-1.0565
274	Rhizonic acid	0.763	MS2 matched	413.12155	4.722	0.0287306366666667	0.21139144	1.59480891268592	6.4846e-05	0.025407	0.13591	-2.8793
277	Salicylic acid glucoside	0.808	MS2 matched	299.07742	2.658	0.0111170106666667	0.00319064266666667	1.39302775900465	0.02922	0.13441	3.4843	1.8009
278	Sebacic acid	0.861	MS2 matched	201.11179	6.666	0.0850493466666667	0.194110373333333	1.47338432564092	0.013854	0.087176	0.43815	-1.1905
283	Stearic acid	0.749	MS2 matched	283.25711	12.318	0.703389633333333	1.42718813333333	1.40804451254313	0.025848	0.12677	0.49285	-1.0208
284	Stenophylline A	0.842	MS2 matched	371.09897	2.928	0.0155719776666667	0.00332030466666667	1.38774692533675	0.022986	0.11527	4.6899	2.2296
288	Threonic acid	0.832	MS2 matched	135.02946	0.618	0.1838395	0.319383133333333	1.36762480867081	0.045263	0.17959	0.57561	-0.79684
290	trans-11-Eicosenoic acid	0.862	MS2 matched	309.28003	12.909	0.512225033333333	0.9187765	1.39002412590478	0.036282	0.15429	0.55751	-0.84294
291	trans-Vaccenic acid	0.868	MS2 matched	281.24805	12.356	27.1922866666667	55.1264633333333	1.39941720606792	0.024869	0.12287	0.49327	-1.0195
292	Trehalose-6-phosphate	0.897	MS2 matched	421.07382	0.605	0.0316865566666667	0.06436484	1.43083945373319	0.027949	0.13163	0.4923	-1.0224
296	Tyramine	0.803	MS2 matched	136.05186	4.723	0.0870811066666667	0.23788241	1.53697486334414	0.0052973	0.063844	0.36607	-1.4498
299	Vitexin	0.938	MS2 matched	431.09796	5.402	0.0471922533333333	0.0958000333333334	1.55794777891653	0.0030823	0.047812	0.49261	-1.0215
301	Wogonin	0.899	MS2 matched	283.06223	8.365	0.210026753333333	0.01854484	1.46489720776602	0.009526	0.072338	11.325	3.5015
309	"(2E,4E)-12-Hydroxy-13-(hydroxymethyl)-14-methoxy-3,5,7-trimethyl-14-oxotetradeca-2,4-dienoic acid"	0.726	MS2 matched	379.20856	2.425	0.0185847133333333	0.08547811	1.59570089242556	0.00041966	0.025407	0.21742	-2.2014
313	"(2R,3S,4S,5R,6R)-2-[[(2S,3R,4R)-3,4-dihydroxy-4-(hydroxymethyl)oxolan-2-yl]oxymethyl]-6-[4-(4-hydroxyphenyl)butan-2-yloxy]oxane-3,4,5-triol"	0.733	MS2 matched	483.19345	4.462	0.0150001433333333	0.0659683533333333	1.59344974073821	0.00057138	0.025407	0.22738	-2.1368
314	(2S)‐2‐(2‐aminoacetamido)‐3‐(4‐cyanophenyl)‐N‐(9H‐fluoren‐2‐yl)propanamide	0.821	MS2 matched	433.16522	3.395	0.183369413333333	0.0752854433333333	1.45748363848513	0.0097871	0.072364	2.4357	1.2843
315	(2S)-2-Azaniumyl-5-(ethylamino)-5-oxopentanoate	0.853	MS2 matched	175.1066	0.762	1.70521563333333	0.449120166666667	1.51287221957042	0.0043017	0.058556	3.7968	1.9248
323	"[(1S,2R,4S,9R,10R,14S,15S,17S)-9-(Furan-3-yl)-1-hydroxy-15-[(1R)-1-hydroxy-2-methoxy-2-oxoethyl]-10,14,16,16-tetramethyl-7,18-dioxo-3,8-dioxapentacyclo[12.3.1.02,4.04,13.05,10]octadecan-17-yl] 2-methylpropanoate"	0.768	MS2 matched	611.24579	4.884	0.119120416666667	0.0657985266666667	1.47519787868933	0.0061574	0.063844	1.8104	0.85629
326	"[3,4,5-trihydroxy-6-[3,4,5-trihydroxy-6-(hydroxymethyl)oxan-2-yl]oxyoxan-2-yl]methyl (E)-2-methylbut-2-enoate??"	0.8	MS2 matched	447.14426	3.767	0.0218676466666667	0.0641128966666667	1.46035962939699	0.022938	0.11527	0.34108	-1.5518
328	"[3-Hydroxy-1-(4-methoxy-7-oxofuro[3,2-g]chromen-9-yl)oxy-3-methylbutan-2-yl] (E)-2-methylbut-2-enoate"	0.788	MS2 matched	455.11395	0.606	0.6763033	0.343333	1.3660737214767	0.022426	0.11527	1.9698	0.97806
331	1-(3-Aminophenyl)ethanone	0.754	MS2 matched	136.07446	3.049	0.1968745	0.123293266666667	1.32930735128967	0.030233	0.13673	1.5968	0.67518
335	"11,12-Methylenedioxykopsinaline"	0.71	MS2 matched	399.19608	1.232	0.0883775566666667	0.189971683333333	1.56110253544688	0.0033032	0.050074	0.46521	-1.104
338	13-Hydroxy-alpha-tocopherol	0.823	MS2 matched	429.37112	12.601	2.08812233333333	4.52398933333333	1.45501163943467	0.018687	0.1016	0.46157	-1.1154
340	17(21)-Hopen-6-one	0.764	MS2 matched	425.37155	11.406	0.414738966666667	0.257931766666667	1.31028174581151	0.042061	0.17107	1.6079	0.68521
343	1-Methyladenosine	0.745	MS2 matched	282.11868	1.014	0.0532446466666667	0.02831273	1.47348312902701	0.0062993	0.063844	1.8806	0.91119
347	"2-(((R)-2,3-Dihydroxypropyl)phosphoryloxy)-N,N,N-trimethylethanaminium"	0.927	MS2 matched	258.11014	0.584	0.33232543	0.0517915	1.46036117784123	0.0095438	0.072338	6.4166	2.6818
355	"2,4-Dihydroxyheptadecyl acetate"	0.748	MS2 matched	313.27133	10.659	0.6320334	0.223005566666667	1.56640523876707	0.00017571	0.025407	2.8342	1.5029
358	"2-[1-[1-Hydroxy-10,13-dimethyl-3-[3,4,5-trihydroxy-6-[[3,4,5-trihydroxy-6-(hydroxymethyl)oxan-2-yl]oxymethyl]oxan-2-yl]oxy-2,3,4,7,8,9,11,12,14,15,16,17-dodecahydro-1H-cyclopenta[a]phenanthren-17-yl]ethyl]-4,5-dimethyl-2,3-dihydropyran-6-one"	0.74	MS2 matched	789.38922	10.238	0.8669216	0.3914731	1.53182872258915	0.0016027	0.042759	2.2145	1.147
364	2-Deoxyguanosine	0.714	MS2 matched	290.08533	1.664	0.05324312	0.0233585666666667	1.53840488919608	0.001238	0.037535	2.2794	1.1886
367	2-Methoxy-4-pentadecylbenzoic acid	0.726	MS2 matched	363.28677	12.223	0.399049296666667	1.80647394	1.55336888239007	0.0030247	0.047812	0.2209	-2.1785
371	"2-Phenylethyl 6-O-[(2S,3R,4R)-3,4-dihydroxy-4-(hydroxymethyl)tetrahydro-2-furanyl]-beta-D-glucopyranoside"	0.832	MS2 matched	439.15567	3.379	0.30724211	0.0727875933333333	1.50046110859719	0.0049665	0.061345	4.2211	2.0776
373	3-(2-Glucosyloxy-4-methoxyphenyl)propanoic acid	0.774	MS2 matched	376.15912	3.123	0.0639810866666667	0.0238743733333333	1.51668714216105	0.0030786	0.047812	2.6799	1.4222
375	"3-[2-Methoxy-3-[(2S,3R,4S,5S,6R)-3,4,5-trihydroxy-6-(hydroxymethyl)oxan-2-yl]oxyphenyl]propanoic acid"	0.842	MS2 matched	381.11301	3.122	0.0967379966666667	0.0277333033333333	1.56096601871174	0.00082621	0.027554	3.4882	1.8025
377	3-Adenylic acid	0.773	MS2 matched	348.06796	0.739	0.0735723	0.0364552066666667	1.37627958886014	0.02212	0.11527	2.0182	1.013
381	3-O-Acetylpinobanksin	0.709	MS2 matched	353.17819	2.11	0.0884854933333333	0.164834646666667	1.54249087980804	0.005939	0.063844	0.53681	-0.89751
383	"4-(1,3-Benzodioxol-5-ylmethyl)-3-[(3,4-dimethoxyphenyl)methyl]oxolan-2-one"	0.788	MS2 matched	393.13412	1.088	0.06320368	0.0333966633333333	1.40635720399526	0.015942	0.095719	1.8925	0.9203
385	"4-[4-(beta-D-Glucopyranosyloxy)-2-hydroxy-2,6,6-trimethylcyclohexylidene]-3-buten-2-one"	0.816	MS2 matched	409.1828	4.186	0.0946837933333333	0.0258397366666667	1.50623043073873	0.0049518	0.061345	3.6643	1.8735
387	4-Chloro-N-[2-(4-hydroxyphenyl)ethyl]benzamide	0.712	MS2 matched	276.07483	6.138	0.773365166666667	0.373370866666667	1.41408029275826	0.015843	0.095719	2.0713	1.0505
388	4-Cyclopropyl-6-methyl-2-pyrimidinamine	0.762	MS2 matched	150.10046	1.038	0.0149517426666667	0.191608011	1.55622469977111	0.0040251	0.055932	0.078033	-3.6798
389	4-Hydroxy-3-methoxycinnamaldehyde	0.875	MS2 matched	179.06796	4.495	0.104190846666667	0.0564618866666667	1.35701693265994	0.031177	0.13863	1.8453	0.88388
391	4-Methyl-5-thiazoleethanol	0.905	MS2 matched	144.04781	3.046	0.02852187	0.0559603866666667	1.46705918018335	0.019875	0.10605	0.50968	-0.97234
393	"5,6-Dimethylbenzimidazole"	0.867	MS2 matched	147.09091	2.541	0.0595810866666667	0.143336306666667	1.57074625744873	0.0015556	0.042759	0.41567	-1.2665
394	"5,7-Dihydroxy-4-methylcoumarin"	0.754	MS2 matched	193.04633	3.453	0.0290842033333333	0.0642752166666667	1.47254395266871	0.016697	0.097689	0.45249	-1.144
395	"5-[(1S,4aS,8aS)-Decahydro-5,5,8a-trimethyl-2-methylene-1-naphthalenyl]-3-methyl-, (2E)-2-penten-1-ol"	0.819	MS2 matched	332.29105	11.628	15.8007333333333	42.51292	1.49479711404363	0.011483	0.077368	0.37167	-1.4279
399	5-Cyclohexadecen-1-one	0.709	MS2 matched	237.23317	7.413	0.181778866666667	0.0842075166666667	1.49007941181803	0.0034313	0.050091	2.1587	1.1102
400	5-Deoxyadenosine	0.856	MS2 matched	252.10925	2.204	0.358223133333333	0.131984733333333	1.53670155087093	0.0018024	0.044314	2.7141	1.4405
402	"5H-Pyrido[4,3-b]indole"	0.916	MS2 matched	169.07477	4.116	0.1378515	0.458807366666667	1.57781464893816	0.0018603	0.044314	0.30046	-1.7348
403	5-Hydroxy-2-[2-methyl-3-(trifluoromethyl)anilino]pyridine-3-carboxylic acid	0.776	MS2 matched	313.07779	4.265	0.0634849833333333	0.118987803333333	1.49221044174395	0.013624	0.08681	0.53354	-0.90633
412	"6-formyl-5-hydroxy-10-(hydroxymethyl)-3-methylidene-2-oxo-2H,3H,3aH,4H,5H,8H,9H,11aH-cyclodeca[b]furan-4-yl 2-methylbutanoate"	0.713	MS2 matched	401.15479	4.473	0.0807885266666667	0.14781909	1.46487258137111	0.011901	0.078596	0.54654	-0.87161
417	8-(4-Oxo-5-pent-2-enylcyclopent-2-en-1-yl)octanoic acid	0.721	MS2 matched	293.20901	6.99	0.0521686166666667	0.0214169433333333	1.35672983978103	0.04159	0.17019	2.4359	1.2844
418	8-[3-Oxo-2-[(E)-pent-2-enyl]cyclopenten-1-yl]octanoic acid	0.797	MS2 matched	293.20959	8.754	0.6935421	0.238572366666667	1.51121872171876	0.0036904	0.052373	2.9071	1.5396
421	8-Hydroxypinoresinol 4-glucoside	0.809	MS2 matched	559.17377	3.767	0.0616864633333333	0.0216437766666667	1.4032223353905	0.018232	0.10145	2.8501	1.511
428	"alpha-D-Glucopyranoside, 4-O-[(2E)-1-oxo-3-phenyl-2-propen-1-yl]-beta-D-fructofuranosyl"	0.704	MS2 matched	495.1496	4.765	0.0578657933333333	0.0170019233333333	1.46989842979474	0.0091456	0.071879	3.4035	1.767
429	"alpha-D-Glucopyranoside, alpha-D-glucopyranosyl, 3-(2-methylbutanoate)"	0.854	MS2 matched	449.16052	2.811	0.0604687333333333	0.152194726666667	1.54564597649798	0.0056275	0.063844	0.39731	-1.3317
431	Anthranilate	0.834	MS2 matched	138.05373	3.344	0.0613243066666667	0.107442746666667	1.389891493668	0.036318	0.15429	0.57076	-0.80904
433	Arctiin	0.739	MS2 matched	557.17664	2.806	0.0243926373333333	0.0126101763333333	1.3987815697308	0.017409	0.099244	1.9344	0.95186
451	Camellimidazole D	0.713	MS2 matched	224.15048	1.818	0.02611897	0.110556033333333	1.52127502429331	0.0083314	0.069463	0.23625	-2.0816
456	Cimifugin	0.747	MS2 matched	307.11383	4.461	0.040709	0.07629117	1.49833231384588	0.010899	0.075723	0.5336	-0.90617
457	Cinnamamide	0.715	MS2 matched	148.07468	3.11	0.0749932666666667	0.25345347	1.56547034487379	0.0028882	0.047812	0.29589	-1.7569
460	Cotoin	0.7	MS2 matched	245.08823	3.089	0.0663799566666667	0.390457313333333	1.59245637635226	0.00069495	0.026786	0.17001	-2.5563
461	Coumarin	0.831	MS2 matched	147.04237	2.623	0.13250782	0.06335779	1.47854764182356	0.0060573	0.063844	2.0914	1.0645
470	Dehydroepivincamine	0.731	MS2 matched	353.18298	2.75	0.670528033333333	4.06841853333333	1.59247433144044	0.00051391	0.025407	0.16481	-2.6011
471	Demethoxycentaureidin 7-O-rutinoside	0.817	MS2 matched	639.18842	4.073	0.1764983	0.300619966666667	1.50385276749262	0.011825	0.078596	0.58711	-0.76829
496	Flecainide	0.715	MS2 matched	415.14316	4.213	0.0285002766666667	0.0695961833333333	1.44653362622235	0.026324	0.12816	0.40951	-1.288
498	Fructosyl-lysine	0.775	MS2 matched	309.16452	0.57	0.02858828	0.0857283833333333	1.57539286586375	0.0020789	0.045212	0.33348	-1.5843
500	Fusaric acid	0.753	MS2 matched	180.1021	4.647	0.122408276666667	0.0275694666666667	1.56864242601959	0.00072285	0.026786	4.44	2.1506
505	Ginsenoside Rh3	0.711	MS2 matched	605.44299	11.567	0.243683366666667	0.4951485	1.39438210490565	0.027793	0.13163	0.49214	-1.0229
510	Gly-Tyr-Ala	0.767	MS2 matched	310.14005	2.554	0.0344453966666667	0.0197687433333333	1.47952716727544	0.0049447	0.061345	1.7424	0.80109
514	Hirsuteine	0.784	MS2 matched	367.20709	6.201	0.0372953933333333	0.174128663333333	1.59293163719479	0.00042472	0.025407	0.21418	-2.2231
517	Hypocrellin B	0.762	MS2 matched	529.1507	2.377	0.2365625	0.113548866666667	1.44498946412786	0.011285	0.076804	2.0834	1.0589
521	Indole-3-carboxaldehyde	0.838	MS2 matched	146.05933	2.381	0.07245277	0.0459056466666667	1.30106054031505	0.039216	0.16348	1.5783	0.65837
525	Isoferulic acid	0.737	MS2 matched	195.06493	3.948	0.173483366666667	0.3362135	1.47137698241434	0.018174	0.10145	0.51599	-0.95458
526	Isonicotinic acid	0.78	MS2 matched	124.03727	2.555	0.106507076666667	0.221928523333333	1.51974239213738	0.0078558	0.069463	0.47992	-1.0591
530	Karakoline	0.758	MS2 matched	378.25967	8.144	0.0651242166666667	0.0345577	1.34207542302675	0.044108	0.177	1.8845	0.91419
532	Kinetin	0.768	MS2 matched	216.08768	3.885	0.0771996233333333	1.127598	1.59331838626376	0.0007027	0.026786	0.068464	-3.8685
536	Licoagroside B	0.755	MS2 matched	455.11642	2.322	0.371682266666667	0.144528133333333	1.53526330717144	0.0019754	0.045212	2.5717	1.3627
538	Linolenic acid	0.926	MS2 matched	279.23047	9.746	4.18910466666667	9.488996	1.53581123648157	0.0068551	0.067016	0.44147	-1.1796
543	Lysine	0.874	MS2 matched	147.11076	0.579	0.03250195	0.05971431	1.37461720802455	0.046877	0.17959	0.54429	-0.87755
544	Maltol	0.927	MS2 matched	127.03813	2.556	0.08211615	0.125567256666667	1.38104710722642	0.044317	0.177	0.65396	-0.61272
550	"Methyl (4aS,5R,7S,7aS)-1-(beta-D-glucopyranosyloxy)-7-hydroxy-5-{[3-(4-hydroxyphenyl)propanoyl]oxy}-7-methyl-1,4a,5,6,7,7a-hexahydrocyclopenta[c]pyran-4-carboxylate"	0.818	MS2 matched	577.18646	4.075	0.205879033333333	0.131365233333333	1.33307650718122	0.034446	0.14919	1.5672	0.64821
556	Mundulone	0.841	MS2 matched	435.18015	3.983	0.122451896666667	0.04046723	1.45886498992059	0.0091599	0.071879	3.026	1.5974
557	Mundulone acetate	0.73	MS2 matched	477.19696	3.493	0.03711108	0.0922803633333333	1.55110754724739	0.0022841	0.045212	0.40216	-1.3142
558	Myclobutanil	0.75	MS2 matched	289.12613	2.117	0.11227919	0.0249177733333333	1.47480207866263	0.0084941	0.069945	4.506	2.1718
562	N(4)-Acetylsulfadimethoxine	0.75	MS2 matched	353.0834	1.758	0.189446943333333	0.0584206533333333	1.51906697800891	0.002967	0.047812	3.2428	1.6972
567	N-[1-(4-Methoxy-6-oxopyran-2-yl)-2-methylpropyl]acetamide	0.706	MS2 matched	278.08917	5.593	0.05902533	0.130008353333333	1.49270143204137	0.014257	0.088052	0.45401	-1.1392
569	Naadp	0.836	MS2 matched	745.21558	2.823	0.056233505	0.00266115066666667	1.57507634318353	0.00021593	0.025407	21.131	4.4013
570	N-Acetylhistamine	0.743	MS2 matched	154.09613	1.069	0.482886966666667	1.90054246666667	1.57481401539151	0.0022185	0.045212	0.25408	-1.9767
574	Neobavaisoflavone	0.811	MS2 matched	345.11276	1.941	0.0581937033333333	0.0221884233333333	1.32214186991588	0.037582	0.15865	2.6227	1.3911
577	Nicotinamide	0.952	MS2 matched	123.05507	1.566	1.04193116666667	0.461295566666667	1.4504494195738	0.010321	0.073787	2.2587	1.1755
585	Oroxylin A	0.904	MS2 matched	285.07437	7.565	0.26474429	0.0267238366666667	1.5780114139643	0.00020544	0.025407	9.9067	3.3084
590	p-Coumaraldehyde	0.732	MS2 matched	149.05721	3.946	0.0597028866666667	0.121960126666667	1.53528935428999	0.0076502	0.069463	0.48953	-1.0305
591	Phenethyl sophoroside	0.852	MS2 matched	469.16663	4.027	0.09026977	0.03411922	1.42009460133345	0.013666	0.08681	2.6457	1.4037
594	Phosphorylcholine	0.919	MS2 matched	184.07153	0.594	1.15016933333333	0.234910666666667	1.47324039968483	0.0080286	0.069463	4.8962	2.2917
601	Poldine	0.746	MS2 matched	341.2049	9.738	0.262457433333333	0.771660933333333	1.56621233165181	0.0028089	0.047812	0.34012	-1.5559
602	Polygalatenoside A	0.717	MS2 matched	453.13644	1.882	0.0925287833333333	0.0280738466666667	1.42184271008824	0.016073	0.095719	3.2959	1.7207
603	p-Phenetidine	0.78	MS2 matched	138.08986	2.194	0.109238903333333	0.065404	1.28975107018803	0.045675	0.17959	1.6702	0.74004
604	Pregabalin	0.74	MS2 matched	160.13335	2.562	0.009680042	0.0299373616666667	1.56943163489887	0.0029952	0.047812	0.32334	-1.6289
606	Pyridoxine	0.753	MS2 matched	170.07921	0.852	0.0386049266666667	0.11970364	1.52761051652849	0.0061352	0.063844	0.3225	-1.6326
609	Radiclonic acid	0.711	MS2 matched	343.26181	11.878	0.0485802933333333	0.235583073333333	1.57519005674879	0.0013316	0.038618	0.20621	-2.2778
610	Sabinene	0.791	MS2 matched	137.0591	3.943	0.437970233333333	0.910963	1.54088098863696	0.0058001	0.063844	0.48078	-1.0566
616	Sibiricose A5	0.838	MS2 matched	541.15051	3.113	0.19518968	0.0508553333333333	1.52328380988609	0.0026282	0.047812	3.8381	1.9404
620	Steviol	0.802	MS2 matched	319.2233	9.745	1.78536666666667	3.63078466666667	1.52830259957956	0.0075448	0.069463	0.49173	-1.0241
626	Thymine	0.865	MS2 matched	127.04932	1.98	0.141570583333333	0.0844612633333333	1.32031725995071	0.035055	0.15085	1.6762	0.74516
638	Tuberostemonine	0.833	MS2 matched	376.24469	5.108	0.007992657	0.063019046	1.59777633384121	0.00028166	0.025407	0.12683	-2.979
642	"US10376502, Entry 13"	0.748	MS2 matched	443.3515	10.906	2.74111166666667	1.22197233333333	1.52216898730178	0.0028898	0.047812	2.2432	1.1655
644	Veraguensin	0.717	MS2 matched	395.17813	4.14	0.0479902766666667	0.02603102	1.49033728987347	0.0063174	0.063844	1.8436	0.88251
645	Verimol A	0.713	MS2 matched	339.11374	2.193	0.158354946666667	0.03054893	1.48800239010912	0.0069327	0.067016	5.1836	2.374
651	Xolegel	0.774	MS2 matched	531.17065	1.97	0.116948816666667	0.0552447666666667	1.38556206227545	0.021038	0.11137	2.1169	1.082

## Sheet: C
Supplementary Table 2C: Significantly different metabolites of P. heterophylla beteween Duyun and Shibin
id	MS2.name	MS2.score	type	mzmed	rtmed	Mean G1	Mean G2	VIP	P_VALUE	Q_VALUE	FOLD_CHANGE	LOG_FOLDCHANGE
1	(-)-Podophyllotoxin	0.834	MS2 matched	459.12411	4.269	0.0125083773333333	0.00207638466666667	1.21693075024475	0.00089265	0.0049956	0.166	-2.5907
2	"(12Z)-9,10-Dihydroxyoctadec-12-enoic acid"	0.754	MS2 matched	313.23712	11.807	0.05131019	0.0910652	1.10925734730661	0.017607	0.037109	1.7748	0.82765
3	"(2,15,17,36-Tetrahydroxy-11-methoxy-3,7,12,14,16,18,22,30-octamethyl-6,23-dioxo-8,37-dioxa-24,27,33-triazahexacyclo[23.10.1.14,7.05,35.026,34.027,32]heptatriaconta-1(35),2,4,9,19,21,25(36),26(34),28,30,32-undecaen-13-yl) acetate"	0.753	MS2 matched	784.3385	9.657	0.00366218993333333	0.000247056033333333	1.24210884729503	2.3362e-05	0.0012522	0.067461	-3.8898
9	"(3beta,5xi,9xi,18xi)-22-Hydroxyolean-12-en-3-yl O--6-deoxyhexopyranosyl-(1->2)-O-pentopyranosyl-(1->2)-hexopyranosiduronic acid"	0.708	MS2 matched	895.50879	10.885	0.00404956666666667	0.009703517	1.16740924659689	0.0058588	0.016675	2.3962	1.2607
12	"(9Z,15Z)-12,13-Dihydroxyoctadeca-9,15-dienoate"	0.85	MS2 matched	311.22055	10.583	0.0855777366666667	0.20835952	1.22891803854948	0.00033851	0.0026997	2.4347	1.2838
15	"[3,4,5-Trihydroxy-6-(hydroxymethyl)oxan-2-yl] 2,4-dihydroxy-6-[(E)-2-phenylethenyl]benzoate"	0.723	MS2 matched	417.12976	5.37	2.81352333333333	1.52410666666667	1.21030037022203	0.0013144	0.0059959	0.54171	-0.88441
18	"12,13-Dihydroxyoctadec-9-enoic acid"	0.828	MS2 matched	313.23636	9.32	0.199157813333333	0.0481808233333333	1.24174748463325	3.3432e-05	0.0014844	0.24192	-2.0474
21	"14-(3-Ethyloxiran-2-YL)tetradeca-9,12-dienoic acid"	0.784	MS2 matched	293.211	11.549	0.11341969	0.0531815766666667	1.06291961761466	0.031675	0.058436	0.46889	-1.0927
22	"16-Hydroxy-9-oxooctadeca-10,12,14-trienoic acid"	0.702	MS2 matched	307.19156	8.751	0.133406436666667	0.03978582	1.22458096161953	0.00049925	0.0032921	0.29823	-1.7455
24	1-Carboxycyclohexaneacetic Acid	0.801	MS2 matched	185.08125	4.175	0.0737453033333333	0.0214220633333333	1.22922688999301	0.00034455	0.0026997	0.29049	-1.7835
25	"1-Hydroxy-2-(9Z,12Z-octadecadienoyl)-sn-glycero-3-phosphoethanolamine"	0.713	MS2 matched	476.27448	11.114	0.02146612	0.0323247133333333	1.16031161579856	0.0071176	0.01927	1.5058	0.59058
29	"2,3,4,6-Tetrahydroxy-5-oxohexanoic acid"	0.799	MS2 matched	193.03566	0.6	0.02135883	0.03912549	1.23685747837897	0.00010461	0.0018711	1.8318	0.87328
30	"2,5-Dihydroxybenzoic acid"	0.826	MS2 matched	153.02003	2.309	0.00993399266666667	0.00432983866666667	1.14164998094242	0.010543	0.026007	0.43586	-1.1981
31	"2,6-Dihydroxy-4-methoxychalcone-4-O-neohesperid"	0.728	MS2 matched	593.18683	4.212	0.0167202066666667	0.0481166533333333	1.24085769852006	4.988e-05	0.0015829	2.8778	1.5249
32	"2-[4-[4-[Hydroxy-(4-hydroxy-3-methoxyphenyl)methyl]-3-(hydroxymethyl)oxolan-2-yl]-2-methoxyphenoxy]-6-(hydroxymethyl)oxane-3,4,5-triol"	0.771	MS2 matched	537.19366	4.295	0.03339194	0.05458635	1.15875464561311	0.0073844	0.019751	1.6347	0.70904
33	"28-Dioic acid, 3-[(6-deoxy-4-O-beta-D-glucopyranosyl-alpha-L-mannopyranosyl)oxy]-, (3beta,5xi,9xi,18xi)-urs-12-ene-27"	0.764	MS2 matched	793.42712	7.009	0.10187996	0.06434682	1.10783544622361	0.017965	0.037507	0.63159	-0.66293
34	2-Amino-3-methoxybenzoic acid	0.742	MS2 matched	166.04974	0.822	0.0836569066666667	0.0500969966666667	1.0792010015493	0.025774	0.049756	0.59884	-0.73976
35	2-Aminobutanedioate;hydron	0.813	MS2 matched	132.02905	0.602	0.0470895233333333	0.07569864	1.04942478394067	0.036048	0.064193	1.6075	0.68486
36	2-Aminophenol	0.859	MS2 matched	108.0443	1.16	0.0349980056333333	0.000888077866666667	1.23180920767126	0.00022963	0.002154	0.025375	-5.3004
40	2-Furoic acid	0.739	MS2 matched	111.00837	0.72	0.972061133333333	1.7457211	1.20705528935606	0.0015765	0.0069532	1.7959	0.8447
44	2-Oahsa	0.851	MS2 matched	563.49799	12.351	0.103894366666667	0.0371569033333333	1.19581425363332	0.0024988	0.0095096	0.35764	-1.4834
45	2-Palmitoyloxystearic acid	0.821	MS2 matched	537.48712	12.281	0.15330053	0.0734074133333333	1.06246847574098	0.031352	0.058325	0.47885	-1.0624
46	2-Picenecarboxylic acid	0.73	MS2 matched	451.24472	10.012	0.158832623333333	0.09820991	1.18904294254061	0.0033417	0.011472	0.61832	-0.69357
47	3-(4-Hydroxy-3-methoxyphenyl)propionic acid	0.918	MS2 matched	195.06734	4.725	2.7116461	0.694329533333333	1.23900790898628	7.2511e-05	0.0017318	0.25605	-1.9655
51	3-Amino-4-hydroxybenzoic acid	0.754	MS2 matched	152.03535	4.25	0.0895705766666667	0.02815989	1.23549159224257	0.00015953	0.0020138	0.31439	-1.6694
52	"3-Hydroxy-7-(4-hydroxyphenyl)-2-(2-hydroxypropan-2-yl)-2,3,6,7-tetrahydrofuro[3,2-g]chromen-5-one"	0.722	MS2 matched	401.13095	0.65	0.5414893	1.20131636666667	1.22804291903267	0.00037945	0.0028529	2.2185	1.1496
53	3-Hydroxyphenylalanine	0.91	MS2 matched	180.06567	0.821	0.2243582	0.3502316	1.13480530605201	0.011994	0.028528	1.561	0.64251
54	3-Hydroxypyridine	0.802	MS2 matched	94.02877	3.724	0.2434122	0.0549829966666667	1.24590305909215	2.783e-06	0.0011344	0.22588	-2.1463
55	3-Hydroxysebacic acid	0.791	MS2 matched	217.10825	5.079	0.132790586666667	0.03444073	1.2364974622499	0.00011783	0.0018868	0.25936	-1.947
57	3-Methoxytyrosine	0.702	MS2 matched	210.07762	4.068	0.29340237	0.0165971066666667	1.24250064313084	2.6322e-05	0.0012522	0.056568	-4.1439
62	4-Guanidinobutyric acid	0.854	MS2 matched	144.07663	0.746	0.0893234833333333	0.0121745866666667	1.17684382098731	0.0047029	0.014346	0.1363	-2.8752
63	"4-Hydroxy-5-[(2S,3R,4S,5S,6R)-3,4,5-trihydroxy-6-(hydroxymethyl)oxan-2-yl]oxy-1H-benzo[f][2]benzofuran-3-one"	0.705	MS2 matched	377.08331	0.683	1.705415	5.699091	1.22030601231331	0.00067673	0.004152	3.3418	1.7406
66	4-Hydroxyquinoline	0.933	MS2 matched	144.04414	3.611	0.06793563	0.0259107966666667	1.21507848048804	0.00099577	0.0052274	0.3814	-1.3906
68	4-Oxonon-2-enoic Acid	0.786	MS2 matched	169.08678	6.071	0.0955101133333333	0.254166706666667	1.22727647903481	0.00039594	0.0029299	2.6611	1.412
69	4-Pyridoxic acid	0.817	MS2 matched	182.04443	0.818	0.137930433333333	0.0380311733333333	1.24078623758009	4.9604e-05	0.0015829	0.27573	-1.8587
72	5-Deoxy-5-methylthioadenosine	0.918	MS2 matched	296.08105	4.321	0.0140976566666667	0.147641463333333	1.23114734382905	0.00026517	0.0023865	10.473	3.3886
73	5-Hexadecanoyloxy-hexadecanoic acid	0.711	MS2 matched	509.45428	13.27	0.0106777276666667	0.038014672	1.05522230330759	0.033432	0.06067	3.5602	1.832
75	6-Hydroxynicotinic acid	0.765	MS2 matched	138.01862	0.804	0.0346745466666667	0.0180849633333333	1.10455202126943	0.019154	0.039332	0.52156	-0.93909
76	8-(2-Oxo-5-pent-2-enylcyclopent-3-en-1-yl)octanoic acid	0.729	MS2 matched	291.19684	11.329	0.0336893666666667	0.0165674833333333	1.21781124479208	0.0009326	0.0050497	0.49177	-1.0239
77	8-[3-(3-Oxooct-1-enyl)oxiran-2-yl]octanoic acid	0.804	MS2 matched	309.20673	8.818	0.961048466666667	0.324403133333333	1.16496467085052	0.0064283	0.017657	0.33755	-1.5668
79	"8-hydroxyoctadeca-9,12,15-trienoic acid"	0.823	MS2 matched	293.21228	10.075	0.667837866666667	0.3493689	1.20181690646022	0.0020512	0.0082793	0.52313	-0.93475
80	8-Prenylnaringenin	0.796	MS2 matched	339.12897	0.833	0.2787708	0.450837633333333	1.13297019427804	0.012592	0.029332	1.6172	0.69353
83	"9,10-Dihydroxy-8-oxooctadec-12-enoic acid"	0.756	MS2 matched	327.21777	8.47	0.302691476666667	0.0898930633333333	1.24059960417754	5.1278e-05	0.0015829	0.29698	-1.7516
84	"9,10-Epoxystearic acid"	0.904	MS2 matched	297.24277	10.596	1.0538886	0.322750533333333	1.24070530338203	4.2891e-05	0.0015829	0.30625	-1.7072
86	"9,12,13-Trihydroxyoctadeca-10,15-dienoic acid"	0.814	MS2 matched	327.2189	7.734	0.542505766666667	0.2985116	1.19527751162694	0.0026086	0.0097672	0.55025	-0.86185
87	9-Hexadecenoic acid	0.858	MS2 matched	253.21747	11.698	0.6795946	0.3232783	1.23770583693803	8.7914e-05	0.0018348	0.47569	-1.0719
88	9-HOTrE	0.856	MS2 matched	293.21118	10.02	0.668347766666667	0.3892011	1.17296080400435	0.0053108	0.015445	0.58233	-0.78008
90	"9-Hydroperoxyoctadeca-10,12-dienoic acid"	0.883	MS2 matched	311.2215	8.672	0.3206255	0.1302801	1.19133678674729	0.0030108	0.010666	0.40633	-1.2993
91	"9-Hydroxy-10E,12Z-octadecadienoic acid"	0.838	MS2 matched	295.22678	10.766	2.14220433333333	3.624859	1.13691348913505	0.011101	0.02705	1.6921	0.75883
92	9-Hydroxy-11-[3-hydroxy-5-(1-hydroxypropyl)oxolan-2-yl]undec-10-enoic acid	0.809	MS2 matched	343.21393	6.562	0.8343515	0.309540366666667	1.20471628305604	0.001737	0.007302	0.371	-1.4305
93	9-Oxo-11-(3-pentyloxiran-2-YL)undec-10-enoic acid	0.825	MS2 matched	309.20633	9.92	0.449242166666667	0.1428166	1.2337248291825	0.00019849	0.002154	0.31791	-1.6533
94	Abietic acid	0.72	MS2 matched	301.21667	11.602	0.0234206066666667	0.00845932566666667	1.19402819584901	0.0028998	0.010496	0.36119	-1.4692
95	Acacetin	0.841	MS2 matched	283.06158	8.506	0.309281063333333	0.0508520866666667	1.24077996750498	5.2288e-05	0.0015829	0.16442	-2.6045
96	Acetaminophen	0.775	MS2 matched	150.05656	4.781	0.0229973526666667	0.003785447	1.23381772384963	0.00018228	0.0021298	0.1646	-2.6029
97	Acetylleucine	0.732	MS2 matched	172.09595	3.8	0.0180278926666667	0.0107861553333333	1.05218889092178	0.034176	0.061398	0.5983	-0.74105
98	Adenine	0.928	MS2 matched	134.047	1.106	0.406627466666667	0.202278433333333	1.05225888460943	0.034174	0.061398	0.49745	-1.0074
99	Adenosine	0.726	MS2 matched	266.08945	2.726	0.57067	0.869140166666667	1.19094959092393	0.0030605	0.010785	1.523	0.60693
100	"Adenosine 2,3-cyclic phosphate"	0.787	MS2 matched	328.04709	2.388	0.002712294	0.018824027	1.21962175061627	0.00074587	0.004396	6.9403	2.795
102	Alanylphenylalanine	0.708	MS2 matched	235.10751	4.378	0.0934854633333333	0.180465203333333	1.15806987668564	0.0079341	0.020886	1.9304	0.94891
105	Anthranilic acid	0.784	MS2 matched	136.03952	2.446	0.08001744	0.0295123833333333	1.24473670710266	7.7401e-06	0.0012417	0.36882	-1.439
108	Arachidic acid	0.727	MS2 matched	311.29562	13.311	0.470017633333333	0.277179833333333	1.05390135719533	0.033945	0.061398	0.58972	-0.76189
109	Arachidonic acid	0.849	MS2 matched	303.23166	11.809	0.06581326	0.02439821	1.18688682181221	0.0035473	0.011813	0.37072	-1.4316
111	Arillatose B	0.716	MS2 matched	517.15759	4.472	0.02363234	0.0654071233333333	1.20501655771418	0.0017433	0.007302	2.7677	1.4687
114	Bexarotene	0.74	MS2 matched	347.19952	9.924	0.031608246	0.010563259	1.04144169813372	0.039857	0.069128	0.33419	-1.5812
117	Caffeic acid	0.892	MS2 matched	179.034	3.797	0.10924071	0.0187445966666667	1.20804675745303	0.0014489	0.0064764	0.17159	-2.543
121	Chrysin	0.891	MS2 matched	253.0498	8.348	0.033512675	0.00696427333333333	1.21852238252019	0.00084366	0.0048488	0.20781	-2.2667
122	Cinnamic acid	0.793	MS2 matched	193.05074	5.82	0.00792586133333333	0.00304264	1.18611486566811	0.0035923	0.011903	0.38389	-1.3812
123	cis-Aconitic acid	0.897	MS2 matched	173.00957	0.74	0.699310533333333	1.3738911	1.20578983312857	0.0016879	0.007206	1.9646	0.97426
126	Corymboside	0.981	MS2 matched	563.14044	4.766	1.86034066666667	2.82332966666667	1.14958562035427	0.0091985	0.023527	1.5176	0.60183
127	Cosmosiin	0.912	MS2 matched	431.09808	5.871	0.0409261666666667	0.0154817466666667	1.037741459041	0.039089	0.068085	0.37828	-1.4025
130	Daidzein	0.86	MS2 matched	253.04922	8.488	0.0303272636666667	0.00473504966666667	1.23419995382564	0.00015227	0.0020138	0.15613	-2.6792
134	Dehydrotumulosic acid	0.79	MS2 matched	483.34564	13.518	0.00908419866666667	0.0205623673333333	1.10532081688481	0.018614	0.038619	2.2635	1.1786
136	D-Glucose	0.932	MS2 matched	179.05582	0.661	0.898889166666667	1.73553156666667	1.22528403596173	0.00048785	0.0032886	1.9308	0.94916
137	Dinoprost	0.71	MS2 matched	357.2627	9.09	0.082800112	0.010789726	1.14426866814991	0.0096223	0.024183	0.13031	-2.94
144	Eprosartan	0.7	MS2 matched	423.13806	5.501	0.0309179693333333	0.0105633536666667	1.23641886866096	0.00010753	0.0018711	0.34166	-1.5494
147	FA 18:1;2O	0.874	MS2 matched	313.23712	8.784	0.125310926666667	0.01816899	1.23272668435261	0.00024179	0.0022298	0.14499	-2.786
149	FA 18:3;2O	0.805	MS2 matched	309.20627	9.416	0.198980566666667	0.406319766666667	1.20539312929324	0.0016798	0.007206	2.042	1.03
150	FA 18:4;O	0.805	MS2 matched	291.19556	9.481	0.09209431	0.21407834	1.12164507247268	0.014885	0.033267	2.3246	1.217
151	FA 19:0	0.844	MS2 matched	297.27765	12.873	0.202593366666667	0.111442233333333	1.22110128731991	0.00065627	0.0040848	0.55008	-0.86229
153	FA 20:0;2O	0.769	MS2 matched	327.28928	11.898	0.124610023333333	0.06990101	1.16995260568933	0.0059603	0.016885	0.56096	-0.83403
155	FA 20:3	0.86	MS2 matched	305.24844	12.061	0.128491506666667	0.0773059766666667	1.12540086633451	0.013748	0.031249	0.60164	-0.73302
156	FA 22:1;2O	0.946	MS2 matched	369.29837	11.927	0.250775173333333	0.0780772633333333	1.18783095633474	0.0035385	0.011813	0.31134	-1.6834
159	FA 24:1	0.897	MS2 matched	365.34241	14.11	3.41419033333333	1.94573266666667	1.09269875596626	0.022141	0.043756	0.5699	-0.81123
163	FA 28:7	0.719	MS2 matched	409.31894	9.161	0.00975593033333333	2.663139e-05	1.21871035622519	0.00080559	0.0047063	0.0027298	-8.517
165	Ferulic acid	0.862	MS2 matched	193.04945	4.827	0.106263826666667	0.05875957	1.18352768471172	0.0038055	0.012127	0.55296	-0.85475
166	Fraxetin	0.713	MS2 matched	207.03059	4.491	0.01315904	0.12286883	1.24345923881142	1.6076e-05	0.0012417	9.3372	3.223
169	gamma-Aminobutyrate	0.831	MS2 matched	171.00517	0.605	0.0176337966666667	0.0889899966666667	1.21706717796804	0.0009151	0.0049956	5.0466	2.3353
170	gamma-Linolenic acid	0.848	MS2 matched	277.2168	10.516	0.148168213333333	0.0612400966666667	1.22201109628678	0.00068882	0.004152	0.41331	-1.2747
173	Ginsenoside F1	0.767	MS2 matched	637.41998	14.212	0.0256579486666667	0.102640557666667	1.12686479723917	0.013927	0.03155	4.0003	2.0001
174	Ginsenoside Rg2	0.785	MS2 matched	783.49115	13.069	0.0193041166666667	0.0423668133333333	1.18554705826634	0.0036596	0.011948	2.1947	1.134
176	Ginsenoside-Rg1	0.744	MS2 matched	845.49872	11.531	0.0215895266666667	0.0394920866666667	1.10842365829389	0.017934	0.037507	1.8292	0.87123
177	Gluconic acid	0.916	MS2 matched	195.05054	0.605	1.2306908	0.792879466666667	1.20127866624576	0.0019777	0.0080808	0.64426	-0.63429
178	Glucose 1-phosphate	0.949	MS2 matched	259.02127	0.595	0.0546738866666667	0.129555653333333	1.19476252195912	0.0027231	0.01004	2.3696	1.2446
180	Glutamine	0.719	MS2 matched	145.06111	0.618	0.240924466666667	0.985744633333333	1.22135326823433	0.00068379	0.004152	4.0915	2.0326
181	Glyceric acid	0.821	MS2 matched	105.01851	0.63	0.382338466666667	0.235855266666667	1.13256217137613	0.012229	0.028882	0.61688	-0.69695
182	Gly-Pro	0.853	MS2 matched	173.08109	5.044	0.325791643333333	0.0904876233333333	1.23238945323735	0.00022484	0.002154	0.27775	-1.8482
189	Hexadecanedioic acid	0.858	MS2 matched	285.20435	10.238	0.05538518	0.01574679	1.22792527759525	0.00035534	0.0027202	0.28431	-1.8144
191	Hispidulin	0.871	MS2 matched	299.05508	7.248	0.184335766666667	0.0826050433333333	1.13595803173555	0.011415	0.027512	0.44812	-1.158
192	Histidine	0.942	MS2 matched	154.06245	0.611	0.104684656666667	0.210137363333333	1.08496956696396	0.024718	0.047994	2.0073	1.0053
193	Humantenine	0.827	MS2 matched	353.186	10.385	0.132120076666667	0.0582073033333333	1.22329545980493	0.00055264	0.0035053	0.44056	-1.1826
194	"Hydron;2-hydroxypropane-1,2,3-tricarboxylate"	0.994	MS2 matched	191.02011	0.718	3.46359366666667	6.28573633333333	1.19730363852459	0.002435	0.0093534	1.8148	0.85981
197	Hydron;pyridine-3-carboxylate	0.905	MS2 matched	122.02415	0.82	0.0743431333333333	0.0310629166666667	1.23267981173767	0.00022119	0.002154	0.41783	-1.259
199	Indole-3-acetic acid	0.758	MS2 matched	174.0545	4.934	0.0408957533333333	0.0113325176666667	1.09145945810152	0.021911	0.043431	0.27711	-1.8515
200	Isorhamnetin-3-O-galactoside-6-rhamnoside	0.847	MS2 matched	623.15912	3.931	0.02039661	0.01097931	1.19023267328342	0.0031351	0.010889	0.53829	-0.89354
204	Kukoamine B	0.807	MS2 matched	529.3028	11.911	0.06641213	0.125927986666667	1.0380551445697	0.038716	0.067677	1.8962	0.92308
209	Leucine	0.847	MS2 matched	130.08754	0.844	0.172065266666667	0.425317466666667	1.21389498973075	0.0010709	0.0054446	2.4718	1.3056
213	Linoleic acid	0.921	MS2 matched	279.23288	11.983	121.5193	71.9717766666667	1.14796986493928	0.0090661	0.023313	0.59227	-0.75568
214	Lithocholic acid	0.805	MS2 matched	375.28656	12.668	0.016022008	0.00240978233333333	1.24607042168165	3.4067e-06	0.0011344	0.1504	-2.7331
215	L-Lactic acid	0.81	MS2 matched	89.02306	0.74	0.335098866666667	0.614916566666667	1.17529818527974	0.0049492	0.014848	1.835	0.8758
217	Loganin	0.759	MS2 matched	389.14371	3.836	0.0146239823333333	0.006693066	1.06443116546076	0.030358	0.057037	0.45768	-1.1276
220	L-Threonine	0.839	MS2 matched	118.04939	0.624	0.0810797	0.14996516	1.15102371825009	0.0090237	0.023294	1.8496	0.88721
224	Mecoprop	0.706	MS2 matched	213.03072	5.712	0.0766038533333333	0.02386404	1.14247547162632	0.010204	0.025454	0.31153	-1.6826
227	"Methyl (2S,3R,4S)-3-ethenyl-4-[2-(3,4,5-trihydroxybenzoyl)oxyethyl]-2-[3,4,5-trihydroxy-6-(hydroxymethyl)oxan-2-yl]oxy-3,4-dihydro-2H-pyran-5-carboxylate"	0.719	MS2 matched	541.14966	0.703	0.197227633333333	0.8288779	1.16276815235155	0.0067653	0.018466	4.2026	2.0713
229	Methyl hexadecanoate	0.855	MS2 matched	315.25406	9.923	0.129259993333333	0.0499006233333333	1.22925216524499	0.00035383	0.0027202	0.38605	-1.3731
234	Narcissin	0.743	MS2 matched	623.16089	6.038	0.003415469	0.007220472	1.05480802666154	0.033211	0.060598	2.114	1.08
235	Naringenin	0.868	MS2 matched	271.06134	6.778	0.084979	0.24152592	1.23885133385931	7.5407e-05	0.0017318	2.8422	1.507
236	Naringenin chalcone	0.889	MS2 matched	271.06143	6.71	0.0863522366666667	0.261660293333333	1.21495574481714	0.0010011	0.0052274	3.0302	1.5994
239	N-Fructosyl pyroglutamate	0.879	MS2 matched	290.08908	0.698	2.2483386	0.168455	1.2428886202514	2.4714e-05	0.0012522	0.074924	-3.7384
240	N-Oleoyl isoleucine	0.785	MS2 matched	394.33286	12.148	0.04727515	0.0254245966666667	1.22326689826837	0.00056714	0.0035633	0.5378	-0.89486
241	N-Oleoyl leucine	0.789	MS2 matched	394.33002	12.012	0.11844098	0.0661723533333333	1.06282130399997	0.030488	0.057037	0.55869	-0.83987
245	Nystose	0.905	MS2 matched	711.2251	0.667	9.84818666666667	16.6992426666667	1.23672085381622	0.00012179	0.0018868	1.6957	0.76185
246	Octadecanedioic acid	0.877	MS2 matched	313.23706	10.847	0.0499990466666667	0.0768230166666667	1.11221341654518	0.01736	0.036704	1.5365	0.61964
247	Orotic acid	0.723	MS2 matched	155.08171	0.801	0.0116046066666667	0.04422613	1.23519960537286	0.0001593	0.0020138	3.8111	1.9302
250	PE 36:3	0.802	MS2 matched	740.52515	14.154	0.0258609033333333	0.0566799833333333	1.18359116644643	0.0039449	0.012511	2.1917	1.1321
251	Pentadecanoic acid	0.861	MS2 matched	241.21497	12.002	1.30679733333333	0.770207066666667	1.14211126008647	0.010419	0.025879	0.58939	-0.76272
253	Phenylacetic acid	0.719	MS2 matched	135.04382	4.72	0.10557765	0.0493409433333333	1.21600135403432	0.00090746	0.0049956	0.46734	-1.0974
254	Phenylalanine	0.885	MS2 matched	164.07159	2.228	0.458525166666667	0.910721466666667	1.21535086741419	0.0010047	0.0052274	1.9862	0.99001
255	Phenylpyruvic acid	0.919	MS2 matched	163.03857	4.617	0.08978588	0.150806283333333	1.20148534440274	0.0020273	0.0082327	1.6796	0.74814
257	Phthalic acid	0.725	MS2 matched	165.01897	3.388	0.0260149683333333	0.00680409433333333	1.21168181803867	0.0012696	0.0059301	0.26155	-1.9349
261	PI 36:5	0.839	MS2 matched	855.50446	13.554	0.00557354766666667	0.0450516393333333	1.20217792005251	0.0019687	0.0080808	8.0831	3.0149
262	Pinoresinol 4-O-glucoside	0.755	MS2 matched	519.1853	5.356	0.0558579766666667	0.0274334166666667	1.12663325715859	0.013143	0.030287	0.49113	-1.0258
263	Pipecolic acid	0.86	MS2 matched	128.07098	0.762	0.0613845143333333	0.00446434133333333	1.23533035966454	0.00014008	0.0019782	0.072727	-3.7814
265	Poricoic acid A	0.704	MS2 matched	497.32208	11.209	0.363433533333333	0.152502633333333	1.24320010384869	1.7652e-05	0.0012417	0.41962	-1.2529
266	Pristimerin	0.709	MS2 matched	463.2858	12.03	0.0612861266666667	0.140897256666667	1.0549193097569	0.034202	0.061398	2.299	1.201
270	Pyrrole-2-carboxylic acid	0.79	MS2 matched	110.02369	4.682	0.124452563333333	0.0681192133333333	1.21108751319726	0.0012807	0.0059301	0.54735	-0.86946
272	Quillaic acid	0.808	MS2 matched	485.33112	6.916	0.215086516666667	0.0176974933333333	1.18953295887558	0.0031329	0.010889	0.082281	-3.6033
276	Salicylic acid	0.926	MS2 matched	137.0238	3.581	0.565388933333333	0.168187033333333	1.16812496595505	0.0061736	0.017176	0.29747	-1.7492
277	Salicylic acid glucoside	0.808	MS2 matched	299.07742	2.658	0.0489061893333333	0.012875515	1.23733332992673	0.00010937	0.0018711	0.26327	-1.9254
278	Sebacic acid	0.861	MS2 matched	201.11179	6.666	0.1758546	0.0508329966666667	1.23422724988822	0.00018109	0.0021298	0.28906	-1.7905
280	Secoisolariciresinol diglucoside	0.703	MS2 matched	685.25769	5.131	0.00985255433333333	0.0244590293333333	1.18318543610766	0.0037826	0.012127	2.4825	1.3118
282	Stachyose	0.932	MS2 matched	665.21802	0.666	2.84588866666667	4.83368033333333	1.18219495446921	0.004224	0.013084	1.6985	0.76424
283	Stearic acid	0.749	MS2 matched	283.25711	12.318	0.982558233333333	0.610779566666667	1.17092956838903	0.0054823	0.015786	0.62162	-0.68589
284	Stenophylline A	0.842	MS2 matched	371.09897	2.928	0.00578983633333333	0.0190392236666667	1.21127609968012	0.0011874	0.005735	3.2884	1.7174
285	Steviolbioside	0.789	MS2 matched	641.31537	11.169	0.07963634	0.141759486666667	1.11478647410386	0.0163	0.035133	1.7801	0.83195
288	Threonic acid	0.832	MS2 matched	135.02946	0.618	0.486707933333333	0.2558569	1.19613248626299	0.0024437	0.0093534	0.52569	-0.92772
289	Thymidine	0.719	MS2 matched	241.08237	4.377	0.2638171	0.5130837	1.23254300347531	0.00021855	0.002154	1.9448	0.95966
290	trans-11-Eicosenoic acid	0.862	MS2 matched	309.28003	12.909	0.805994833333333	0.485984833333333	1.19894279808921	0.0022028	0.0086809	0.60296	-0.72986
291	trans-Vaccenic acid	0.868	MS2 matched	281.24805	12.356	46.0919666666667	22.8890633333333	1.18559909008812	0.0035126	0.011813	0.4966	-1.0099
292	Trehalose-6-phosphate	0.897	MS2 matched	421.07382	0.605	0.05115775	0.0277827533333333	1.19241030887187	0.002802	0.010197	0.54308	-0.88076
295	Tubuloside A	0.848	MS2 matched	827.26953	0.665	1.405849	2.12205666666667	1.16811731785756	0.0061164	0.017116	1.5094	0.59402
296	Tyramine	0.803	MS2 matched	136.05186	4.723	0.07876524	0.0301225	1.21219204340471	0.0011969	0.005735	0.38243	-1.3867
300	Volemitol	0.752	MS2 matched	211.0835	0.624	0.143938433333333	0.437210066666667	1.22816347799344	0.00038124	0.0028529	3.0375	1.6029
301	Wogonin	0.899	MS2 matched	283.06223	8.365	0.312694543333333	0.0586148666666667	1.22975769466942	0.00029106	0.0024537	0.18745	-2.4154
302	Xanthine	0.739	MS2 matched	151.02618	0.826	0.00423916333333333	0.00682596766666667	1.17824394069669	0.0047174	0.014346	1.6102	0.68725
306	"(15Z)-9,12,13-Trihydroxy-15-octadecenoic acid"	0.849	MS2 matched	353.22922	7.337	4.73658243333333	1.25214696666667	1.23730443908967	9.9867e-05	0.0018711	0.26436	-1.9194
307	"(1E,4E)-1,5-Bis(4-methoxyphenyl)penta-1,4-dien-3-one"	0.741	MS2 matched	317.11572	2.919	0.04435302	0.0239135766666667	1.19612362145434	0.0023887	0.0092494	0.53916	-0.8912
308	"(1R,4aS,5R,8aS)-5-(5-hydroxy-3-methylpentyl)-1,4a-dimethyl-6-methylidene-3,4,5,7,8,8a-hexahydro-2H-naphthalene-1-carboxylic acid"	0.73	MS2 matched	323.25623	10.624	0.2124688	1.7132472	1.23633801472211	0.00013032	0.0018868	8.0635	3.0114
309	"(2E,4E)-12-Hydroxy-13-(hydroxymethyl)-14-methoxy-3,5,7-trimethyl-14-oxotetradeca-2,4-dienoic acid"	0.726	MS2 matched	379.20856	2.425	0.00527387376666667	0.000686754166666667	1.07417376986155	0.028001	0.053588	0.13022	-2.941
310	"(2E,4E)-N-(2-Methylpropyl)dodeca-2,4-dienamide"	0.711	MS2 matched	252.23253	10.229	0.637699833333333	1.03942846666667	1.18239612247483	0.0041263	0.012842	1.63	0.70484
312	"(2R)-1-(5-Hydroxy-3-methylpentyl)-2,5,5,8a-tetramethyldecahydro-2-naphthalenol"	0.747	MS2 matched	293.28131	11.638	1.15133306666667	1.82202806666667	1.03415036193249	0.041041	0.07074	1.5825	0.66224
313	"(2R,3S,4S,5R,6R)-2-[[(2S,3R,4R)-3,4-dihydroxy-4-(hydroxymethyl)oxolan-2-yl]oxymethyl]-6-[4-(4-hydroxyphenyl)butan-2-yloxy]oxane-3,4,5-triol"	0.733	MS2 matched	483.19345	4.462	0.055630657	0.010054915	1.2310014174406	0.00027038	0.002401	0.18074	-2.468
314	(2S)‐2‐(2‐aminoacetamido)‐3‐(4‐cyanophenyl)‐N‐(9H‐fluoren‐2‐yl)propanamide	0.821	MS2 matched	433.16522	3.395	0.122170366666667	0.221692866666667	1.11921421964502	0.015571	0.034096	1.8146	0.85967
315	(2S)-2-Azaniumyl-5-(ethylamino)-5-oxopentanoate	0.853	MS2 matched	175.1066	0.762	0.315219133333333	2.8643344	1.22081155857962	0.00072149	0.0042903	9.0868	3.1838
316	"(2S,3R,4R,5R,6S)-2-[(2R,3S,4R,5R,6R)-4,5-dihydroxy-2-(hydroxymethyl)-6-[[7-[2-hydroxy-1-[3,4,5-trihydroxy-6-(hydroxymethyl)oxan-2-yl]oxyethyl]-1,1,4a,7-tetramethyl-3,4,4b,5,6,8,10,10a-octahydro-2H-phenanthren-2-yl]oxy]oxan-3-yl]oxy-6-methyloxane-3,4,5-triol"	0.81	MS2 matched	815.40015	6.729	0.118590743333333	0.06330176	1.08458399344933	0.023871	0.04676	0.53378	-0.90567
318	"(3S,8As)-3-Isobutylhexahydropyrrolo[1,2-a]pyrazine-1,4-dione"	0.903	MS2 matched	211.14406	4.257	0.0983143466666667	0.0590838733333333	1.0684691064659	0.030091	0.056772	0.60097	-0.73464
322	(S)-2-(Pyrrolidin-2-yl)acetic acid	0.812	MS2 matched	130.09628	0.787	5.44420066666667	2.526122	1.21253264170551	0.0011374	0.0056528	0.464	-1.1078
326	"[3,4,5-trihydroxy-6-[3,4,5-trihydroxy-6-(hydroxymethyl)oxan-2-yl]oxyoxan-2-yl]methyl (E)-2-methylbut-2-enoate??"	0.8	MS2 matched	447.14426	3.767	0.0511260166666667	0.0150252633333333	1.22888255142776	0.00033148	0.0026922	0.29389	-1.7667
328	"[3-Hydroxy-1-(4-methoxy-7-oxofuro[3,2-g]chromen-9-yl)oxy-3-methylbutan-2-yl] (E)-2-methylbut-2-enoate"	0.788	MS2 matched	455.11395	0.606	0.6063631	1.06391143333333	1.18728665509716	0.0034806	0.011813	1.7546	0.81112
329	"[4,6-diethyl-6-(4-ethyl-2-methyloctyl)-3H-1,2-dioxin-3-yl]acetic acid"	0.783	MS2 matched	355.28125	10.921	0.834369366666667	2.00216183333333	1.21270237651607	0.0011909	0.005735	2.3996	1.2628
331	1-(3-Aminophenyl)ethanone	0.754	MS2 matched	136.07446	3.049	0.464046866666667	0.134608466666667	1.22569748745626	0.00045585	0.0031958	0.29008	-1.7855
336	"12,19,20-Trihydroxy-14-methylenegeranylnerol"	0.75	MS2 matched	337.27243	10.931	0.762955666666667	1.29323256666667	1.15987137752844	0.0073282	0.01968	1.695	0.76131
337	"13-Hydroxy-7,14-labdadien-6-one"	0.77	MS2 matched	305.24512	10.358	0.108580426666667	0.31531053	1.177293963201	0.0048515	0.01462	2.9039	1.538
339	"14-(Hydroxymethyl)-5,9-dimethyltetracyclo[11.2.1.0~1,10~.0~4,9~]hexadecan-5-ol"	0.846	MS2 matched	293.2453	10.412	0.276851366666667	0.564125433333333	1.22541478821525	0.00048225	0.0032886	2.0376	1.0269
341	1-Acetylproline	0.818	MS2 matched	158.08041	0.771	0.138618033333333	0.390589733333333	1.18591675895868	0.0037158	0.012013	2.8177	1.4945
342	1-Methyl-2-pyrrolidinone	0.743	MS2 matched	100.07404	2.006	0.108603846666667	0.04473415	1.22583819018582	0.00045514	0.0031958	0.4119	-1.2796
343	1-Methyladenosine	0.745	MS2 matched	282.11868	1.014	0.03817528	0.0977057033333333	1.1733607571314	0.0052811	0.015427	2.5594	1.3558
347	"2-(((R)-2,3-Dihydroxypropyl)phosphoryloxy)-N,N,N-trimethylethanaminium"	0.927	MS2 matched	258.11014	0.584	0.0372550266666667	0.217917476666667	1.23867995605187	7.1055e-05	0.0017318	5.8493	2.5483
348	"2-(4-Hydroxyphenyl)ethyl (1S,4aR,7aR)-4a-hydroxy-7-methyl-5-oxo-1-[(2S,3R,4S,5S,6R)-3,4,5-trihydroxy-6-(hydroxymethyl)oxan-2-yl]oxy-1,6,7,7a-tetrahydrocyclopenta[c]pyran-4-carboxylate"	0.767	MS2 matched	533.15527	3.253	0.0453393966666667	0.0300230233333333	1.18662653591175	0.0036378	0.011935	0.66218	-0.5947
351	"2,3,4,9,10-Pentamethoxy-6a,11a-dihydro-6H-[1]benzofuro[3,2-c]chromen-8-ol"	0.785	MS2 matched	413.11838	4.073	0.0965954366666667	0.202013946666667	1.21534137132296	0.0010466	0.0053619	2.0913	1.0644
353	"2,3-Dihydro-2-(1-hydroxy-1-methylethyl)-4-methoxy-6-(2-phenylethyl)-7-benzofurancarboxylic acid"	0.721	MS2 matched	379.14795	4.793	0.102137946666667	0.19678188	1.21806728114623	0.00085932	0.00485	1.9266	0.94608
357	"2-[(2R,8R,8aS)-2,4,4,7,8a-Pentamethylspiro[2,3,4a,5-tetrahydro-1H-naphthalene-8,5-oxolane]-2-yl]acetic acid"	0.724	MS2 matched	343.21967	10.032	0.128827126666667	0.05135178	1.10112957016027	0.020354	0.041203	0.39861	-1.327
358	"2-[1-[1-Hydroxy-10,13-dimethyl-3-[3,4,5-trihydroxy-6-[[3,4,5-trihydroxy-6-(hydroxymethyl)oxan-2-yl]oxymethyl]oxan-2-yl]oxy-2,3,4,7,8,9,11,12,14,15,16,17-dodecahydro-1H-cyclopenta[a]phenanthren-17-yl]ethyl]-4,5-dimethyl-2,3-dihydropyran-6-one"	0.74	MS2 matched	789.38922	10.238	0.356443033333333	1.2805604	1.23392532925733	0.00018778	0.002154	3.5926	1.845
361	"2-Aminooctadec-8-ene-1,3,4-triol"	0.789	MS2 matched	316.28552	9.778	1.85222666666667	3.455741	1.11622845026711	0.016234	0.035104	1.8657	0.89973
362	"2-Aminooctadecane-1,3,4-triol"	0.751	MS2 matched	318.29712	9.858	0.119185933333333	0.190881133333333	1.16000230822239	0.0075699	0.020068	1.6015	0.67946
364	2-Deoxyguanosine	0.714	MS2 matched	290.08533	1.664	0.0220088	0.0424732	1.19220777817971	0.0029995	0.010666	1.9298	0.94847
365	2-Hydroxycinnamic acid	0.728	MS2 matched	165.05347	0.796	0.07976387	0.138482056666667	1.19263139400557	0.0029466	0.010608	1.7362	0.79589
367	2-Methoxy-4-pentadecylbenzoic acid	0.726	MS2 matched	363.28677	12.223	1.06603907	0.116378486666667	1.23253261103117	0.0002121	0.002154	0.10917	-3.1954
368	"2-Methyl-3-[(2S,3R,4S,5S,6R)-3,4,5-trihydroxy-6-(hydroxymethyl)oxan-2-yl]oxypyran-4-one"	0.724	MS2 matched	311.07153	2.092	0.156536040666667	0.011209972	1.24374599064857	1.457e-05	0.0012417	0.071613	-3.8036
370	2-Phenylacetamide	0.745	MS2 matched	136.07417	3.377	0.0850466866666667	0.0392454933333333	1.22056165336965	0.000692	0.004152	0.46146	-1.1157
371	"2-Phenylethyl 6-O-[(2S,3R,4R)-3,4-dihydroxy-4-(hydroxymethyl)tetrahydro-2-furanyl]-beta-D-glucopyranoside"	0.832	MS2 matched	439.15567	3.379	0.1063663	0.326848366666667	1.21609678491875	0.00098725	0.0052274	3.0729	1.6196
372	2-Pyrrolidinone	0.727	MS2 matched	86.05974	1.296	0.59280748	0.138224146666667	1.21823872318384	0.00084454	0.0048488	0.23317	-2.1006
376	"3-{7-[5-(1-hydroxyhenicosa-4,8-dien-1-yl)oxolan-2-yl]heptyl}-5-methyl-5H-furan-2-one"	0.867	MS2 matched	573.48553	13.978	0.265740533333333	0.643605633333333	1.12737761932321	0.013413	0.030635	2.4219	1.2762
380	3-n-Butylphathlide	0.701	MS2 matched	191.10468	5.23	0.126878713333333	0.0226601633333333	1.19375094312905	0.0027435	0.01004	0.1786	-2.4852
381	3-O-Acetylpinobanksin	0.709	MS2 matched	353.17819	2.11	0.10782721	0.0193860266666667	1.23299944827655	0.00020957	0.002154	0.17979	-2.4756
382	3-Pyridineacetic acid	0.787	MS2 matched	138.05247	1.963	0.0936937466666667	0.03061968	1.23903536070022	7.1722e-05	0.0017318	0.32681	-1.6135
383	"4-(1,3-Benzodioxol-5-ylmethyl)-3-[(3,4-dimethoxyphenyl)methyl]oxolan-2-one"	0.788	MS2 matched	393.13412	1.088	0.0148099056666667	0.0721921276666667	1.17064937264652	0.0054592	0.015786	4.8746	2.2853
385	"4-[4-(beta-D-Glucopyranosyloxy)-2-hydroxy-2,6,6-trimethylcyclohexylidene]-3-buten-2-one"	0.816	MS2 matched	409.1828	4.186	0.0409263866666667	0.100031683333333	1.23651911221297	0.00012075	0.0018868	2.4442	1.2894
386	4-Acetamidobutyric acid	0.913	MS2 matched	146.08121	1.237	0.0857713466666667	0.0163148933333333	1.11821666652294	0.015346	0.033946	0.19021	-2.3943
387	4-Chloro-N-[2-(4-hydroxyphenyl)ethyl]benzamide	0.712	MS2 matched	276.07483	6.138	0.6967995	0.2117543	1.22653158724336	0.00041978	0.0030354	0.3039	-1.7184
388	4-Cyclopropyl-6-methyl-2-pyrimidinamine	0.762	MS2 matched	150.10046	1.038	0.138794643666667	0.00859936933333333	1.04946598388111	0.037119	0.065474	0.061958	-4.0126
389	4-Hydroxy-3-methoxycinnamaldehyde	0.875	MS2 matched	179.06796	4.495	0.0698300166666667	0.12939639	1.21387258391608	0.0010978	0.005539	1.853	0.88988
390	4-Methoxyflavone	0.702	MS2 matched	451.14032	1.374	0.014819886	0.006333112	1.18636717101999	0.0036212	0.011935	0.42734	-1.2265
391	4-Methyl-5-thiazoleethanol	0.905	MS2 matched	144.04781	3.046	0.0450801866666667	0.0232774	1.18771897685603	0.0033865	0.011566	0.51636	-0.95356
392	"5‐(1‐benzofuran‐2‐yl)‐N,N‐dimethyl‐2‐[4‐(piperazin‐1‐yl)phenyl]‐1,3‐thiazole‐4‐carboxamide"	0.721	MS2 matched	455.14087	6.561	0.223828426666667	0.1139668	1.19142942254511	0.0029944	0.010666	0.50917	-0.97378
393	"5,6-Dimethylbenzimidazole"	0.867	MS2 matched	147.09091	2.541	0.0892462766666667	0.0151929366666667	1.23993387570636	6.0019e-05	0.0017318	0.17024	-2.5544
394	"5,7-Dihydroxy-4-methylcoumarin"	0.754	MS2 matched	193.04633	3.453	0.068857868	0.002177866	1.23877358444292	7.3345e-05	0.0017318	0.031628	-4.9826
396	"5-[5-(Acetyloxymethyl)-1,2,4a-trimethyl-7-oxo-3,4,8,8a-tetrahydro-2H-naphthalen-1-yl]-3-methylpentanoic acid"	0.772	MS2 matched	401.23828	4.381	0.13778653	0.0524184766666667	1.22928690293194	0.00031103	0.0025893	0.38043	-1.3943
397	"5|A-Androst-1-ene-3|A,17|A-diol"	0.719	MS2 matched	255.2093	12.387	0.11303834	0.19740468	1.10300041194345	0.019058	0.039295	1.7464	0.80434
400	5-Deoxyadenosine	0.856	MS2 matched	252.10925	2.204	0.0683134066666667	0.137006366666667	1.20726971619373	0.001574	0.0069532	2.0056	1.004
401	5-dodecyl-4-hydroxy-4-methylcyclopent-2-en-1-one	0.779	MS2 matched	263.23376	12.115	0.607307166666667	1.96855496666667	1.23295487523058	0.00021606	0.002154	3.2414	1.6966
402	"5H-Pyrido[4,3-b]indole"	0.916	MS2 matched	169.07477	4.116	0.341089846666667	0.0726471833333333	1.23627561718547	0.00012552	0.0018868	0.21299	-2.2312
403	5-Hydroxy-2-[2-methyl-3-(trifluoromethyl)anilino]pyridine-3-carboxylic acid	0.776	MS2 matched	313.07779	4.265	0.12600428	0.0301161133333333	1.23222891369448	0.00022789	0.002154	0.23901	-2.0649
405	5-Methylcytosine	0.838	MS2 matched	126.05507	1.379	0.0796772023333333	0.0147261326666667	1.2018781003738	0.0018883	0.0078602	0.18482	-2.4358
406	"6-(1H-indol-3-ylmethyl)-9-methyl-3,15-di(propan-2-yl)-1,4,7,10,13,16-hexazabicyclo[16.3.0]henicosane-2,5,8,11,14,17-hexone"	0.737	MS2 matched	632.32605	6.156	0.0483366973333333	0.00274376933333333	1.21042406783869	0.0014453	0.0064764	0.056764	-4.1389
409	"6-{5a,11-dimethyl-1H,2H,3H,4H,5H,6H,7H,8H,9H,9aH-cyclopenta[a]phenanthren-1-yl}-2,3-dimethylheptane"	0.826	MS2 matched	381.34872	12.392	0.946811966666667	1.80462403333333	1.18501771914998	0.0036948	0.012004	1.906	0.93055
410	"6-{9a,11a-dimethyl-1H,2H,3H,3aH,3bH,4H,8H,9H,9bH,10H,11H-cyclopenta[a]phenanthren-1-yl}-3-ethyl-2-methylheptane"	0.812	MS2 matched	397.38037	13.988	0.2441932	0.4529458	1.19307603517175	0.0027347	0.01004	1.8549	0.89132
418	8-[3-Oxo-2-[(E)-pent-2-enyl]cyclopenten-1-yl]octanoic acid	0.797	MS2 matched	293.20959	8.754	0.788508333333333	1.4250092	1.04840541308382	0.036865	0.065471	1.8072	0.85377
420	"8-Hydroxy-9,10-epoxystearic acid"	0.742	MS2 matched	261.21747	11.622	0.0826593733333333	0.166870593333333	1.0634265692339	0.03047	0.057037	2.0188	1.0135
421	8-Hydroxypinoresinol 4-glucoside	0.809	MS2 matched	559.17377	3.767	0.0395453833333333	0.116784766666667	1.23290630396475	0.0002163	0.002154	2.9532	1.5623
422	9-Nitro-20(S)-camptothecin	0.716	MS2 matched	394.09698	3.257	0.592831533333333	0.960736866666667	1.17470903936937	0.0049961	0.014921	1.6206	0.69652
424	"9-Oxooctadeca-10,12-dienoic acid"	0.747	MS2 matched	295.22507	7.343	1.9394025	0.608440433333333	1.19969415884971	0.0021009	0.0084288	0.31373	-1.6724
425	"9s,13r-12-Oxophytodienoic Acid"	0.807	MS2 matched	293.20871	7.988	0.840480666666667	0.2675702	1.13872917418	0.011169	0.02705	0.31835	-1.6513
428	"alpha-D-Glucopyranoside, 4-O-[(2E)-1-oxo-3-phenyl-2-propen-1-yl]-beta-D-fructofuranosyl"	0.704	MS2 matched	495.1496	4.765	0.00943712566666667	0.0228660553333333	1.21374794157957	0.0011604	0.0056825	2.423	1.2768
429	"alpha-D-Glucopyranoside, alpha-D-glucopyranosyl, 3-(2-methylbutanoate)"	0.854	MS2 matched	449.16052	2.811	0.0736444923333333	0.007445556	1.21348098477276	0.0011558	0.0056825	0.1011	-3.3061
430	alpha-Spinasterol	0.915	MS2 matched	395.36505	12.672	2.009346	3.704991	1.10290473325651	0.018737	0.038753	1.8439	0.88274
431	Anthranilate	0.834	MS2 matched	138.05373	3.344	0.0830454966666667	0.02071086	1.23117380577114	0.00028916	0.0024537	0.24939	-2.0035
432	Anthranoyllycoctonine	0.706	MS2 matched	587.33118	11.018	0.0314605466666667	0.12049492	1.23498359953535	0.00016025	0.0020138	3.83	1.9374
435	Astragalin	0.731	MS2 matched	471.0867	2.629	0.0847296744666667	0.000330265066666667	1.24018532098267	5.204e-05	0.0015829	0.0038979	-8.0031
436	Astragaloside II	0.793	MS2 matched	849.44513	6.762	0.0452294133333333	0.02940321	1.04255892069747	0.039154	0.068085	0.65009	-0.62129
437	Auraptene	0.754	MS2 matched	321.13803	4.491	0.0604337933333333	0.0350250133333333	1.12471344743218	0.014015	0.031641	0.57956	-0.78697
440	Azasetron	0.721	MS2 matched	350.11847	2.095	0.0448450433333333	0.0258196266666667	1.02057772608803	0.046755	0.079844	0.57575	-0.79648
443	Betaine	0.943	MS2 matched	118.08416	0.615	0.443335966666667	0.193480366666667	1.24208517006587	2.468e-05	0.0012522	0.43642	-1.1962
449	Bufalin	0.769	MS2 matched	409.23557	9.466	0.135431596666667	0.25075226	1.1193679296223	0.015121	0.033568	1.8515	0.8887
451	Camellimidazole D	0.713	MS2 matched	224.15048	1.818	0.042910374	0.00694245966666667	1.24062555039388	4.2577e-05	0.0015829	0.16179	-2.6278
452	Campesterol	0.835	MS2 matched	383.36584	12.662	0.364265366666667	0.839839433333333	1.06468803531107	0.031248	0.058294	2.3056	1.2051
457	Cinnamamide	0.715	MS2 matched	148.07468	3.11	0.247046849333333	0.012600355	1.23607215738252	0.00012841	0.0018868	0.051004	-4.2932
460	Cotoin	0.7	MS2 matched	245.08823	3.089	0.0420379456666667	0.006038275	1.23096424108457	0.00028365	0.0024537	0.14364	-2.7995
461	Coumarin	0.831	MS2 matched	147.04237	2.623	0.0784929033333333	0.120811096666667	1.14851256831905	0.0093422	0.023568	1.5391	0.62212
468	Dauricine	0.719	MS2 matched	625.32098	10.177	0.10466522	0.523533583333333	1.13790766099585	0.011443	0.027512	5.002	2.3225
470	Dehydroepivincamine	0.731	MS2 matched	353.18298	2.75	0.98351713	0.103108146666667	1.24268679885149	1.8645e-05	0.0012417	0.10484	-3.2538
471	Demethoxycentaureidin 7-O-rutinoside	0.817	MS2 matched	639.18842	4.073	0.388256466666667	0.233267166666667	1.12814043882189	0.013261	0.030455	0.60081	-0.73503
472	Dexibuprofen	0.764	MS2 matched	207.13547	6.201	0.08335661	0.0263634766666667	1.15173677345411	0.0085808	0.022323	0.31627	-1.6608
478	Diffractaic acid	0.716	MS2 matched	397.12564	4.459	0.0501862933333333	0.07623012	1.1723212214544	0.005273	0.015427	1.5189	0.60307
485	D-Octopine	0.802	MS2 matched	247.13985	0.729	1.268502	2.14695366666667	1.11330629294988	0.017081	0.036344	1.6925	0.75917
486	Dropropizine	0.755	MS2 matched	237.15982	2.404	0.16601026	0.04052498	1.23558277340517	0.00015251	0.0020138	0.24411	-2.0344
489	Ethyl vanillate	0.843	MS2 matched	197.07829	3.434	0.222551133333333	0.127493633333333	1.20981405931129	0.0013545	0.0061365	0.57287	-0.80371
492	Euphol	0.827	MS2 matched	409.37936	13.771	0.297551766666667	0.4599175	1.15785866192947	0.0075933	0.020068	1.5457	0.62823
493	Fenamiphos sulfone	0.712	MS2 matched	336.10278	3.171	0.07920553	0.0268831233333333	1.2182009185148	0.00085699	0.00485	0.33941	-1.5589
496	Flecainide	0.715	MS2 matched	415.14316	4.213	0.04947798	0.161264396666667	1.1875955390223	0.0035245	0.011813	3.2593	1.7046
497	Flurtamone	0.701	MS2 matched	334.10989	2.401	0.136194366666667	0.2169434	1.12849482456783	0.013432	0.030635	1.5929	0.67165
498	Fructosyl-lysine	0.775	MS2 matched	309.16452	0.57	0.0388989066666667	0.010206494	1.23342858989569	0.00022378	0.002154	0.26239	-1.9302
500	Fusaric acid	0.753	MS2 matched	180.1021	4.647	0.0562699566666667	0.183615436666667	1.14874506622117	0.0092555	0.023527	3.2631	1.7063
501	Galaxolidone	0.71	MS2 matched	273.19312	3.766	1.1293161	0.282649433333333	1.2322245871963	0.00022735	0.002154	0.25028	-1.9984
505	Ginsenoside Rh3	0.711	MS2 matched	605.44299	11.567	0.533003333333333	0.277247966666667	1.15606369595055	0.0080783	0.021182	0.52016	-0.94297
506	"Glutamine Analogue, 1"	0.879	MS2 matched	147.07484	0.707	0.7535001	1.18657523333333	1.17071530513275	0.0057579	0.016458	1.5748	0.65512
512	Harman	0.82	MS2 matched	183.08884	4.325	0.162154456666667	0.0907044433333333	1.0187426988284	0.047123	0.080061	0.55937	-0.83812
514	Hirsuteine	0.784	MS2 matched	367.20709	6.201	0.397350066666667	0.11810095	1.01901293627146	0.047038	0.080061	0.29722	-1.7504
515	Hordenine	0.705	MS2 matched	166.12062	6.245	0.07828598	0.0365359366666667	1.0406829914507	0.038553	0.067569	0.4667	-1.0994
516	Hypericin	0.75	MS2 matched	503.15222	3.311	0.0372496666666667	0.0183239933333333	1.23014520728774	0.00028985	0.0024537	0.49192	-1.0235
518	Imazamox	0.704	MS2 matched	306.14285	3.272	0.0491098133333333	0.0274945	1.19454375754964	0.0027041	0.01004	0.55986	-0.83687
523	Isobutyl 4-hydroxybenzoate	0.747	MS2 matched	195.10149	7.852	0.314825433333333	0.5177871	1.07454828266269	0.027597	0.052967	1.6447	0.71781
525	Isoferulic acid	0.737	MS2 matched	195.06493	3.948	0.13196855	0.0618711766666667	1.21049675382296	0.0012822	0.0059301	0.46883	-1.0929
526	Isonicotinic acid	0.78	MS2 matched	124.03727	2.555	0.13166606	0.0244734666666667	1.24534816024121	6.0333e-06	0.0012417	0.18588	-2.4276
532	Kinetin	0.768	MS2 matched	216.08768	3.885	0.608479326666667	0.05448053	1.23802133322823	8.8159e-05	0.0018348	0.089536	-3.4814
533	Kojic acid	0.832	MS2 matched	143.03206	2.601	0.0674366466666667	0.0110456566666667	1.23920647861295	8.0904e-05	0.0017961	0.16379	-2.6101
534	Kotanin	0.766	MS2 matched	439.13895	0.947	0.0524675433333333	0.169026166666667	1.06127879771679	0.031587	0.058436	3.2215	1.6877
535	L-Glutathione (oxidized form)	0.72	MS2 matched	613.47491	12.239	0.2785166	0.738555466666667	1.05886784482442	0.033306	0.060606	2.6517	1.4069
536	Licoagroside B	0.755	MS2 matched	455.11642	2.322	0.465872436	0.00577844633333333	1.23798490418219	9.1548e-05	0.0018476	0.012403	-6.3331
537	Limocitrin	0.755	MS2 matched	347.0824	3.504	0.185462703333333	0.04652057	1.22642358052664	0.00042387	0.0030354	0.25084	-1.9952
538	Linolenic acid	0.926	MS2 matched	279.23047	9.746	6.54661633333333	2.72216933333333	1.22434263294907	0.00053105	0.0034107	0.41581	-1.266
539	Linolenic acid ethyl ester	0.925	MS2 matched	307.26379	10.663	0.337811766666667	2.2949735	1.23580364605663	0.00014257	0.0019782	6.7936	2.7642
540	L-Norleucine	0.877	MS2 matched	132.10027	0.833	0.307235733333333	0.605046433333333	1.14415578636121	0.010453	0.025879	1.9693	0.9777
543	Lysine	0.874	MS2 matched	147.11076	0.579	0.0216533333333333	0.03297267	1.07171796091737	0.028943	0.054917	1.5228	0.60668
544	Maltol	0.927	MS2 matched	127.03813	2.556	0.114714913333333	0.01593111	1.21603290246519	0.00098345	0.0052274	0.13888	-2.8481
547	Methionine	0.898	MS2 matched	150.05756	0.777	0.0342524066666667	0.14139074	1.23793597798651	9.624e-05	0.0018711	4.1279	2.0454
549	"Methyl (1S,4aS,6R,7S,7aS)-5,6-dihydroxy-7-(hydroxymethyl)-1-[(2S,3R,4S,5S,6R)-3,4,5-trihydroxy-6-(hydroxymethyl)oxan-2-yl]oxy-1,4a,5,6,7,7a-hexahydrocyclopenta[c]pyran-4-carboxylate"	0.763	MS2 matched	445.12817	1.83	0.361096943333333	0.09755906	1.11364192411977	0.016832	0.036045	0.27017	-1.888
550	"Methyl (4aS,5R,7S,7aS)-1-(beta-D-glucopyranosyloxy)-7-hydroxy-5-{[3-(4-hydroxyphenyl)propanoyl]oxy}-7-methyl-1,4a,5,6,7,7a-hexahydrocyclopenta[c]pyran-4-carboxylate"	0.818	MS2 matched	577.18646	4.075	0.0625220833333333	0.11906346	1.09461752978007	0.021885	0.043431	1.9043	0.92929
552	"Methyl 2-(9,10a-dihydroxy-4a-methoxy-1-methyl-5,10-dioxo-3,4-dihydro-1H-benzo[g]isochromen-3-yl)acetate"	0.792	MS2 matched	387.10092	3.421	0.0441486133333333	0.02361442	1.12946991178097	0.012816	0.029741	0.53488	-0.9027
553	Methyl 2-[(2-hydroxy-3-methylbutanoyl)amino]-3-methylbutanoate	0.737	MS2 matched	254.13443	4.153	0.07558432	0.02984877	1.22501618377823	0.00046381	0.0032177	0.39491	-1.3404
556	Mundulone	0.841	MS2 matched	435.18015	3.983	0.0659521633333333	0.11485331	1.20057792713432	0.002145	0.0085543	1.7415	0.8003
557	Mundulone acetate	0.73	MS2 matched	477.19696	3.493	0.0731245	0.0191168366666667	1.24391980220135	1.3057e-05	0.0012417	0.26143	-1.9355
558	Myclobutanil	0.75	MS2 matched	289.12613	2.117	0.0437556066666667	0.0911044466666667	1.17593960152673	0.0048313	0.01462	2.0821	1.0581
567	N-[1-(4-Methoxy-6-oxopyran-2-yl)-2-methylpropyl]acetamide	0.706	MS2 matched	278.08917	5.593	0.0970492566666667	0.0400318166666667	1.2049714363612	0.0017421	0.007302	0.41249	-1.2776
569	Naadp	0.836	MS2 matched	745.21558	2.823	0.00543270633333333	0.0143796686666667	1.16060308190551	0.0072729	0.01961	2.6469	1.4043
570	N-Acetylhistamine	0.743	MS2 matched	154.09613	1.069	0.968454426666667	0.0687452133333333	1.23165980317974	0.00024441	0.0022298	0.070984	-3.8164
575	N-Fructosyl isoleucine	0.762	MS2 matched	294.15359	1.403	0.17988219	0.0731411066666667	1.11384741821327	0.01659	0.035641	0.40661	-1.2983
576	N-Fructosyl phenylalanine	0.74	MS2 matched	328.13693	2.097	0.161356333333333	0.08972956	1.18407817095073	0.0037875	0.012127	0.5561	-0.84659
581	Nor-Dentatin	0.703	MS2 matched	335.11948	4.833	0.455262733333333	0.1627827	1.23289833049526	0.00021346	0.002154	0.35756	-1.4838
582	Ochromycinone	0.742	MS2 matched	329.08319	1.112	0.374650233333333	0.11415501	1.1736217313339	0.0052532	0.015427	0.3047	-1.7146
585	Oroxylin A	0.904	MS2 matched	285.07437	7.565	0.371095386666667	0.0703402666666667	1.20483547623674	0.0016222	0.0071079	0.18955	-2.3994
586	Oxalicine B	0.753	MS2 matched	542.2077	5.018	0.229682	0.519619266666667	1.19900395128442	0.0022329	0.0087478	2.2623	1.1778
593	Phenylephrine	0.717	MS2 matched	168.10023	1.672	0.0237250703333333	0.008482895	1.14128125610491	0.011129	0.02705	0.35755	-1.4838
594	Phosphorylcholine	0.919	MS2 matched	184.07153	0.594	0.288180333333333	0.6148463	1.17420914782558	0.0050429	0.014991	2.1335	1.0933
595	Phthalic anhydride	0.773	MS2 matched	149.02081	11.626	3.36225933333333	5.49895933333333	1.12336505849704	0.014152	0.031841	1.6355	0.70973
601	Poldine	0.746	MS2 matched	341.2049	9.738	0.523576066666667	0.217915266666667	1.08603887556079	0.023613	0.046391	0.41621	-1.2646
602	Polygalatenoside A	0.717	MS2 matched	453.13644	1.882	0.03600588	0.08342198	1.07236805188811	0.028554	0.054489	2.3169	1.2122
603	p-Phenetidine	0.78	MS2 matched	138.08986	2.194	0.07732463	0.02741885	1.22906472141084	0.00034179	0.0026997	0.35459	-1.4958
604	Pregabalin	0.74	MS2 matched	160.13335	2.562	0.0397411976666667	0.0100918473333333	1.23417233158773	0.00016557	0.002042	0.25394	-1.9774
605	Pyridoxal	0.769	MS2 matched	168.06389	2.105	0.0843486266666667	0.0424680866666667	1.2100121838579	0.0012936	0.0059416	0.50348	-0.98999
607	Pyrrole	0.86	MS2 matched	68.04831	0.768	0.0805991	0.05354639	1.11206137041497	0.016955	0.036192	0.66435	-0.58997
608	Pyrrolidin-1-ium-2-carboxylate	0.912	MS2 matched	116.06875	0.647	0.578948333333333	0.945126566666667	1.17921265311651	0.0044984	0.01387	1.6325	0.70707
609	Radiclonic acid	0.711	MS2 matched	343.26181	11.878	0.146006366666667	0.04334903	1.20538863337027	0.0016555	0.0071597	0.2969	-1.752
610	Sabinene	0.791	MS2 matched	137.0591	3.943	0.354933766666667	0.215418133333333	1.16539699726077	0.006411	0.017657	0.60692	-0.72041
612	Samidin	0.793	MS2 matched	425.09976	2.019	0.125521551	0.00183452133333333	1.14763624623098	0.0092428	0.023527	0.014615	-6.0964
614	Seneciphylline	0.711	MS2 matched	334.1579	4.159	0.02063298	0.0419286566666667	1.18365545630116	0.0040096	0.012656	2.0321	1.023
617	Sinapine	0.808	MS2 matched	310.16434	3.23	0.00801361133333333	0.003131329	1.21275466983696	0.0011164	0.0055906	0.39075	-1.3557
620	Steviol	0.802	MS2 matched	319.2233	9.745	2.76778286666667	1.1208793	1.21511522223978	0.0010155	0.005243	0.40497	-1.3041
621	Sucrose	0.818	MS2 matched	365.10364	4.04	0.106762963333333	0.236068126666667	1.10490710986094	0.019486	0.039808	2.2111	1.1448
623	Tetradecanoylcarnitine	0.758	MS2 matched	372.30853	11.029	0.607752266666667	1.1146078	1.13148265588696	0.01295	0.029946	1.834	0.87498
626	Thymine	0.865	MS2 matched	127.04932	1.98	0.0356400033333333	0.0625024566666667	1.19761950141664	0.0025711	0.0097292	1.7537	0.81042
628	Trehalose	0.773	MS2 matched	365.1055	3.47	0.1713835	0.376453233333333	1.04633791707753	0.03706	0.065474	2.1966	1.1352
636	Tris(1-chloro-2-propyl)phosphate	0.816	MS2 matched	327.00638	7.449	0.251557133333333	0.388769266666667	1.15501656958366	0.0082352	0.021508	1.5455	0.62803
638	Tuberostemonine	0.833	MS2 matched	376.24469	5.108	0.0229432533333333	0.00368825033333333	1.21153555118137	0.0012226	0.0058161	0.16076	-2.6371
641	Uracil	0.826	MS2 matched	113.03282	1.086	0.0514470966666667	0.10259866	1.13253964798602	0.012596	0.029332	1.9943	0.99585
647	Vincanidine	0.735	MS2 matched	309.16632	6.636	0.212584433333333	0.331440033333333	1.1182174445575	0.015487	0.034041	1.5591	0.64071
648	Vindoline	0.781	MS2 matched	457.23367	5.443	0.0504206366666667	0.0302888766666667	1.13511143940319	0.0121	0.028678	0.60072	-0.73523
649	Vinpocetine	0.75	MS2 matched	351.20932	7.027	0.23370728	0.07648561	1.03269036193632	0.041105	0.07074	0.32727	-1.6114
650	Vitamin E	0.7	MS2 matched	431.38831	13.438	0.495195863333333	0.0786161	1.22516678706004	0.00049538	0.0032921	0.15876	-2.6551

## Sheet: D
Supplementary Table 2D: Significantly different metabolites of P. heterophylla beteween Ganyu and Jurong
id	MS2.name	MS2.score	type	mzmed	rtmed	Mean J1	Mean J2	VIP	P_VALUE	Q_VALUE	FOLD_CHANGE	LOG_FOLDCHANGE
4	"(2E,4E)-12-[(10E,12E)-13-Carboxy-3-hydroxy-2-(hydroxymethyl)-8,10,12-trimethyltrideca-10,12-dienoyl]oxy-13-(hydroxymethyl)-3,5,7-trimethyltetradeca-2,4-dienedioic acid"	0.805	MS2 matched	665.38953	11.614	0.04020087	0.105532456666667	1.12571280870074	0.024461	0.05745	2.6251	1.3924
8	"(2S,3S,4S,5R,6R)-6-[[(3S,6aR,6bS,8aS,14bR)-8a-carboxy-4,4,6a,6b,11,11,14b-heptamethyl-1,2,3,4a,5,6,7,8,9,10,12,12a,14,14a-tetradecahydropicen-3-yl]oxy]-3-hydroxy-5-[(2S,3R,4S,5S,6R)-3,4,5-trihydroxy-6-(hydroxymethyl)oxan-2-yl]oxy-4-[(2S,3R,4R,5R,6S)-3,4,5-trihydroxy-6-methyloxan-2-yl]oxyoxane-2-carboxylic acid"	0.754	MS2 matched	939.49652	8.631	0.0431241533333333	0.228207716666667	1.2903483461089	0.00013575	0.0033536	5.2919	2.4038
17	"1,2-Dipalmitoyl-sn-glycerol 3-phosphate"	0.816	MS2 matched	647.45331	13.835	0.1277212	0.234995666666667	1.15485341966794	0.019025	0.047348	1.8399	0.87964
20	13-HoTrE	0.837	MS2 matched	293.21185	10.393	10.2766636666667	6.69442933333333	1.22433625107716	0.0059267	0.021728	0.65142	-0.61834
29	"2,3,4,6-Tetrahydroxy-5-oxohexanoic acid"	0.799	MS2 matched	193.03566	0.6	0.0138146366666667	0.02561197	1.26492976515069	0.00099636	0.007303	1.854	0.89062
30	"2,5-Dihydroxybenzoic acid"	0.826	MS2 matched	153.02003	2.309	0.0400495566666667	0.0139594833333333	1.216056499309	0.0054252	0.02056	0.34856	-1.5205
31	"2,6-Dihydroxy-4-methoxychalcone-4-O-neohesperid"	0.728	MS2 matched	593.18683	4.212	0.0103908976666667	0.018668673	1.24584979475119	0.0031476	0.014282	1.7966	0.8453
35	2-Aminobutanedioate;hydron	0.813	MS2 matched	132.02905	0.602	0.06729565	0.04008177	1.27219332144617	0.00078175	0.0066953	0.59561	-0.74757
44	2-Oahsa	0.851	MS2 matched	563.49799	12.351	0.2295773	0.141087433333333	1.11930306842756	0.032371	0.070792	0.61455	-0.70239
47	3-(4-Hydroxy-3-methoxyphenyl)propionic acid	0.918	MS2 matched	195.06734	4.725	12.084301	2.96157833333333	1.27720326827404	0.00071575	0.0065297	0.24508	-2.0287
52	"3-Hydroxy-7-(4-hydroxyphenyl)-2-(2-hydroxypropan-2-yl)-2,3,6,7-tetrahydrofuro[3,2-g]chromen-5-one"	0.722	MS2 matched	401.13095	0.65	0.406108733333333	1.09993836666667	1.29644274923437	2.1813e-05	0.0027276	2.7085	1.4375
55	3-Hydroxysebacic acid	0.791	MS2 matched	217.10825	5.079	0.1916157	0.121024166666667	1.21340568951223	0.0071436	0.024624	0.6316	-0.66292
60	"4,6,7-Trihydroxy-5-methoxy-1,8,8,9-tetramethyl-8,9-dihydro-3H-phenaleno[1,2-b]furan-3-one"	0.849	MS2 matched	355.11862	9.133	0.000723658166666667	0.0533125621333333	1.28452914553091	0.00037159	0.0045687	73.671	6.203
61	"4-[(2R,5R)-3-Hydroxy-5-[4-[2-(4-hydroxyphenyl)ethylamino]-4-oxobutanoyl]oxy-6-methyloxan-2-yl]oxypentanoic acid"	0.702	MS2 matched	466.20709	11.289	0.0342797966666667	0.05371209	1.20937806695758	0.0074907	0.025491	1.5669	0.64789
63	"4-Hydroxy-5-[(2S,3R,4S,5S,6R)-3,4,5-trihydroxy-6-(hydroxymethyl)oxan-2-yl]oxy-1H-benzo[f][2]benzofuran-3-one"	0.705	MS2 matched	377.08331	0.683	0.8085444	10.3299225	1.26110405805485	0.001578	0.0092207	12.776	3.6754
64	4-Hydroxybenzaldehyde	0.857	MS2 matched	121.02781	4.725	0.09353053	0.04969869	1.22345964151099	0.0056304	0.021098	0.53136	-0.91223
69	4-Pyridoxic acid	0.817	MS2 matched	182.04443	0.818	0.244709666666667	0.1472461	1.26577137860556	0.0014854	0.008926	0.60172	-0.73284
72	5-Deoxy-5-methylthioadenosine	0.918	MS2 matched	296.08105	4.321	0.00794605433333333	0.021059382	1.26546688016446	0.0013541	0.0086017	2.6503	1.4062
79	"8-hydroxyoctadeca-9,12,15-trienoic acid"	0.823	MS2 matched	293.21228	10.075	0.7639436	0.477055133333333	1.2477779875777	0.0021651	0.010887	0.62446	-0.67931
88	9-HOTrE	0.856	MS2 matched	293.21118	10.02	0.9209836	0.458425633333333	1.22779389062006	0.0056273	0.021098	0.49776	-1.0065
91	"9-Hydroxy-10E,12Z-octadecadienoic acid"	0.838	MS2 matched	295.22678	10.766	1.65389933333333	2.858087	1.27332994901657	0.00060874	0.005886	1.7281	0.78918
94	Abietic acid	0.72	MS2 matched	301.21667	11.602	0.0145381896666667	0.125156311666667	1.28606305023195	0.0002859	0.0042556	8.6088	3.1058
100	"Adenosine 2,3-cyclic phosphate"	0.787	MS2 matched	328.04709	2.388	0.00752108233333333	0.003016432	1.18379308536762	0.012049	0.033911	0.40106	-1.3181
103	alpha-Chaconine	0.756	MS2 matched	850.48694	8.517	0.24812731	0.08340269	1.12245534998989	0.029948	0.066585	0.33613	-1.5729
104	Amatain	0.711	MS2 matched	715.3681	11.511	0.01623115	0.03090997	1.26003112315134	0.0016477	0.0092207	1.9044	0.92931
106	Apigenin	0.922	MS2 matched	269.04443	7.243	0.08586511	0.347462206666667	1.29744217497236	1.8422e-05	0.0027276	4.0466	2.0167
107	Apigenin 7-O-glucosylglucoside	0.814	MS2 matched	593.15137	5.5	0.02160397	0.0415294433333333	1.22641289592848	0.005409	0.02056	1.9223	0.94284
109	Arachidonic acid	0.849	MS2 matched	303.23166	11.809	0.0354669733333333	0.192349096666667	1.29934974267936	3.6872e-06	0.0012297	5.4233	2.4392
111	Arillatose B	0.716	MS2 matched	517.15759	4.472	0.0957933	0.0353569066666667	1.28915669417778	0.0001844	0.0039675	0.3691	-1.4379
113	Benzoylformic acid	0.747	MS2 matched	151.0397	3.114	0.0255978066666667	0.06165137	1.10680625267845	0.030056	0.066603	2.4085	1.2681
116	Butylparaben	0.761	MS2 matched	193.0873	7.788	0.0155687733333333	0.0260473333333333	1.26344787860253	0.0012717	0.0081874	1.673	0.74248
119	Camelliaside B	0.776	MS2 matched	725.19183	4.438	0.01698615	0.03392395	1.09287008677538	0.038321	0.079246	1.9972	0.99795
121	Chrysin	0.891	MS2 matched	253.0498	8.348	0.009690451	0.0347206953333333	1.28477078510144	0.00028765	0.0042556	3.583	1.8412
122	Cinnamic acid	0.793	MS2 matched	193.05074	5.82	0.012461099	0.005484814	1.26524343566266	0.0015342	0.0091367	0.44015	-1.1839
124	Citramalic acid	0.814	MS2 matched	147.02864	0.745	3.354682	5.111232	1.2899078551826	0.00011669	0.0033536	1.5236	0.60749
125	Coniferyl aldehyde	0.863	MS2 matched	177.0542	5.31	0.0193968533333333	0.0373340733333333	1.22677677185432	0.0051848	0.020106	1.9247	0.94467
126	Corymboside	0.981	MS2 matched	563.14044	4.766	3.01184433333333	6.63854666666667	1.26855868763406	0.00072443	0.0065297	2.2041	1.1402
128	Cyanidin 3-(2G-glucosylrutinoside)	0.856	MS2 matched	755.20667	4.353	0.03465119	0.0598240266666667	1.15171143372738	0.020248	0.049343	1.7265	0.78782
130	Daidzein	0.86	MS2 matched	253.04922	8.488	0.0106015363333333	0.0386255886666667	1.28585726306316	0.00024296	0.0042556	3.6434	1.8653
133	Dehydroabietic acid	0.861	MS2 matched	299.20206	11.245	0.03422972	0.0522854366666667	1.21279201713209	0.0069434	0.024248	1.5275	0.61116
134	Dehydrotumulosic acid	0.79	MS2 matched	483.34564	13.518	0.00906339533333333	0.014775177	1.06325706197854	0.049132	0.096102	1.6302	0.70505
140	Docosanol	0.785	MS2 matched	325.34473	13.293	0.0308176466666667	0.0848900833333333	1.27736823451573	0.00048556	0.0053094	2.7546	1.4618
143	Echinocystic acid-3-O-glucoside	0.777	MS2 matched	633.40332	12.188	0.0581804933333333	0.0924388066666667	1.22181337025262	0.0064967	0.023202	1.5888	0.66796
153	FA 20:0;2O	0.769	MS2 matched	327.28928	11.898	0.142774576666667	0.08727147	1.12640021154194	0.028818	0.064938	0.61125	-0.71016
155	FA 20:3	0.86	MS2 matched	305.24844	12.061	0.0786264166666667	0.16082938	1.26716942859169	0.0009924	0.007303	2.0455	1.0324
156	FA 22:1;2O	0.946	MS2 matched	369.29837	11.927	0.564522666666667	0.1537269	1.25277559528609	0.0026151	0.01264	0.27231	-1.8767
160	FA 24:1;O	0.716	MS2 matched	381.3385	13.062	3.03579466666667	4.925132	1.16441001652301	0.01463	0.039348	1.6224	0.69809
162	FA 28:1	0.769	MS2 matched	421.40231	14.27	0.010744998	0.026635394	1.12923799764247	0.027739	0.063	2.4789	1.3097
163	FA 28:7	0.719	MS2 matched	409.31894	9.161	0.0267468166666667	0.00012572297	1.29740520699584	2.0737e-05	0.0027276	0.0047005	-7.733
164	FA 40:5	0.795	MS2 matched	581.52777	13.541	0.0284553566666667	0.0594812066666667	1.18952577827798	0.011485	0.033453	2.0903	1.0637
165	Ferulic acid	0.862	MS2 matched	193.04945	4.827	0.171793366666667	0.0991653666666667	1.23981928891101	0.0039882	0.016523	0.57724	-0.79277
166	Fraxetin	0.713	MS2 matched	207.03059	4.491	0.00396293866666667	0.0420990203333333	1.16668338896334	0.016697	0.043	10.623	3.4091
169	gamma-Aminobutyrate	0.831	MS2 matched	171.00517	0.605	0.0266486533333333	0.0170838966666667	1.09678321722295	0.037838	0.078868	0.64108	-0.64143
170	gamma-Linolenic acid	0.848	MS2 matched	277.2168	10.516	0.2537887	0.1329007	1.28644522154283	0.0002484	0.0042556	0.52367	-0.93328
171	Gingerol	0.889	MS2 matched	293.17465	8.521	1.55572633333333	2.553248	1.08748639733872	0.038271	0.079246	1.6412	0.71475
191	Hispidulin	0.871	MS2 matched	299.05508	7.248	0.11144495	0.0709467466666667	1.23571075404362	0.0038965	0.016346	0.63661	-0.65152
193	Humantenine	0.827	MS2 matched	353.186	10.385	0.224735833333333	0.119930533333333	1.26444474482542	0.0014635	0.0088741	0.53365	-0.90603
196	Hydron;benzoate	0.914	MS2 matched	121.02894	4.153	0.271329066666667	0.6545583	1.28234780943518	0.00035077	0.0044145	2.4124	1.2705
203	Kukoamine A	0.848	MS2 matched	529.30029	10.83	0.144869533333333	0.218477833333333	1.22139207903542	0.0049489	0.019304	1.5081	0.59273
208	L-beta-Homotyrosine	0.759	MS2 matched	194.08086	9.004	0.101465856666667	0.16340545	1.23925321092143	0.0034165	0.01497	1.6104	0.68746
210	Leucoside	0.716	MS2 matched	579.13782	4.964	0.0298830433333333	0.05705072	1.14429362174278	0.02027	0.049343	1.9091	0.93292
214	Lithocholic acid	0.805	MS2 matched	375.28656	12.668	0.02903256	0.0134230066666667	1.20793371467361	0.0089411	0.028849	0.46234	-1.113
215	L-Lactic acid	0.81	MS2 matched	89.02306	0.74	0.2639133	0.579703066666667	1.29014478938179	0.00013076	0.0033536	2.1966	1.1353
223	Maslinic acid	0.866	MS2 matched	471.34647	13.756	0.0591232633333333	0.0915900966666667	1.10009493826331	0.033106	0.071753	1.5491	0.63147
227	"Methyl (2S,3R,4S)-3-ethenyl-4-[2-(3,4,5-trihydroxybenzoyl)oxyethyl]-2-[3,4,5-trihydroxy-6-(hydroxymethyl)oxan-2-yl]oxy-3,4-dihydro-2H-pyran-5-carboxylate"	0.719	MS2 matched	541.14966	0.703	0.1539394	1.0269307	1.26916541845352	0.00099108	0.007303	6.671	2.7379
235	Naringenin	0.868	MS2 matched	271.06134	6.778	0.016365778	0.104625912333333	1.2788777349923	0.00050306	0.005326	6.393	2.6765
236	Naringenin chalcone	0.889	MS2 matched	271.06143	6.71	0.03309169	0.106183993333333	1.27351292038155	0.0006355	0.0060554	3.2088	1.682
239	N-Fructosyl pyroglutamate	0.879	MS2 matched	290.08908	0.698	3.30757766666667	1.664821	1.2761462041354	0.00069719	0.0064587	0.50334	-0.99041
241	N-Oleoyl leucine	0.789	MS2 matched	394.33002	12.012	0.131358383333333	0.08535788	1.19523347975913	0.010998	0.032316	0.64981	-0.62191
242	Nonyl glucosinolate	0.745	MS2 matched	444.14072	7.243	0.0104112616666667	0.0319532553333333	1.29383701312319	6.1644e-05	0.0033536	3.0691	1.6178
243	Normetanephrine	0.802	MS2 matched	563.14062	5.92	0.0451032466666667	0.174550793333333	1.2624017704395	0.0013802	0.0086436	3.87	1.9523
244	NP-000062(6)	0.799	MS2 matched	563.1402	5.858	0.0250333533333333	0.15992196	1.28581241384704	0.00025813	0.0042556	6.3884	2.6754
245	Nystose	0.905	MS2 matched	711.2251	0.667	6.04897533333333	13.320873	1.29512709545374	4.1455e-05	0.0027276	2.2022	1.1389
250	PE 36:3	0.802	MS2 matched	740.52515	14.154	0.02389525	0.0412594133333333	1.22924702261017	0.004174	0.016928	1.7267	0.788
253	Phenylacetic acid	0.719	MS2 matched	135.04382	4.72	0.2221054	0.132327	1.19000713467707	0.012038	0.033911	0.59578	-0.74714
257	Phthalic acid	0.725	MS2 matched	165.01897	3.388	0.0701112133333333	0.0316149433333333	1.25844928108039	0.0020608	0.01077	0.45093	-1.149
263	Pipecolic acid	0.86	MS2 matched	128.07098	0.762	0.0803026363333333	0.010069284	1.29777807673341	3.9109e-05	0.0027276	0.12539	-2.9955
264	Polygalic acid	0.786	MS2 matched	487.3053	5.183	0.01092874	0.01858978	1.19197834485338	0.010621	0.031812	1.701	0.76638
266	Pristimerin	0.709	MS2 matched	463.2858	12.03	0.05076971	0.0776828533333333	1.06485103884959	0.041847	0.085514	1.5301	0.61363
273	Raffinose	0.938	MS2 matched	549.16791	0.686	19.0280133333333	43.91658	1.28181032757155	0.00033148	0.0044145	2.308	1.2066
274	Rhizonic acid	0.763	MS2 matched	413.12155	4.722	0.28336698	0.0223438733333333	1.28653887969962	0.00029349	0.0042556	0.078851	-3.6647
275	Rhoifolin	0.845	MS2 matched	577.1571	5.492	0.0977704	0.20603134	1.25752957856034	0.0016589	0.0092207	2.1073	1.0754
276	Salicylic acid	0.926	MS2 matched	137.0238	3.581	0.975027833333333	0.343938766666667	1.25936502318389	0.0019325	0.010484	0.35275	-1.5033
277	Salicylic acid glucoside	0.808	MS2 matched	299.07742	2.658	0.0520231533333333	0.0207004066666667	1.24896533791482	0.0029633	0.013919	0.39791	-1.3295
282	Stachyose	0.932	MS2 matched	665.21802	0.666	1.706944	3.924561	1.29126291799928	0.00011106	0.0033536	2.2992	1.2011
292	Trehalose-6-phosphate	0.897	MS2 matched	421.07382	0.605	0.117583486666667	0.0776090466666667	1.19993074046622	0.0097206	0.030297	0.66003	-0.59939
293	Triamcinolone	0.753	MS2 matched	393.17072	10.959	0.114570633333333	0.174163133333333	1.26682078103973	0.0012766	0.0081874	1.5201	0.6042
295	Tubuloside A	0.848	MS2 matched	827.26953	0.665	0.821932566666667	1.9325063	1.27717764634223	0.00057811	0.0058425	2.3512	1.2334
296	Tyramine	0.803	MS2 matched	136.05186	4.723	0.2816349	0.0926963333333333	1.26898093153917	0.0012022	0.007999	0.32914	-1.6032
298	Violanone	0.93	MS2 matched	593.14996	5.078	0.137532136666667	0.23360253	1.14976298797164	0.018732	0.046971	1.6985	0.76429
299	Vitexin	0.938	MS2 matched	431.09796	5.402	0.0470167066666667	0.34300397	1.26282110817583	0.0011099	0.0078157	7.2954	2.867
300	Volemitol	0.752	MS2 matched	211.0835	0.624	0.08029531	0.318078453333333	1.29522094962406	4.4983e-05	0.0027276	3.9614	1.986
309	"(2E,4E)-12-Hydroxy-13-(hydroxymethyl)-14-methoxy-3,5,7-trimethyl-14-oxotetradeca-2,4-dienoic acid"	0.726	MS2 matched	379.20856	2.425	0.01662855	0.00372772666666667	1.22706689444546	0.0059085	0.021728	0.22418	-2.1573
310	"(2E,4E)-N-(2-Methylpropyl)dodeca-2,4-dienamide"	0.711	MS2 matched	252.23253	10.229	0.635237366666667	0.252734666666667	1.27361213109176	0.00078296	0.0066953	0.39786	-1.3297
313	"(2R,3S,4S,5R,6R)-2-[[(2S,3R,4R)-3,4-dihydroxy-4-(hydroxymethyl)oxolan-2-yl]oxymethyl]-6-[4-(4-hydroxyphenyl)butan-2-yloxy]oxane-3,4,5-triol"	0.733	MS2 matched	483.19345	4.462	0.04081673	0.0700245033333333	1.26783761875927	0.00091378	0.0070056	1.7156	0.7787
319	"(5-Benzoyloxy-4,6-dihydroxy-3-methoxycyclohexen-1-yl)methyl benzoate"	0.737	MS2 matched	421.12762	2.131	0.013203363	0.0622899756666667	1.27610728052432	0.00085048	0.0067532	4.7177	2.2381
321	(E)-Piperolein A	0.745	MS2 matched	316.18655	7.295	0.144930366666667	0.361112733333333	1.25538787311832	0.0020619	0.01077	2.4916	1.3171
323	"[(1S,2R,4S,9R,10R,14S,15S,17S)-9-(Furan-3-yl)-1-hydroxy-15-[(1R)-1-hydroxy-2-methoxy-2-oxoethyl]-10,14,16,16-tetramethyl-7,18-dioxo-3,8-dioxapentacyclo[12.3.1.02,4.04,13.05,10]octadecan-17-yl] 2-methylpropanoate"	0.768	MS2 matched	611.24579	4.884	0.0728660133333333	0.29227268	1.29058821263314	0.00013324	0.0033536	4.0111	2.004
324	"[(2R,3R,4S,5R,6R)-3,5-Dihydroxy-2-(hydroxymethyl)-6-[(2R,3R,4S,5S,6R)-3,4,5-trihydroxy-6-(hydroxymethyl)oxan-2-yl]oxyoxan-4-yl] 2-methylpropanoate"	0.819	MS2 matched	435.14389	2.886	0.0326479166666667	0.07105433	1.27108718845519	0.00086169	0.0067618	2.1764	1.1219
328	"[3-Hydroxy-1-(4-methoxy-7-oxofuro[3,2-g]chromen-9-yl)oxy-3-methylbutan-2-yl] (E)-2-methylbut-2-enoate"	0.788	MS2 matched	455.11395	0.606	0.379854533333333	0.815257433333333	1.27202932870393	0.00082739	0.0067301	2.1462	1.1018
332	1-(Aminomethyl)cyclohexaneacetate	0.771	MS2 matched	172.13132	5.347	0.06580972	0.138973323333333	1.28824238535438	0.00012383	0.0033536	2.1117	1.0784
333	"1,4-Cyclohexanedione"	0.782	MS2 matched	113.05903	1.696	0.0595283	0.0959975833333333	1.19451304183801	0.0099349	0.030572	1.6126	0.68942
334	"1,8-dimethyl-6-oxo-7-(propan-2-ylidene)-2,3,4,8-tetrahydro-1H-naphthalen-2-ylacetate"	0.725	MS2 matched	277.1792	7.664	0.157346966666667	0.271756566666667	1.26875107445785	0.00092686	0.0070252	1.7271	0.78837
341	1-Acetylproline	0.818	MS2 matched	158.08041	0.771	0.163441333333333	0.286714833333333	1.28977135395015	0.00019939	0.0041561	1.7542	0.81084
343	1-Methyladenosine	0.745	MS2 matched	282.11868	1.014	0.02736082	0.05855935	1.26478196125998	0.0011851	0.0079843	2.1403	1.0978
346	"1-Tetradecanamine, N,N-dimethyl-, N-oxide"	0.716	MS2 matched	258.27716	9.519	0.0707230166666667	0.117430696666667	1.24527091196154	0.0028598	0.013625	1.6604	0.73156
347	"2-(((R)-2,3-Dihydroxypropyl)phosphoryloxy)-N,N,N-trimethylethanaminium"	0.927	MS2 matched	258.11014	0.584	0.188065736666667	0.0752099066666667	1.28822252815116	0.00021062	0.0042556	0.39991	-1.3222
348	"2-(4-Hydroxyphenyl)ethyl (1S,4aR,7aR)-4a-hydroxy-7-methyl-5-oxo-1-[(2S,3R,4S,5S,6R)-3,4,5-trihydroxy-6-(hydroxymethyl)oxan-2-yl]oxy-1,6,7,7a-tetrahydrocyclopenta[c]pyran-4-carboxylate"	0.767	MS2 matched	533.15527	3.253	0.0290338866666667	0.04725362	1.20005732329213	0.0088571	0.028818	1.6275	0.70269
350	"2,2,6,6-Tetramethyl-4-piperidone"	0.723	MS2 matched	156.13608	10.891	0.488455076666667	0.169236653333333	1.10714064651319	0.033701	0.072056	0.34647	-1.5292
351	"2,3,4,9,10-Pentamethoxy-6a,11a-dihydro-6H-[1]benzofuro[3,2-c]chromen-8-ol"	0.785	MS2 matched	413.11838	4.073	0.355998666666667	0.232517466666667	1.25608503674859	0.0021662	0.010887	0.65314	-0.61453
352	"2,3-Butanedione"	0.716	MS2 matched	87.04273	0.627	0.275190866666667	0.488387033333333	1.28334896287533	0.00034441	0.0044145	1.7747	0.82759
353	"2,3-Dihydro-2-(1-hydroxy-1-methylethyl)-4-methoxy-6-(2-phenylethyl)-7-benzofurancarboxylic acid"	0.721	MS2 matched	379.14795	4.793	0.154741033333333	0.263370166666667	1.25271202623547	0.0020495	0.01077	1.702	0.76724
356	"2-[(1S,2S,4aR,8aS)-1-Hydroxy-4a-methyl-8-methylenedecahydro-2-naphthalenyl]acrylic acid"	0.736	MS2 matched	251.17091	8.072	0.118052066666667	0.1950144	1.27048884750118	0.00080458	0.0067301	1.6519	0.72416
358	"2-[1-[1-Hydroxy-10,13-dimethyl-3-[3,4,5-trihydroxy-6-[[3,4,5-trihydroxy-6-(hydroxymethyl)oxan-2-yl]oxymethyl]oxan-2-yl]oxy-2,3,4,7,8,9,11,12,14,15,16,17-dodecahydro-1H-cyclopenta[a]phenanthren-17-yl]ethyl]-4,5-dimethyl-2,3-dihydropyran-6-one"	0.74	MS2 matched	789.38922	10.238	0.308491266666667	0.661835	1.26491327861384	0.0014022	0.0086436	2.1454	1.1012
360	2-Acetoxy-4-pentadecylbenzoic acid	0.886	MS2 matched	413.26471	11.763	4.253479	6.59813866666667	1.15102971085381	0.022251	0.053194	1.5512	0.63342
361	"2-Aminooctadec-8-ene-1,3,4-triol"	0.789	MS2 matched	316.28552	9.778	0.847925033333333	2.16384036666667	1.28539866949834	0.00024122	0.0042556	2.5519	1.3516
362	"2-Aminooctadecane-1,3,4-triol"	0.751	MS2 matched	318.29712	9.858	0.0677739866666667	0.157575503333333	1.27905840814109	0.00034457	0.0044145	2.325	1.2172
364	2-Deoxyguanosine	0.714	MS2 matched	290.08533	1.664	0.0296463666666667	0.07109617	1.28002752062575	0.00047469	0.0053094	2.3981	1.2619
366	"2-Methoxy-4-[tetrahydro-3a,6a-dihydroxy-4-(4-hydroxy-3-methoxyphenyl)-1H,3H-furo[3,4-c]furan-1-yl]phenyl-beta-D-glucopyranoside"	0.826	MS2 matched	575.16876	3.421	0.145972166666667	0.0896078266666667	1.2711413094066	0.00090014	0.0069813	0.61387	-0.704
372	2-Pyrrolidinone	0.727	MS2 matched	86.05974	1.296	0.2745383	0.4805347	1.25758525021332	0.0016476	0.0092207	1.7503	0.80763
381	3-O-Acetylpinobanksin	0.709	MS2 matched	353.17819	2.11	0.119917106666667	0.0619247033333333	1.25211935507321	0.0020829	0.01077	0.5164	-0.95345
383	"4-(1,3-Benzodioxol-5-ylmethyl)-3-[(3,4-dimethoxyphenyl)methyl]oxolan-2-one"	0.788	MS2 matched	393.13412	1.088	0.0380151933333333	0.0778130266666667	1.19985593853252	0.0089596	0.028849	2.0469	1.0334
384	"4,4,8,10,14-Pentamethyl-17-(4,5,6-trihydroxy-6-methylheptan-2-yl)-2,5,6,7,9,15-hexahydro-1H-cyclopenta[a]phenanthrene-3,16-dione"	0.747	MS2 matched	525.28674	4.444	0.02872712	0.04583307	1.19238812438731	0.010223	0.031	1.5955	0.67398
390	4-Methoxyflavone	0.702	MS2 matched	451.14032	1.374	0.010668974	0.0262716786666667	1.18261120005667	0.012003	0.033911	2.4624	1.3001
392	"5‐(1‐benzofuran‐2‐yl)‐N,N‐dimethyl‐2‐[4‐(piperazin‐1‐yl)phenyl]‐1,3‐thiazole‐4‐carboxamide"	0.721	MS2 matched	455.14087	6.561	0.1561977	0.261353266666667	1.28305674391095	0.00027259	0.0042556	1.6732	0.74263
398	"5-Chloro-3-[(E)-3,4-dihydroxy-3,5-dimethylhept-1-enyl]-7,8-dihydroxy-7-methyl-8H-isochromen-6-one"	0.718	MS2 matched	423.08832	0.989	0.0171835966666667	0.12631637	1.24986440897131	0.0023444	0.011498	7.351	2.8779
401	5-dodecyl-4-hydroxy-4-methylcyclopent-2-en-1-one	0.779	MS2 matched	263.23376	12.115	0.751388	1.9735472	1.27183699452488	0.00075189	0.0066868	2.6265	1.3932
402	"5H-Pyrido[4,3-b]indole"	0.916	MS2 matched	169.07477	4.116	0.405411166666667	0.2182485	1.28118957194647	0.00042288	0.0049485	0.53834	-0.89341
404	5-Hydroxymethylfurfural	0.73	MS2 matched	127.03664	7.319	0.0303588866666667	0.0564504366666667	1.19540650526684	0.010654	0.031812	1.8594	0.89487
407	"6-[(2E,4E)-4,6-Dimethyl-2,4-octadienoyl]-2,3-dihydroxy-2-methylcyclohexanone"	0.722	MS2 matched	317.17236	7.661	0.124315333333333	0.2270584	1.20257839049528	0.0089965	0.028849	1.8265	0.86906
411	6-C-beta-D-Xylopyranosyl-8-C-alpha-L-arabinopyranosylapigenin	0.773	MS2 matched	557.12036	4.568	0.0866119766666667	0.179974226666667	1.27723632535961	0.00048334	0.0053094	2.0779	1.0552
413	"6-O-(9b-Hydroxy-6,6,9a-trimethyl-1-oxo-3,5,5a,7,8,9-hexahydrobenzo[e][2]benzofuran-5-yl) 1-O-methyl (2E,4E)-hexa-2,4-dienedioate"	0.71	MS2 matched	387.181	7.317	14.8118066666667	24.4079133333333	1.23871376366522	0.0033982	0.01497	1.6479	0.7206
416	"8-(2,3-Dihydroxy-3-methylbutyl)-5,7-dimethoxy-2-phenyl-2,3-dihydrochromen-4-one"	0.901	MS2 matched	425.13486	7.295	0.107118113333333	0.227545796666667	1.24285871613001	0.0033111	0.014822	2.1243	1.087
420	"8-Hydroxy-9,10-epoxystearic acid"	0.742	MS2 matched	261.21747	11.622	0.08024276	0.134170186666667	1.18068432377663	0.011939	0.033911	1.6721	0.74162
422	9-Nitro-20(S)-camptothecin	0.716	MS2 matched	394.09698	3.257	0.3589113	0.726036233333333	1.26889931517287	0.0011064	0.0078157	2.0229	1.0164
429	"alpha-D-Glucopyranoside, alpha-D-glucopyranosyl, 3-(2-methylbutanoate)"	0.854	MS2 matched	449.16052	2.811	0.2565612	0.1659696	1.26556772425493	0.0012112	0.007999	0.6469	-0.62838
437	Auraptene	0.754	MS2 matched	321.13803	4.491	0.0284300933333333	0.0683846966666667	1.26441004106873	0.0011132	0.0078157	2.4054	1.2663
439	Azadirachtin	0.762	MS2 matched	743.24396	4.793	0.0321797066666667	0.0558284666666667	1.1803482849702	0.011912	0.033911	1.7349	0.79485
442	Barbaloin	0.729	MS2 matched	441.12585	4.306	0.0245757	0.0515065166666667	1.28373167286691	0.00031542	0.0044145	2.0958	1.0675
446	Biosone	0.718	MS2 matched	469.33743	4.413	0.0262411766666667	0.0561218566666667	1.2532051952414	0.0021871	0.010887	2.1387	1.0967
450	Bullatine A	0.791	MS2 matched	344.25461	10.414	0.0641422333333333	0.234791906666667	1.27392091694533	0.00060122	0.005886	3.6605	1.872
451	Camellimidazole D	0.713	MS2 matched	224.15048	1.818	0.0271193603333333	0.00703772066666667	1.28610476688547	0.00025781	0.0042556	0.25951	-1.9461
454	Catechol	0.72	MS2 matched	111.04364	4.162	0.0548069866666667	0.0940719333333333	1.10093902712818	0.033846	0.072085	1.7164	0.7794
458	cis-Caffeic acid	0.7	MS2 matched	163.03687	11.77	0.4014632	1.09287843333333	1.18295932850697	0.012548	0.035167	2.7222	1.4448
460	Cotoin	0.7	MS2 matched	245.08823	3.089	0.0658135633333333	0.0399453433333333	1.19571250493029	0.0095534	0.029916	0.60695	-0.72036
462	Cyclic AMP	0.889	MS2 matched	330.33701	10.377	0.751484566666667	1.81846766666667	1.29245879680708	8.9716e-05	0.0033536	2.4198	1.2749
463	Cyclic cmp	0.835	MS2 matched	306.27884	13.855	0.105574013333333	0.470971316666667	1.16426143434403	0.017088	0.043837	4.4611	2.1574
465	Cylindrol B	0.847	MS2 matched	393.20697	3.785	0.0271417033333333	0.0449250933333333	1.25337680549058	0.0021771	0.010887	1.6552	0.72701
469	Decaethylene glycol	0.822	MS2 matched	481.25787	4.247	0.02125343	0.0326023733333333	1.22259686366958	0.0057785	0.021532	1.534	0.61728
470	Dehydroepivincamine	0.731	MS2 matched	353.18298	2.75	5.16276243333333	0.9631458	1.2882700294914	0.000183	0.0039675	0.18656	-2.4223
474	Dibutyl phthalate	0.837	MS2 matched	279.15634	12.12	0.7484508	1.6425926	1.15373385299644	0.019983	0.049182	2.1947	1.134
475	Dicyclohexylamine	0.939	MS2 matched	182.18797	4.721	0.148279933333333	0.3102276	1.23724820000355	0.0037466	0.016019	2.0922	1.065
477	Diethyltoluamide	0.841	MS2 matched	192.13686	6.55	0.0637925866666667	0.104724426666667	1.1574187964574	0.017931	0.045648	1.6416	0.71514
478	Diffractaic acid	0.716	MS2 matched	397.12564	4.459	0.0438783533333333	0.0699635166666667	1.26092461050773	0.0014125	0.0086436	1.5945	0.67309
485	D-Octopine	0.802	MS2 matched	247.13985	0.729	1.124527	1.97888966666667	1.27575490935552	0.00067672	0.0063573	1.7598	0.81537
490	Ethylbeta-carboline	0.763	MS2 matched	197.10577	4.763	0.0426181233333333	0.0947595766666667	1.2412420178786	0.0033465	0.014881	2.2235	1.1528
497	Flurtamone	0.701	MS2 matched	334.10989	2.401	0.0751267533333333	0.141649423333333	1.25193306338034	0.002136	0.010887	1.8855	0.91493
502	gamma-Glu-leu	0.784	MS2 matched	261.1402	2.229	0.0515825766666667	0.01876068	1.2370090756663	0.0042269	0.016928	0.3637	-1.4592
504	Gentisyl alcohol	0.829	MS2 matched	141.05418	2.853	0.0670470666666667	0.0109189933333333	1.28835239398352	0.00024889	0.0042556	0.16286	-2.6183
519	Imidocarb	0.786	MS2 matched	349.18094	3.504	0.0301831	0.0561563333333333	1.21027856347654	0.0065461	0.023225	1.8605	0.89571
520	Indole-3-acetyl-L-phenylalanine	0.708	MS2 matched	323.14627	5.38	0.0420644933333333	0.07284883	1.18593702824792	0.012615	0.035206	1.7318	0.7923
522	Inosine	0.742	MS2 matched	291.07327	1.436	0.0229638666666667	0.0524623766666667	1.29629277030488	3.9243e-05	0.0027276	2.2846	1.1919
524	Isobutyric acid	0.702	MS2 matched	89.05814	5.11	0.1664598	0.3072374	1.07349458788709	0.044772	0.089949	1.8457	0.88418
525	Isoferulic acid	0.737	MS2 matched	195.06493	3.948	0.375486266666667	0.143173966666667	1.28195645963981	0.00042122	0.0049485	0.3813	-1.391
527	Isoschaftoside	0.885	MS2 matched	565.15576	4.135	1.86113766666667	4.75355066666667	1.29228175361861	8.1605e-05	0.0033536	2.5541	1.3528
528	Jacobine	0.713	MS2 matched	352.22971	5.933	0.0634674466666667	0.09855511	1.2342718589047	0.0042092	0.016928	1.5528	0.63491
530	Karakoline	0.758	MS2 matched	378.25967	8.144	0.0535174733333333	0.168455273333333	1.26749090479077	0.00084884	0.0067532	3.1477	1.6543
533	Kojic acid	0.832	MS2 matched	143.03206	2.601	0.0600910166666667	0.0963235633333333	1.22882933483564	0.0053202	0.020512	1.603	0.68074
534	Kotanin	0.766	MS2 matched	439.13895	0.947	0.03270525	0.107376106666667	1.13970145303321	0.021322	0.051343	3.2831	1.7151
537	Limocitrin	0.755	MS2 matched	347.0824	3.504	0.0235552066666667	0.0921882066666667	1.29126028326925	0.00010267	0.0033536	3.9137	1.9685
538	Linolenic acid	0.926	MS2 matched	279.23047	9.746	12.224187	5.986083	1.27645573370252	0.00060889	0.005886	0.48969	-1.0301
543	Lysine	0.874	MS2 matched	147.11076	0.579	0.04565565	0.0207501	1.2861055921473	0.00026295	0.0042556	0.45449	-1.1377
544	Maltol	0.927	MS2 matched	127.03813	2.556	0.0653597666666667	0.11489008	1.21182248341841	0.0071988	0.024624	1.7578	0.81378
545	Matrine	0.843	MS2 matched	249.19655	6.275	0.142467033333333	0.285483	1.24437908994344	0.0029923	0.013957	2.0039	1.0028
547	Methionine	0.898	MS2 matched	150.05756	0.777	0.02295836	0.04034513	1.26119917094715	0.0012726	0.0081874	1.7573	0.81337
548	Methionine Enkephalin	0.77	MS2 matched	574.23505	5.46	0.00402986333333333	0.00192816233333333	1.16017307469693	0.015584	0.040996	0.47847	-1.0635
555	Mirtazapine	0.721	MS2 matched	266.17139	6.917	0.1076256	0.392479763333333	1.24757706904613	0.0025121	0.01223	3.6467	1.8666
556	Mundulone	0.841	MS2 matched	435.18015	3.983	0.0902261833333333	0.135967903333333	1.19545512768363	0.0099542	0.030572	1.507	0.59165
559	N-(2-Hydroxyethyl)icosanamide	0.767	MS2 matched	356.35065	10.523	0.150648266666667	0.231066433333333	1.2349295326096	0.0039552	0.016488	1.5338	0.61712
560	N-(2-Hydroxyethyl)tetradecanamide	0.759	MS2 matched	272.25772	9.218	0.110624866666667	0.177962266666667	1.20721241450438	0.0077627	0.026087	1.6087	0.6859
563	N-(9-Oxodecyl)acetamide	0.802	MS2 matched	214.17802	6.46	0.2193897	0.3402932	1.19365232063369	0.010737	0.03183	1.5511	0.63328
569	Naadp	0.836	MS2 matched	745.21558	2.823	0.011033986	0.00707921966666667	1.12811319059354	0.026293	0.060894	0.64158	-0.64029
571	Napelline	0.757	MS2 matched	360.25061	8.972	0.06739058	0.153915313333333	1.10016683522687	0.031636	0.069641	2.2839	1.1915
572	N-Cyclohexylformamide	0.83	MS2 matched	128.10547	4.696	0.267550133333333	0.5117735	1.22455144711373	0.0053676	0.02056	1.9128	0.9357
573	N-Desmethyltramadol	0.768	MS2 matched	250.17783	7.141	0.408432466666667	1.07919433333333	1.28639846896495	0.00027988	0.0042556	2.6423	1.4018
579	n-Oleoylethanolamine	0.799	MS2 matched	326.30301	11.072	0.170880866666667	0.476140533333333	1.19672875869053	0.009147	0.029053	2.7864	1.4784
581	Nor-Dentatin	0.703	MS2 matched	335.11948	4.833	0.127225066666667	0.266844233333333	1.28812425492909	0.00015346	0.0035615	2.0974	1.0686
582	Ochromycinone	0.742	MS2 matched	329.08319	1.112	0.207817333333333	0.590288533333333	1.2086619666148	0.006662	0.023387	2.8404	1.5061
583	Octadecanamide	0.817	MS2 matched	284.2962	11.564	45.2734533333333	28.5052766666667	1.26707253719886	0.0011334	0.00786	0.62962	-0.66744
584	Olopatadine	0.702	MS2 matched	338.18124	6.053	0.0288738066666667	0.05714913	1.26202113648259	0.0016458	0.0092207	1.9793	0.98497
585	Oroxylin A	0.904	MS2 matched	285.07437	7.565	0.0705819966666667	0.0464446233333333	1.17740303460806	0.014414	0.039081	0.65802	-0.60379
586	Oxalicine B	0.753	MS2 matched	542.2077	5.018	0.188308366666667	0.301293766666667	1.20668147742449	0.0078223	0.026087	1.6	0.67807
590	p-Coumaraldehyde	0.732	MS2 matched	149.05721	3.946	0.13560206	0.0706066733333333	1.2711501025646	0.00082187	0.0067301	0.52069	-0.9415
593	Phenylephrine	0.717	MS2 matched	168.10023	1.672	0.0267049833333333	0.0620994166666667	1.18713991435061	0.011606	0.033658	2.3254	1.2175
597	Pilocarpine	0.705	MS2 matched	209.11597	5.563	0.27022	0.446160666666667	1.20182269626456	0.0099919	0.030572	1.6511	0.72343
598	Piperidine	0.801	MS2 matched	86.0953	4.605	0.08282498	0.1279158	1.2346629407219	0.0036561	0.015769	1.5444	0.62706
599	Piperolein B	0.71	MS2 matched	382.17456	9.078	0.0494426366666667	0.10634438	1.28251149478276	0.00032474	0.0044145	2.1509	1.1049
603	p-Phenetidine	0.78	MS2 matched	138.08986	2.194	0.04000462	0.06009994	1.17700129942961	0.013219	0.036285	1.5023	0.5872
610	Sabinene	0.791	MS2 matched	137.0591	3.943	1.0142082	0.4154383	1.27985217549407	0.00045736	0.0052596	0.40962	-1.2876
612	Samidin	0.793	MS2 matched	425.09976	2.019	0.0739401433333333	0.156050623333333	1.0835449195597	0.043703	0.088333	2.1105	1.0776
613	Schaftoside	0.851	MS2 matched	587.13348	3.676	0.0429828566666667	0.124355796666667	1.2776661301126	0.00049819	0.005326	2.8931	1.5326
616	Sibiricose A5	0.838	MS2 matched	541.15051	3.113	0.11333695	0.052267	1.28365832454236	0.00037673	0.0045687	0.46116	-1.1166
617	Sinapine	0.808	MS2 matched	310.16434	3.23	0.0515002266666667	0.007178708	1.27397134455788	0.00076607	0.0066953	0.13939	-2.8428
619	Sphinganine	0.726	MS2 matched	302.3056	9.544	1.32327933333333	2.49333766666667	1.19137937737619	0.010655	0.031812	1.8842	0.91396
620	Steviol	0.802	MS2 matched	319.2233	9.745	4.37186433333333	2.58461533333333	1.24033541152711	0.0034338	0.01497	0.59119	-0.7583
622	Tamoxifen	0.843	MS2 matched	372.23114	8.656	0.243445066666667	0.447173433333333	1.27846695796031	0.00055789	0.0057248	1.8369	0.87724
624	Tetraethylene glycol monododecyl ether	0.779	MS2 matched	363.30963	10.6	0.380452833333333	0.662620466666667	1.25282889712375	0.0019333	0.010484	1.7417	0.80047
629	Tributylamine	0.849	MS2 matched	186.21991	4.832	0.0293157366666667	0.0506366366666667	1.25746578788838	0.0016252	0.0092207	1.7273	0.78851
630	Trichoverrol A	0.809	MS2 matched	443.20374	10.001	0.3315547	0.525109266666667	1.17258093416064	0.015495	0.040996	1.5838	0.66337
631	Triethanolamine	0.816	MS2 matched	150.11086	14.031	0.0782317133333333	0.120925166666667	1.24144950735132	0.0030494	0.014046	1.5457	0.62829
632	Triisobutyl phosphate	0.862	MS2 matched	267.17194	9.217	0.449514433333333	0.8387336	1.26962599184087	0.0011761	0.0079843	1.8659	0.89985
634	Triphenyl phosphate	0.715	MS2 matched	327.07578	8.654	0.06754662	0.15433778	1.1382157537931	0.020645	0.049892	2.2849	1.1921
635	"Tris(1,3-dichloro-2-propyl)phosphate"	0.731	MS2 matched	428.89236	8.576	0.10239826	0.169344753333333	1.19681400492996	0.0088398	0.028818	1.6538	0.72577
637	Tris(2-butoxyethyl) phosphate	0.767	MS2 matched	399.25009	9.5	0.1635916	0.2900592	1.24585855187698	0.0028972	0.013705	1.7731	0.82625
638	Tuberostemonine	0.833	MS2 matched	376.24469	5.108	0.0320536866666667	0.0188179866666667	1.12583018361692	0.029899	0.066585	0.58708	-0.76838
641	Uracil	0.826	MS2 matched	113.03282	1.086	0.0438389566666667	0.0719525133333333	1.06666675240865	0.047919	0.094283	1.6413	0.71483
643	Vanillin	0.842	MS2 matched	153.05473	3.787	0.03534893	0.09216226	1.29152870099164	0.00012023	0.0033536	2.6072	1.3825
647	Vincanidine	0.735	MS2 matched	309.16632	6.636	0.151212433333333	0.303317633333333	1.23563614780602	0.0038117	0.016194	2.0059	1.0043
650	Vitamin E	0.7	MS2 matched	431.38831	13.438	0.231954366666667	0.550200566666667	1.29267693779252	8.9013e-05	0.0033536	2.372	1.2461
651	Xolegel	0.774	MS2 matched	531.17065	1.97	0.05331116	0.0287418666666667	1.27242249700872	0.00081782	0.0067301	0.53913	-0.89128

## Sheet: E
Supplementary Table 2E: Significantly different metabolites of P. heterophylla beteween Changyi and Linmu
id	MS2.name	MS2.score	type	mzmed	rtmed	Mean S1	Mean S2	VIP	P_VALUE	Q_VALUE	FOLD_CHANGE	LOG_FOLDCHANGE
1	(-)-Podophyllotoxin	0.834	MS2 matched	459.12411	4.269	0.0360661843333333	0.009616157	1.41085314166489	0.0038119	0.031782	3.7506	1.9071
5	(2-Hydroxy-3-octadec-9-enoyloxypropyl) 2-(trimethylazaniumyl)ethyl phosphate	0.844	MS2 matched	566.34662	11.711	0.0755118633333333	0.153155153333333	1.32320260086075	0.014857	0.067117	0.49304	-1.0202
6	"(2-Hydroxy-3-octadeca-9,12,15-trienoyloxypropyl) 2-(trimethylazaniumyl)ethyl phosphate"	0.894	MS2 matched	562.31403	10.873	0.0173113366666667	0.0352768233333333	1.42376471225402	0.0022332	0.024419	0.49073	-1.027
7	"(2-Hydroxy-3-octadeca-9,12-dienoyloxypropyl) 2-(trimethylazaniumyl)ethyl phosphate"	0.871	MS2 matched	564.32825	11.342	0.144417233333333	0.2951641	1.32820363969886	0.013802	0.063487	0.48928	-1.0313
9	"(3beta,5xi,9xi,18xi)-22-Hydroxyolean-12-en-3-yl O--6-deoxyhexopyranosyl-(1->2)-O-pentopyranosyl-(1->2)-hexopyranosiduronic acid"	0.708	MS2 matched	895.50879	10.885	0.00390107733333333	0.00666854966666667	1.359313826866	0.0076775	0.045055	0.585	-0.7735
13	(R)-2-Hydroxystearic acid	0.854	MS2 matched	299.25742	11.018	0.0883127433333333	0.178442553333333	1.35907916804894	0.0051583	0.035179	0.49491	-1.0148
16	"[3-[2-Aminoethoxy(hydroxy)phosphoryl]oxy-2-hydroxypropyl] octadeca-9,12-dienoate"	0.888	MS2 matched	476.27502	11.363	0.0746595666666667	0.13253244	1.4252372455375	0.00089039	0.017053	0.56333	-0.82795
28	1-Palmitoylphosphatidylcholine	0.906	MS2 matched	540.3302	11.554	0.203784	0.4322057	1.44451083402877	0.00036771	0.014859	0.4715	-1.0847
29	"2,3,4,6-Tetrahydroxy-5-oxohexanoic acid"	0.799	MS2 matched	193.03566	0.6	0.0988258966666667	0.0130227533333333	1.41654697839431	0.0037821	0.031782	7.5887	2.9239
31	"2,6-Dihydroxy-4-methoxychalcone-4-O-neohesperid"	0.728	MS2 matched	593.18683	4.212	0.0159446833333333	0.0240789633333333	1.28856070768125	0.019053	0.075392	0.66218	-0.5947
32	"2-[4-[4-[Hydroxy-(4-hydroxy-3-methoxyphenyl)methyl]-3-(hydroxymethyl)oxolan-2-yl]-2-methoxyphenoxy]-6-(hydroxymethyl)oxane-3,4,5-triol"	0.771	MS2 matched	537.19366	4.295	0.0276228533333333	0.0546534433333333	1.38708507327351	0.0040309	0.032393	0.50542	-0.98445
36	2-Aminophenol	0.859	MS2 matched	108.0443	1.16	0.0281596503333333	0.0123642573333333	1.25039252158108	0.040071	0.12845	2.2775	1.1875
38	2-Azaniumylethyl (3-hexadecanoyloxy-2-hydroxypropyl) phosphate	0.867	MS2 matched	452.27594	11.628	0.157590466666667	0.3025535	1.3365118536718	0.012795	0.060526	0.52087	-0.94101
40	2-Furoic acid	0.739	MS2 matched	111.00837	0.72	0.725774	2.0731718	1.44659615524739	0.00046476	0.014859	0.35008	-1.5142
41	2-Hydroxy-4-methylvaleric acid	0.841	MS2 matched	131.07095	3.589	0.0703000333333333	0.03079468	1.35812498338761	0.009932	0.051755	2.2829	1.1908
48	"3,4-Dihydroxybenzaldehyde"	0.908	MS2 matched	137.02354	3.399	0.270207	0.4591148	1.38912862779735	0.004185	0.03284	0.58854	-0.76479
57	3-Methoxytyrosine	0.702	MS2 matched	210.07762	4.068	0.3943435	0.121338466666667	1.43335930013911	0.0020437	0.023294	3.2499	1.7004
62	4-Guanidinobutyric acid	0.854	MS2 matched	144.07663	0.746	0.026703612	0.0112912853333333	1.35007425891523	0.015401	0.068182	2.365	1.2418
67	4-Nitrophenol	0.869	MS2 matched	138.01974	5.427	0.14517801	0.309321163333333	1.33618670709394	0.0091702	0.05055	0.46934	-1.0913
68	4-Oxonon-2-enoic Acid	0.786	MS2 matched	169.08678	6.071	0.06548467	0.11795548	1.44620242958191	0.00019625	0.013051	0.55516	-0.84901
72	5-Deoxy-5-methylthioadenosine	0.918	MS2 matched	296.08105	4.321	0.0310871133333333	0.07969983	1.38875486607517	0.0046885	0.033626	0.39005	-1.3583
79	"8-hydroxyoctadeca-9,12,15-trienoic acid"	0.823	MS2 matched	293.21228	10.075	0.281045466666667	0.6893405	1.42336765182301	0.0020584	0.023294	0.4077	-1.2944
88	9-HOTrE	0.856	MS2 matched	293.21118	10.02	0.310159466666667	0.737279066666667	1.44152142859898	0.00045846	0.014859	0.42068	-1.2492
94	Abietic acid	0.72	MS2 matched	301.21667	11.602	0.173892107666667	0.0192594686666667	1.43579612470953	0.0013447	0.019438	9.0289	3.1746
95	Acacetin	0.841	MS2 matched	283.06158	8.506	0.0190867633333333	0.174212943333333	1.44908101965364	0.0004701	0.014859	0.10956	-3.1902
97	Acetylleucine	0.732	MS2 matched	172.09595	3.8	0.023142978	0.00877082	1.42747031920765	0.0020954	0.023294	2.6386	1.3998
103	alpha-Chaconine	0.756	MS2 matched	850.48694	8.517	0.0942097866666667	0.0505383833333333	1.35661562840261	0.011522	0.056224	1.8641	0.8985
106	Apigenin	0.922	MS2 matched	269.04443	7.243	0.2964661	0.127004733333333	1.45494821461771	0.00030104	0.014343	2.3343	1.223
109	Arachidonic acid	0.849	MS2 matched	303.23166	11.809	0.363265143333333	0.02778051	1.4486477448174	0.00097428	0.017563	13.076	3.7089
111	Arillatose B	0.716	MS2 matched	517.15759	4.472	0.0369906766666667	0.0659370966666667	1.3979313216845	0.0031534	0.028813	0.561	-0.83393
116	Butylparaben	0.761	MS2 matched	193.0873	7.788	0.0172057466666667	0.0302401833333333	1.27014443740055	0.026433	0.096872	0.56897	-0.81358
121	Chrysin	0.891	MS2 matched	253.0498	8.348	0.00943040566666667	0.360169727333333	1.4670810554417	2.7346e-05	0.0095072	0.026183	-5.2552
123	cis-Aconitic acid	0.897	MS2 matched	173.00957	0.74	0.428483766666667	1.08164243333333	1.43476860474413	0.00077052	0.016579	0.39614	-1.3359
125	Coniferyl aldehyde	0.863	MS2 matched	177.0542	5.31	0.0171661666666667	0.0355878166666667	1.34826707413205	0.010869	0.055765	0.48236	-1.0518
127	Cosmosiin	0.912	MS2 matched	431.09808	5.871	0.155612823333333	0.0709002266666667	1.40985218388051	0.0030331	0.028441	2.1948	1.1341
130	Daidzein	0.86	MS2 matched	253.04922	8.488	0.0119562233333333	0.37168906	1.45630987356982	0.00027201	0.014343	0.032167	-4.9583
155	FA 20:3	0.86	MS2 matched	305.24844	12.061	0.171827776666667	0.0779404333333333	1.41578773661076	0.0030701	0.028441	2.2046	1.1405
160	FA 24:1;O	0.716	MS2 matched	381.3385	13.062	3.779724	2.096336	1.37167515581544	0.010739	0.055527	1.803	0.85041
163	FA 28:7	0.719	MS2 matched	409.31894	9.161	2.67522266666667e-05	7.68732166666667e-05	1.20136820091301	0.042193	0.1309	0.348	-1.5228
169	gamma-Aminobutyrate	0.831	MS2 matched	171.00517	0.605	0.01983885	0.0578497433333333	1.42528338483464	0.0015651	0.019549	0.34294	-1.544
170	gamma-Linolenic acid	0.848	MS2 matched	277.2168	10.516	0.07397438	0.124291853333333	1.3669034977897	0.004413	0.03291	0.59517	-0.74863
174	Ginsenoside Rg2	0.785	MS2 matched	783.49115	13.069	0.02430094	0.05317081	1.39819734670619	0.002857	0.028024	0.45704	-1.1296
176	Ginsenoside-Rg1	0.744	MS2 matched	845.49872	11.531	0.0266964166666667	0.0500668366666667	1.32339727937605	0.0097797	0.051755	0.53322	-0.90721
177	Gluconic acid	0.916	MS2 matched	195.05054	0.605	2.06328643333333	0.682079333333333	1.46548341653274	4.0456e-05	0.0095072	3.025	1.5969
193	Humantenine	0.827	MS2 matched	353.186	10.385	0.0681147333333333	0.113024823333333	1.38820795299848	0.003616	0.031063	0.60265	-0.7306
194	"Hydron;2-hydroxypropane-1,2,3-tricarboxylate"	0.994	MS2 matched	191.02011	0.718	2.669378	8.20814666666667	1.45465556363304	0.00021523	0.013051	0.32521	-1.6206
195	Hydron;2-methylidenebutanedioate	0.856	MS2 matched	129.01991	0.923	0.519867633333333	1.36997686666667	1.24757464694075	0.034511	0.11648	0.37947	-1.3979
206	Lamuran	0.797	MS2 matched	351.1712	10.395	0.04145004	0.0624474966666667	1.21195615515385	0.040442	0.12845	0.66376	-0.59127
211	Licochalcone A	0.748	MS2 matched	337.1481	3.124	0.02269426	0.0121638433333333	1.39445761067646	0.0064607	0.041435	1.8657	0.89973
217	Loganin	0.759	MS2 matched	389.14371	3.836	0.0247261333333333	0.01238277	1.35624198347742	0.011442	0.056224	1.9968	0.9977
218	Loureirin A	0.74	MS2 matched	285.11615	8.902	0.0252280966666667	0.0425511433333333	1.24743544617708	0.030836	0.10768	0.59289	-0.75417
225	Mesaconic acid	0.906	MS2 matched	129.01942	0.743	0.895529133333333	1.4206572	1.32934205959455	0.010961	0.055807	0.63036	-0.66575
233	"N,N-Dimethylguanosine"	0.784	MS2 matched	310.11664	3.011	0.018675	0.01115863	1.32613945462933	0.019102	0.075392	1.6736	0.74295
235	Naringenin	0.868	MS2 matched	271.06134	6.778	0.0752345233333333	0.173419476666667	1.43187812117256	0.0011784	0.018714	0.43383	-1.2048
236	Naringenin chalcone	0.889	MS2 matched	271.06143	6.71	0.0649595766666667	0.169844876666667	1.37964185961944	0.0062238	0.040304	0.38246	-1.3866
239	N-Fructosyl pyroglutamate	0.879	MS2 matched	290.08908	0.698	1.9246871	0.908159733333333	1.43456411783962	0.0014795	0.019549	2.1193	1.0836
241	N-Oleoyl leucine	0.789	MS2 matched	394.33002	12.012	0.113779533333333	0.0576083233333333	1.39449925270974	0.0043976	0.03291	1.9751	0.98189
243	Normetanephrine	0.802	MS2 matched	563.14062	5.92	0.227578383333333	0.0822135833333333	1.39796371105434	0.0020248	0.023294	2.7681	1.4689
244	NP-000062(6)	0.799	MS2 matched	563.1402	5.858	0.181530613333333	0.0877751633333333	1.33243197920644	0.0098621	0.051755	2.0681	1.0483
247	Orotic acid	0.723	MS2 matched	155.08171	0.801	0.07640137	0.0181030266666667	1.45107889744455	0.00075133	0.016579	4.2204	2.0774
256	Phosphatidylcholine lyso 18:2	0.738	MS2 matched	504.30542	11.239	0.0395092866666667	0.0652658	1.45117313185333	0.0001795	0.013051	0.60536	-0.72414
261	PI 36:5	0.839	MS2 matched	855.50446	13.554	0.00690855233333333	0.0197105223333333	1.43273116451537	0.0011426	0.018588	0.3505	-1.5125
263	Pipecolic acid	0.86	MS2 matched	128.07098	0.762	0.0134758273333333	0.004852537	1.34397457241273	0.015432	0.068182	2.7771	1.4736
266	Pristimerin	0.709	MS2 matched	463.2858	12.03	0.0653522666666667	0.122841373333333	1.3868800635351	0.0035437	0.031063	0.53201	-0.91049
268	Propoxycarbazone	0.81	MS2 matched	397.08334	0.88	0.00842849566666667	0.0228216013333333	1.18474943645218	0.047914	0.14593	0.36932	-1.4371
277	Salicylic acid glucoside	0.808	MS2 matched	299.07742	2.658	0.0194950866666667	0.0321863333333333	1.32357948170475	0.012331	0.058748	0.60569	-0.72334
285	Steviolbioside	0.789	MS2 matched	641.31537	11.169	0.140537966666667	0.2343117	1.32500053492798	0.018274	0.074321	0.59979	-0.73747
292	Trehalose-6-phosphate	0.897	MS2 matched	421.07382	0.605	0.05607195	0.02633106	1.43883813228537	0.0015364	0.019549	2.1295	1.0905
294	Tryptophan	0.931	MS2 matched	203.08183	2.961	0.300999433333333	0.577190433333333	1.39565513244869	0.0034286	0.030904	0.52149	-0.93929
301	Wogonin	0.899	MS2 matched	283.06223	8.365	0.0186388166666667	0.169368336666667	1.4519556836807	0.0003575	0.014859	0.11005	-3.1838
302	Xanthine	0.739	MS2 matched	151.02618	0.826	0.013805196	0.00642773433333333	1.43514096681635	0.0011386	0.018588	2.1478	1.1028
303	Xanthosine	0.874	MS2 matched	283.06726	2.278	0.03933302	0.02603877	1.25126337434869	0.03951	0.12793	1.5106	0.59508
304	"(+)-4,11-Eudesmadien-3-one"	0.783	MS2 matched	219.17314	11.969	0.102526633333333	0.233228133333333	1.27986689920849	0.025288	0.093189	0.4396	-1.1857
305	(+)-Cycloolivil glucoside	0.735	MS2 matched	561.19	4.164	0.0594688	0.0970856333333333	1.36668606111709	0.0077119	0.045055	0.61254	-0.70712
309	"(2E,4E)-12-Hydroxy-13-(hydroxymethyl)-14-methoxy-3,5,7-trimethyl-14-oxotetradeca-2,4-dienoic acid"	0.726	MS2 matched	379.20856	2.425	0.00546970733333333	0.001752157	1.31664267342817	0.016784	0.071306	3.1217	1.6423
321	(E)-Piperolein A	0.745	MS2 matched	316.18655	7.295	0.222931366666667	0.363444766666667	1.22159396580854	0.037953	0.12438	0.61338	-0.70514
323	"[(1S,2R,4S,9R,10R,14S,15S,17S)-9-(Furan-3-yl)-1-hydroxy-15-[(1R)-1-hydroxy-2-methoxy-2-oxoethyl]-10,14,16,16-tetramethyl-7,18-dioxo-3,8-dioxapentacyclo[12.3.1.02,4.04,13.05,10]octadecan-17-yl] 2-methylpropanoate"	0.768	MS2 matched	611.24579	4.884	0.36940521	0.0848345766666667	1.45906980825087	7.1817e-05	0.0099529	4.3544	2.1225
324	"[(2R,3R,4S,5R,6R)-3,5-Dihydroxy-2-(hydroxymethyl)-6-[(2R,3R,4S,5S,6R)-3,4,5-trihydroxy-6-(hydroxymethyl)oxan-2-yl]oxyoxan-4-yl] 2-methylpropanoate"	0.819	MS2 matched	435.14389	2.886	0.0397552433333333	0.0233165333333333	1.40457847447461	0.0030392	0.028441	1.705	0.76979
328	"[3-Hydroxy-1-(4-methoxy-7-oxofuro[3,2-g]chromen-9-yl)oxy-3-methylbutan-2-yl] (E)-2-methylbut-2-enoate"	0.788	MS2 matched	455.11395	0.606	0.579640966666667	1.0429983	1.3687491951227	0.0074868	0.044587	0.55574	-0.84751
332	1-(Aminomethyl)cyclohexaneacetate	0.771	MS2 matched	172.13132	5.347	0.0786750933333333	0.123529973333333	1.32031250486835	0.012957	0.060861	0.63689	-0.65088
333	"1,4-Cyclohexanedione"	0.782	MS2 matched	113.05903	1.696	0.123155456666667	0.0661104233333333	1.40330742691881	0.0044406	0.03291	1.8629	0.89753
337	"13-Hydroxy-7,14-labdadien-6-one"	0.77	MS2 matched	305.24512	10.358	0.12109127	0.256055066666667	1.36078027463801	0.011193	0.056224	0.47291	-1.0804
339	"14-(Hydroxymethyl)-5,9-dimethyltetracyclo[11.2.1.0~1,10~.0~4,9~]hexadecan-5-ol"	0.846	MS2 matched	293.2453	10.412	0.2083327	0.345588333333333	1.36430419142682	0.007768	0.045055	0.60283	-0.73017
341	1-Acetylproline	0.818	MS2 matched	158.08041	0.771	0.502265233333333	0.168212633333333	1.45798606268962	0.00028617	0.014343	2.9859	1.5782
345	1-Stearoyl-sn-glycero-3-phosphocholine	0.756	MS2 matched	524.37042	11.409	0.2802478	0.4535206	1.21680587275326	0.040138	0.12845	0.61794	-0.69447
347	"2-(((R)-2,3-Dihydroxypropyl)phosphoryloxy)-N,N,N-trimethylethanaminium"	0.927	MS2 matched	258.11014	0.584	0.104129033333333	0.367224786666667	1.44649408912465	0.0005918	0.015789	0.28356	-1.8183
349	"2-(Hydroxymethyl)-6-[5-[3-(hydroxymethyl)-5-(3-hydroxypropyl)-7-methoxy-2,3-dihydro-1-benzofuran-2-yl]-2-methoxyphenoxy]oxane-3,4,5-triol"	0.838	MS2 matched	545.19684	4.321	0.319726566666667	0.6584018	1.43250584145826	0.0011365	0.018588	0.48561	-1.0421
351	"2,3,4,9,10-Pentamethoxy-6a,11a-dihydro-6H-[1]benzofuro[3,2-c]chromen-8-ol"	0.785	MS2 matched	413.11838	4.073	0.11637272	0.186349706666667	1.17225041762101	0.049431	0.14796	0.62449	-0.67926
358	"2-[1-[1-Hydroxy-10,13-dimethyl-3-[3,4,5-trihydroxy-6-[[3,4,5-trihydroxy-6-(hydroxymethyl)oxan-2-yl]oxymethyl]oxan-2-yl]oxy-2,3,4,7,8,9,11,12,14,15,16,17-dodecahydro-1H-cyclopenta[a]phenanthren-17-yl]ethyl]-4,5-dimethyl-2,3-dihydropyran-6-one"	0.74	MS2 matched	789.38922	10.238	0.444601366666667	0.757402133333333	1.39079126720638	0.0046824	0.033626	0.58701	-0.76855
361	"2-Aminooctadec-8-ene-1,3,4-triol"	0.789	MS2 matched	316.28552	9.778	1.78046916666667	0.965826833333333	1.41225493219279	0.0027245	0.027123	1.8435	0.88242
370	2-Phenylacetamide	0.745	MS2 matched	136.07417	3.377	0.08389365	0.0546372866666667	1.38070623902859	0.0070694	0.043303	1.5355	0.61868
371	"2-Phenylethyl 6-O-[(2S,3R,4R)-3,4-dihydroxy-4-(hydroxymethyl)tetrahydro-2-furanyl]-beta-D-glucopyranoside"	0.832	MS2 matched	439.15567	3.379	0.154437866666667	0.270250033333333	1.40606573791195	0.002954	0.028441	0.57146	-0.80727
372	2-Pyrrolidinone	0.727	MS2 matched	86.05974	1.296	0.401005066666667	0.1731792	1.37315290010093	0.0065444	0.041572	2.3155	1.2114
375	"3-[2-Methoxy-3-[(2S,3R,4S,5S,6R)-3,4,5-trihydroxy-6-(hydroxymethyl)oxan-2-yl]oxyphenyl]propanoic acid"	0.842	MS2 matched	381.11301	3.122	0.0720456066666667	0.0477040533333333	1.28416138834242	0.021088	0.081252	1.5103	0.5948
381	3-O-Acetylpinobanksin	0.709	MS2 matched	353.17819	2.11	0.0616954166666667	0.0322060733333333	1.24803640726056	0.034752	0.11648	1.9156	0.93783
383	"4-(1,3-Benzodioxol-5-ylmethyl)-3-[(3,4-dimethoxyphenyl)methyl]oxolan-2-one"	0.788	MS2 matched	393.13412	1.088	0.169752473333333	0.0433706333333333	1.46324389883243	4.2761e-05	0.0095072	3.914	1.9686
385	"4-[4-(beta-D-Glucopyranosyloxy)-2-hydroxy-2,6,6-trimethylcyclohexylidene]-3-buten-2-one"	0.816	MS2 matched	409.1828	4.186	0.0499003366666667	0.07745089	1.38805935737184	0.0050539	0.035179	0.64428	-0.63423
386	4-Acetamidobutyric acid	0.913	MS2 matched	146.08121	1.237	0.06815541	0.0326982366666667	1.23317145943153	0.032842	0.11312	2.0844	1.0596
389	4-Hydroxy-3-methoxycinnamaldehyde	0.875	MS2 matched	179.06796	4.495	0.06885845	0.137655536666667	1.41066035502383	0.0027032	0.027123	0.50022	-0.99936
393	"5,6-Dimethylbenzimidazole"	0.867	MS2 matched	147.09091	2.541	0.0757606	0.0394276566666667	1.46373356254305	0.00020484	0.013051	1.9215	0.94224
394	"5,7-Dihydroxy-4-methylcoumarin"	0.754	MS2 matched	193.04633	3.453	0.0258089	0.0133836166666667	1.43227820359147	0.0012394	0.018788	1.9284	0.9474
398	"5-Chloro-3-[(E)-3,4-dihydroxy-3,5-dimethylhept-1-enyl]-7,8-dihydroxy-7-methyl-8H-isochromen-6-one"	0.718	MS2 matched	423.08832	0.989	0.14652534	0.0741442833333333	1.39218675446307	0.0052742	0.035179	1.9762	0.98274
399	5-Cyclohexadecen-1-one	0.709	MS2 matched	237.23317	7.413	0.104871033333333	0.277746866666667	1.29954803555421	0.020222	0.079341	0.37758	-1.4052
414	6-O-P-Coumaroylgenipin gentiobioside	0.777	MS2 matched	719.21417	4.52	0.0341569766666667	0.0544462933333333	1.31131474570147	0.022089	0.08419	0.62735	-0.67265
419	"8-Hydroxy-2,7,7,11,15-pentamethyl-5,12,16-trioxapentacyclo[9.8.0.0(2),.0,.0(1)(3),(1)]nonadec-13(18)-ene-3,17-dione"	0.727	MS2 matched	399.17804	9.763	0.0710142466666667	0.111794553333333	1.33553432852703	0.011339	0.056224	0.63522	-0.65467
421	8-Hydroxypinoresinol 4-glucoside	0.809	MS2 matched	559.17377	3.767	0.0286118866666667	0.04636436	1.37431015258654	0.0071414	0.043303	0.61711	-0.6964
429	"alpha-D-Glucopyranoside, alpha-D-glucopyranosyl, 3-(2-methylbutanoate)"	0.854	MS2 matched	449.16052	2.811	0.149701146666667	0.0621507933333333	1.45515021058126	0.00010057	0.01118	2.4087	1.2682
435	Astragalin	0.731	MS2 matched	471.0867	2.629	0.0574947266666667	0.0381095833333333	1.3417068970488	0.0093497	0.05102	1.5087	0.59328
440	Azasetron	0.721	MS2 matched	350.11847	2.095	0.0861644233333333	0.05104818	1.42058991187025	0.001319	0.019438	1.6879	0.75523
442	Barbaloin	0.729	MS2 matched	441.12585	4.306	0.0463359633333333	0.0281028466666667	1.40931240451002	0.0024096	0.025584	1.6488	0.72142
443	Betaine	0.943	MS2 matched	118.08416	0.615	1.0696124	0.2297216	1.44961379827493	0.00085145	0.017053	4.6561	2.2191
449	Bufalin	0.769	MS2 matched	409.23557	9.466	0.113800766666667	0.2056999	1.31373588720757	0.017718	0.073863	0.55324	-0.85403
450	Bullatine A	0.791	MS2 matched	344.25461	10.414	0.157466136666667	0.0899250333333333	1.30615142623762	0.023177	0.087339	1.7511	0.80825
460	Cotoin	0.7	MS2 matched	245.08823	3.089	0.05971425	0.02078719	1.44387801064847	0.00046118	0.014859	2.8726	1.5224
461	Coumarin	0.831	MS2 matched	147.04237	2.623	0.14650797	0.0958781933333333	1.39805856197511	0.0040043	0.032393	1.5281	0.6117
463	Cyclic cmp	0.835	MS2 matched	306.27884	13.855	0.19690159	0.10118669	1.37857867481651	0.0040942	0.03251	1.9459	0.96046
470	Dehydroepivincamine	0.731	MS2 matched	353.18298	2.75	0.499163433333333	0.284668066666667	1.38958163782278	0.0045676	0.033479	1.7535	0.81023
471	Demethoxycentaureidin 7-O-rutinoside	0.817	MS2 matched	639.18842	4.073	0.172318553333333	0.0958353	1.44669136660766	0.00042121	0.014859	1.7981	0.84645
506	"Glutamine Analogue, 1"	0.879	MS2 matched	147.07484	0.707	0.581385933333333	1.18015663333333	1.39285596467913	0.0047991	0.034054	0.49263	-1.0214
520	Indole-3-acetyl-L-phenylalanine	0.708	MS2 matched	323.14627	5.38	0.0505855633333333	0.0935107466666667	1.31797434936507	0.01704	0.071483	0.54096	-0.88641
521	Indole-3-carboxaldehyde	0.838	MS2 matched	146.05933	2.381	0.0352879533333333	0.0619781366666667	1.3602753629844	0.0091481	0.05055	0.56936	-0.81258
526	Isonicotinic acid	0.78	MS2 matched	124.03727	2.555	0.15364983	0.09742969	1.32512503443672	0.016576	0.071306	1.577	0.65721
532	Kinetin	0.768	MS2 matched	216.08768	3.885	0.509503166666667	0.206748766666667	1.44680260846677	0.0005124	0.014859	2.4644	1.3012
533	Kojic acid	0.832	MS2 matched	143.03206	2.601	0.0849477766666667	0.0416818733333333	1.42589965155587	0.0024655	0.025695	2.038	1.0272
538	Linolenic acid	0.926	MS2 matched	279.23047	9.746	3.152062	5.29377433333333	1.42076109603926	0.0025377	0.026041	0.59543	-0.748
539	Linolenic acid ethyl ester	0.925	MS2 matched	307.26379	10.663	0.6746571	1.1917665	1.39439242713114	0.0043943	0.03291	0.5661	-0.82088
547	Methionine	0.898	MS2 matched	150.05756	0.777	0.0325763233333333	0.0493363466666667	1.31072138371688	0.018074	0.074321	0.66029	-0.59883
548	Methionine Enkephalin	0.77	MS2 matched	574.23505	5.46	0.00199724403333333	0.000924377233333333	1.22522493320618	0.028403	0.10116	2.1606	1.1115
550	"Methyl (4aS,5R,7S,7aS)-1-(beta-D-glucopyranosyloxy)-7-hydroxy-5-{[3-(4-hydroxyphenyl)propanoyl]oxy}-7-methyl-1,4a,5,6,7,7a-hexahydrocyclopenta[c]pyran-4-carboxylate"	0.818	MS2 matched	577.18646	4.075	0.0641192633333333	0.0988725066666667	1.24682264838004	0.037324	0.12324	0.6485	-0.62481
556	Mundulone	0.841	MS2 matched	435.18015	3.983	0.237172013333333	0.08423205	1.43497714839	0.001559	0.019549	2.8157	1.4935
562	N(4)-Acetylsulfadimethoxine	0.75	MS2 matched	353.0834	1.758	0.0805722933333333	0.12986742	1.34131851201748	0.011803	0.05705	0.62042	-0.68868
569	Naadp	0.836	MS2 matched	745.21558	2.823	0.00868622966666666	0.03020571	1.44013570327526	0.00056303	0.015647	0.28757	-1.798
570	N-Acetylhistamine	0.743	MS2 matched	154.09613	1.069	0.372045166666667	0.214882766666667	1.37181166322367	0.007	0.043303	1.7314	0.79193
573	N-Desmethyltramadol	0.768	MS2 matched	250.17783	7.141	0.654769366666667	1.02744163333333	1.21647556083496	0.041574	0.13019	0.63728	-0.65
575	N-Fructosyl isoleucine	0.762	MS2 matched	294.15359	1.403	0.354207066666667	0.183851133333333	1.20052463455483	0.035297	0.11772	1.9266	0.94605
576	N-Fructosyl phenylalanine	0.74	MS2 matched	328.13693	2.097	0.306768766666667	0.193109566666667	1.41679228701789	0.0014706	0.019549	1.5886	0.66773
577	Nicotinamide	0.952	MS2 matched	123.05507	1.566	0.285470233333333	0.712552466666667	1.42765990714797	0.0015827	0.019549	0.40063	-1.3197
578	Nodakenin	0.786	MS2 matched	431.12878	3.012	0.02510103	0.0447924266666667	1.37904324474219	0.0052049	0.035179	0.56039	-0.83551
579	n-Oleoylethanolamine	0.799	MS2 matched	326.30301	11.072	0.318908233333333	0.186723833333333	1.15961473054038	0.049298	0.14796	1.7079	0.77224
585	Oroxylin A	0.904	MS2 matched	285.07437	7.565	0.0256262466666667	0.224029663333333	1.46496137556646	7.4609e-05	0.0099529	0.11439	-3.128
589	Pantothenic acid	0.854	MS2 matched	220.11713	2.022	0.210786233333333	0.3338237	1.31433657019125	0.018007	0.074321	0.63143	-0.66331
591	Phenethyl sophoroside	0.852	MS2 matched	469.16663	4.027	0.07728255	0.0443924166666667	1.37388777193961	0.0073082	0.043915	1.7409	0.79983
594	Phosphorylcholine	0.919	MS2 matched	184.07153	0.594	0.171156833333333	0.458703533333333	1.44532133826699	0.00062829	0.016118	0.37313	-1.4222
596	Phytosphingosine	0.842	MS2 matched	318.30063	10.014	0.2416377	0.372969366666667	1.31518915359708	0.016718	0.071306	0.64788	-0.62621
599	Piperolein B	0.71	MS2 matched	382.17456	9.078	0.0564192733333333	0.19269318	1.43839698939007	0.0010207	0.017917	0.29279	-1.772
603	p-Phenetidine	0.78	MS2 matched	138.08986	2.194	0.0869388066666667	0.04903469	1.38493254202137	0.0058059	0.038342	1.773	0.8262
604	Pregabalin	0.74	MS2 matched	160.13335	2.562	0.0199274943333333	0.0114457086666667	1.3595462731901	0.0079967	0.045981	1.741	0.79995
612	Samidin	0.793	MS2 matched	425.09976	2.019	0.214200076666667	0.0943344566666667	1.42579043676094	0.0007393	0.016579	2.2706	1.1831
615	Shanzhiside methyl ester	0.725	MS2 matched	429.14905	0.75	0.0718416433333333	0.118322663333333	1.44119750205847	0.00050011	0.014859	0.60717	-0.71983
616	Sibiricose A5	0.838	MS2 matched	541.15051	3.113	0.03872619	0.132899796666667	1.43245381765326	0.0013697	0.019438	0.29139	-1.779
620	Steviol	0.802	MS2 matched	319.2233	9.745	1.31720666666667	2.268326	1.42772490323631	0.0019384	0.023294	0.5807	-0.78415
636	Tris(1-chloro-2-propyl)phosphate	0.816	MS2 matched	327.00638	7.449	0.1969972	0.357802533333333	1.38684714387039	0.0035218	0.031063	0.55058	-0.86099
639	Tyrosine	0.969	MS2 matched	182.07971	0.796	0.4145073	0.2376726	1.35778523256257	0.0094884	0.051038	1.744	0.80242
641	Uracil	0.826	MS2 matched	113.03282	1.086	0.0524172266666667	0.08813791	1.40445538748945	0.0036325	0.031063	0.59472	-0.74972
647	Vincanidine	0.735	MS2 matched	309.16632	6.636	0.189518366666667	0.299277366666667	1.22047954852045	0.041323	0.13001	0.63325	-0.65915
648	Vindoline	0.781	MS2 matched	457.23367	5.443	0.03493915	0.0608533866666667	1.33149737124693	0.008593	0.048164	0.57415	-0.80049
650	Vitamin E	0.7	MS2 matched	431.38831	13.438	0.603687566666667	0.3202209	1.43289804880961	0.0012153	0.018788	1.8852	0.91473

## Sheet: F
Supplementary Table 2F: Top 20 significantly different metabolites of P. heterophylla from two producing areas within the province
No	F1vsF2	A1vsA2	G2vsG1	J2vsJ1	S1vsS2
1	Apigenin↓	Tuberostemonine↓	Lithocholic acid↓	Arachidonic acid↑	Chrysin↓
2	"[3,4,5-Trihydroxy-6-(hydroxymethyl)oxan-2-yl] 2,4-dihydroxy-6-[(E)-2-phenylethenyl]benzoate"↓	N-Fructosyl pyroglutamate↓	3-Hydroxypyridine↓	Pipecolic acid↓	Gluconic acid↑
3	Alanylphenylalanine↓	"(2E,4E)-12-Hydroxy-13-(hydroxymethyl)-14-methoxy-3,5,7-trimethyl-14-oxotetradeca-2,4-dienoic acid"	Isonicotinic acid↓	Apigenin↑	Oroxylin A↓
4	Rhoifolin↓	Rhizonic acid↓	Anthranilic acid↓	FA 28:7↓	"5,6-Dimethylbenzimidazole"↑
5	FA 28:7↑	"(2R,3S,4S,5R,6R)-2-[[(2S,3R,4R)-3,4-dihydroxy-4-(hydroxymethyl)oxolan-2-yl]oxymethyl]-6-[4-(4-hydroxyphenyl)butan-2-yloxy]oxane-3,4,5-triol"↓	Mundulone acetate↓	"3-Hydroxy-7-(4-hydroxyphenyl)-2-(2-hydroxypropan-2-yl)-2,3,6,7-tetrahydrofuro[3,2-g]chromen-5-one"↑	"4-(1,3-Benzodioxol-5-ylmethyl)-3-[(3,4-dimethoxyphenyl)methyl]oxolan-2-one"↑
6	PI 36:5↓	Kinetin↓	"2-Methyl-3-[(2S,3R,4S,5S,6R)-3,4,5-trihydroxy-6-(hydroxymethyl)oxan-2-yl]oxypyran-4-one"↓	Inosine↑	"[(1S,2R,4S,9R,10R,14S,15S,17S)-9-(Furan-3-yl)-1-hydroxy-15-[(1R)-1-hydroxy-2-methoxy-2-oxoethyl]-10,14,16,16-tetramethyl-7,18-dioxo-3,8-dioxapentacyclo[12.3.1.02,4.04,13.05,10]octadecan-17-yl] 2-methylpropanoate"↑
7	Coniferyl aldehyde↓	Hirsuteine↓	Fraxetin↑	Volemitol↑	1-Acetylproline↑
8	Trehalose↓	Dehydroepivincamine↓	Pretilachlor	Nystose↑	Daidzein↓
9	Soyasaponin Ba↑	Cotoin↓	Poricoic acid A↓	Nonyl glucosinolate↑	"alpha-D-Glucopyranoside, alpha-D-glucopyranosyl, 3-(2-methylbutanoate)"↑
10	Thymidine↓	N-(Naphthalen-1-yl)-1-pentyl-1H-indole-3-carboxamide↓	N-Fructosyl pyroglutamate↓	Vitamin E↑	Apigenin↑
11	Corymboside↓	N-Oleoyl leucine↓	Dehydroepivincamine↓	Cyclic AMP↑	"Hydron;2-hydroxypropane-1,2,3-tricarboxylate"↓
12	Secoisolariciresinol↓	Oroxylin A↑	3-Methoxytyrosine↓	Isoschaftoside↑	Wogonin↓
13	"3-[2-O-(alpha-L-Rhamnopyranosyl)-beta-D-glucopyranosyloxy]-5,4-dihydroxy-7-[2-O-[(E)-4-hydroxycinnamoyl]-beta-D-glucopyranosyloxy]flavone"↓	"5H-Pyrido[4,3-b]indole"↓	"(2,15,17,36-Tetrahydroxy-11-methoxy-3,7,12,14,16,18,22,30-octamethyl-6,23-dioxo-8,37-dioxa-24,27,33-triazahexacyclo[23.10.1.14,7.05,35.026,34.027,32]heptatriaconta-1(35),2,4,9,19,21,25(36),26(34),28,30,32-undecaen-13-yl) acetate"↓	Vanillin↑	Phosphatidylcholine lyso 18:2↓
14	Quillaic acid↑	Poricoic acid A↓	Betaine↓	Stachyose↑	Orotic acid↑
15	"2-(Hydroxymethyl)-6-[5-[3-(hydroxymethyl)-5-(3-hydroxypropyl)-7-methoxy-2,3-dihydro-1-benzofuran-2-yl]-2-methoxyphenoxy]oxane-3,4,5-triol"↓	N-Oleoyl isoleucine↓	"12,13-Dihydroxyoctadec-9-enoic acid"↑	Limocitrin↑	Betaine↑
16	Pyrrole-2-carboxylic acid↓	"(2,15,17,36-Tetrahydroxy-11-methoxy-3,7,12,14,16,18,22,30-octamethyl-6,23-dioxo-8,37-dioxa-24,27,33-triazahexacyclo[23.10.1.14,7.05,35.026,34.027,32]heptatriaconta-1(35),2,4,9,19,21,25(36),26(34),28,30,32-undecaen-13-yl) acetate"↓	"2,6-Dihydroxy-4-methoxychalcone-4-O-neohesperid"↓	"[(1S,2R,4S,9R,10R,14S,15S,17S)-9-(Furan-3-yl)-1-hydroxy-15-[(1R)-1-hydroxy-2-methoxy-2-oxoethyl]-10,14,16,16-tetramethyl-7,18-dioxo-3,8-dioxapentacyclo[12.3.1.02,4.04,13.05,10]octadecan-17-yl] 2-methylpropanoate"↑	Acacetin↓
17	"(2,15,17,36-Tetrahydroxy-11-methoxy-3,7,12,14,16,18,22,30-octamethyl-6,23-dioxo-8,37-dioxa-24,27,33-triazahexacyclo[23.10.1.14,7.05,35.026,34.027,32]heptatriaconta-1(35),2,4,9,19,21,25(36),26(34),28,30,32-undecaen-13-yl) acetate"↓	(-)-Podophyllotoxin↓	4-Pyridoxic acid↓	"(2S,3S,4S,5R,6R)-6-[[(3S,6aR,6bS,8aS,14bR)-8a-carboxy-4,4,6a,6b,11,11,14b-heptamethyl-1,2,3,4a,5,6,7,8,9,10,12,12a,14,14a-tetradecahydropicen-3-yl]oxy]-3-hydroxy-5-[(2S,3R,4S,5S,6R)-3,4,5-trihydroxy-6-(hydroxymethyl)oxan-2-yl]oxy-4-[(2S,3R,4R,5R,6S)-3,4,5-trihydroxy-6-methyloxan-2-yl]oxyoxane-2-carboxylic acid"↑	Arachidonic acid↑
18	"1-O-[(3beta,5xi,9xi,18xi)-3-(beta-D-Glucopyranuronosyloxy)-28-oxoolean-12-en-28-yl]-beta-D-glucopyranose"↓	Fructosyl-lysine↓	Acacetin↓	L-Lactic acid↑	Kinetin↑
19	"(2-Hydroxy-3-octadeca-9,12,15-trienoyloxypropyl) 2-(trimethylazaniumyl)ethyl phosphate"↓	Radiclonic acid↓	"9,10-Epoxystearic acid"↓	Citramalic acid↑	Demethoxycentaureidin 7-O-rutinoside↑
20	"2-Methyl-3-[(2S,3R,4S,5S,6R)-3,4,5-trihydroxy-6-(hydroxymethyl)oxan-2-yl]oxypyran-4-one"↓	Naadp↑	Camellimidazole D↓	1-Acetylproline↑	2-Furoic acid↓
