# Supplementary material for: Differences in Chemical Components and Antioxidant Ability Analysis of Pseudostellaria heterophylla from Multiple Origins
Source: Int J Mol Sci. 2026 Mar 30;27(7):3139. doi: 10.3390/ijms27073139 (PMC13074024; doi:10.3390/ijms27073139)
Supplement: Supplementary file 1 [file ijms-27-03139-s001.zip › Supplementary files/Supplementary Table S3 Comparison Between Zherong and other main Production Areas.xlsx]

## Sheet: file explanation
Header Name	Description
id	The unique data ID of the substance in this qualitative analysis.
MS2 name	The substance name obtained from MS/MS (secondary mass spectrometry) qualitative matching.
MS2 score	The matching score for the MS/MS identification, ranging from [0, 1], where a higher value indicates better confidence.
type	The matching mode, including various scenarios such as MS2 forward/reverse matching, average molecular weight / monoisotopic molecular weight matching for MS1, and no match.
mzmed	The median mass-to-charge ratio (m/z), representing the m/z value of this peak across all samples.
rtmed	The median retention time, representing the retention time of this peak across all samples.
MEAN OO	The mean relative quantitation value for the first experimental group in the comparison.
MEAN XX	The mean relative quantitation value for the second experimental group in the comparison.
VIP	The Variable Importance in the Projection score obtained from the OPLS-DA model for this comparison.
P-VALUE	The p-value derived from the Student's t-test for this comparison, indicating the probability of observing the data if the null hypothesis (no difference) is true.
Q-VALUE	The adjusted p-value after multiple hypothesis testing correction (e.g., Benjamini-Hochberg), controlling for the false discovery rate (FDR).
FOLD CHANGE	The ratio of the mean abundance values between the two compared experimental groups.
LOG_FOLDCHANGE	The base-2 logarithm of the fold change value.

## Sheet: A
Supplementary Table 3A: Significantly different metabolites of P. heterophylla beteween Guande and Zherong
id	MS2.name	MS2.score	type	mzmed	rtmed	Mean A2	Mean F2	VIP	P_VALUE	Q_VALUE	FOLD_CHANGE	LOG_FOLDCHANGE
1	(-)-Podophyllotoxin	0.834	MS2 matched	459.12411	4.269	0.0238776033333333	0.0146237066666667	1.32951161812904	0.0091264	0.04113	1.6328	0.70735
4	"(2E,4E)-12-[(10E,12E)-13-Carboxy-3-hydroxy-2-(hydroxymethyl)-8,10,12-trimethyltrideca-10,12-dienoyl]oxy-13-(hydroxymethyl)-3,5,7-trimethyltetradeca-2,4-dienedioic acid"	0.805	MS2 matched	665.38953	11.614	0.0617311	0.16831052	1.31049200728185	0.0077971	0.037148	0.36677	-1.4471
6	"(2-Hydroxy-3-octadeca-9,12,15-trienoyloxypropyl) 2-(trimethylazaniumyl)ethyl phosphate"	0.894	MS2 matched	562.31403	10.873	0.0210300733333333	0.0561033033333333	1.41569988868501	0.00011953	0.0076766	0.37485	-1.4156
8	"(2S,3S,4S,5R,6R)-6-[[(3S,6aR,6bS,8aS,14bR)-8a-carboxy-4,4,6a,6b,11,11,14b-heptamethyl-1,2,3,4a,5,6,7,8,9,10,12,12a,14,14a-tetradecahydropicen-3-yl]oxy]-3-hydroxy-5-[(2S,3R,4S,5S,6R)-3,4,5-trihydroxy-6-(hydroxymethyl)oxan-2-yl]oxy-4-[(2S,3R,4R,5R,6S)-3,4,5-trihydroxy-6-methyloxan-2-yl]oxyoxane-2-carboxylic acid"	0.754	MS2 matched	939.49652	8.631	0.003502745	0.298540081	1.32551409750523	0.0086023	0.0393	0.011733	-6.4133
9	"(3beta,5xi,9xi,18xi)-22-Hydroxyolean-12-en-3-yl O--6-deoxyhexopyranosyl-(1->2)-O-pentopyranosyl-(1->2)-hexopyranosiduronic acid"	0.708	MS2 matched	895.50879	10.885	0.00268926966666667	0.014311496	1.42136354805481	0.00021678	0.0076766	0.18791	-2.4119
10	"(3S)-5-[(1R,2R,8aS)-2-hydroxy-2,5,5,8a-tetramethyl-3,4,4a,6,7,8-hexahydro-1H-naphthalen-1-yl]-3-methylpentanoic acid"	0.758	MS2 matched	323.25775	11.052	0.289247003333333	0.0843305466666667	1.42507921625171	0.00041203	0.0079161	3.4299	1.7782
11	"(4-Hydroxy-2,5,5,9-tetramethylcycloundeca-2,9-dien-1-yl) 4-hydroxybenzoate"	0.713	MS2 matched	357.21133	3.997	0.0276793433333333	0.01241551	1.37736635439006	0.0034561	0.022899	2.2294	1.1567
12	"(9Z,15Z)-12,13-Dihydroxyoctadeca-9,15-dienoate"	0.85	MS2 matched	311.22055	10.583	0.12815603	0.06260154	1.37501808173928	0.0039086	0.024352	2.0472	1.0336
18	"12,13-Dihydroxyoctadec-9-enoic acid"	0.828	MS2 matched	313.23636	9.32	0.16875766	0.0539642966666667	1.40281592643064	0.001049	0.01147	3.1272	1.6449
20	13-HoTrE	0.837	MS2 matched	293.21185	10.393	6.44843533333333	3.607262	1.36199077874457	0.0053191	0.02979	1.7876	0.83804
22	"16-Hydroxy-9-oxooctadeca-10,12,14-trienoic acid"	0.702	MS2 matched	307.19156	8.751	0.0647265	0.0329126733333333	1.35795928223466	0.0059543	0.03152	1.9666	0.97571
23	16-Hydroxyhexadecanoic acid	0.77	MS2 matched	271.22684	10.36	0.377604466666667	0.202083566666667	1.19742870882908	0.037358	0.10665	1.8686	0.90192
24	1-Carboxycyclohexaneacetic Acid	0.801	MS2 matched	185.08125	4.175	0.0743842666666667	0.0357059066666667	1.36973062245971	0.0038798	0.024352	2.0832	1.0588
26	1-Myristoyl-sn-glycerol 3-phosphate	0.789	MS2 matched	381.20514	10.755	0.0175659133333333	0.0381067333333333	1.29839449423611	0.017161	0.062248	0.46097	-1.1173
27	"1-O-[(3beta,5xi,9xi,18xi)-3-(beta-D-Glucopyranuronosyloxy)-28-oxoolean-12-en-28-yl]-beta-D-glucopyranose"	0.749	MS2 matched	793.43091	8.519	0.0153394833333333	0.0412741366666667	1.35875150275224	0.0054731	0.029923	0.37165	-1.428
30	"2,5-Dihydroxybenzoic acid"	0.826	MS2 matched	153.02003	2.309	0.0123565666666667	0.0217564986666667	1.16637457392927	0.041059	0.11317	0.56795	-0.81617
31	"2,6-Dihydroxy-4-methoxychalcone-4-O-neohesperid"	0.728	MS2 matched	593.18683	4.212	0.00545772466666667	0.0252594633333333	1.37519609333243	0.0023451	0.017951	0.21607	-2.2105
32	"2-[4-[4-[Hydroxy-(4-hydroxy-3-methoxyphenyl)methyl]-3-(hydroxymethyl)oxolan-2-yl]-2-methoxyphenoxy]-6-(hydroxymethyl)oxane-3,4,5-triol"	0.771	MS2 matched	537.19366	4.295	0.0238727433333333	0.0566133933333333	1.41065803180133	0.00064438	0.0093435	0.42168	-1.2458
33	"28-Dioic acid, 3-[(6-deoxy-4-O-beta-D-glucopyranosyl-alpha-L-mannopyranosyl)oxy]-, (3beta,5xi,9xi,18xi)-urs-12-ene-27"	0.764	MS2 matched	793.42712	7.009	0.0190850566666667	0.0638192533333333	1.17613700855735	0.033803	0.099325	0.29905	-1.7415
34	2-Amino-3-methoxybenzoic acid	0.742	MS2 matched	166.04974	0.822	0.08000898	0.0363594433333333	1.32516653934712	0.010812	0.045933	2.2005	1.1378
36	2-Aminophenol	0.859	MS2 matched	108.0443	1.16	0.06020363	0.0242414	1.37530255991215	0.0033876	0.022899	2.4835	1.3124
38	"2-Butyne-1,4-diol"	0.719	MS2 matched	85.02943	1.071	0.015340949	0.149702859333333	1.40885837640688	0.0010994	0.011613	0.10248	-3.2866
41	2-Hydroxy-4-methylvaleric acid	0.841	MS2 matched	131.07095	3.589	0.0548678566666667	0.128585203333333	1.3480201921777	0.0068483	0.034295	0.4267	-1.2287
44	2-Oahsa	0.851	MS2 matched	563.49799	12.351	0.136420633333333	0.0623885	1.40873771605161	0.00074147	0.0096973	2.1866	1.1287
45	2-Palmitoyloxystearic acid	0.821	MS2 matched	537.48712	12.281	0.14132483	0.0791317433333333	1.29256704530168	0.021439	0.071858	1.7859	0.83669
46	2-Picenecarboxylic acid	0.73	MS2 matched	451.24472	10.012	0.0552208666666667	0.137109526666667	1.15552703740379	0.049626	0.1293	0.40275	-1.312
47	3-(4-Hydroxy-3-methoxyphenyl)propionic acid	0.918	MS2 matched	195.06734	4.725	9.604483	2.24976733333333	1.41881769131997	0.00037407	0.0077969	4.2691	2.0939
48	"3,4-Dihydroxybenzaldehyde"	0.908	MS2 matched	137.02354	3.399	0.250216433333333	0.676680066666667	1.41682874665399	0.00021235	0.0076766	0.36977	-1.4353
50	"3-[2-O-(alpha-L-Rhamnopyranosyl)-beta-D-glucopyranosyloxy]-5,4-dihydroxy-7-[2-O-[(E)-4-hydroxycinnamoyl]-beta-D-glucopyranosyloxy]flavone"	0.741	MS2 matched	901.2453	4.603	0.0273022366666667	0.105787943333333	1.41907342837867	0.00013383	0.0076766	0.25808	-1.9541
53	3-Hydroxyphenylalanine	0.91	MS2 matched	180.06567	0.821	0.210840033333333	0.336943533333333	1.29999406319489	0.010266	0.043894	0.62574	-0.67636
55	3-Hydroxysebacic acid	0.791	MS2 matched	217.10825	5.079	0.11592349	0.0622927066666667	1.36469543066807	0.0039431	0.024352	1.8609	0.89604
58	3-Phosphoglycerate	0.889	MS2 matched	184.98463	0.59	0.00363714566666667	0.013772184	1.40685416521011	0.00023121	0.0076766	0.26409	-1.9209
62	4-Guanidinobutyric acid	0.854	MS2 matched	144.07663	0.746	0.103309576666667	0.0153659166666667	1.4138370420484	0.00070056	0.0094196	6.7233	2.7492
63	"4-Hydroxy-5-[(2S,3R,4S,5S,6R)-3,4,5-trihydroxy-6-(hydroxymethyl)oxan-2-yl]oxy-1H-benzo[f][2]benzofuran-3-one"	0.705	MS2 matched	377.08331	0.683	1.21022766666667	3.290204	1.40380557774228	0.0011787	0.011912	0.36783	-1.4429
64	4-Hydroxybenzaldehyde	0.857	MS2 matched	121.02781	4.725	0.0880300533333333	0.0385461333333333	1.28413931389339	0.025216	0.080441	2.2838	1.1914
66	4-Hydroxyquinoline	0.933	MS2 matched	144.04414	3.611	0.05184054	0.0312442066666667	1.33441254026521	0.0082555	0.038501	1.6592	0.73049
68	4-Oxonon-2-enoic Acid	0.786	MS2 matched	169.08678	6.071	0.0151794466666667	0.05612651	1.41590927360783	0.00034669	0.0077394	0.27045	-1.8866
69	4-Pyridoxic acid	0.817	MS2 matched	182.04443	0.818	0.209407366666667	0.117878933333333	1.35653771011704	0.0060564	0.031808	1.7765	0.82901
72	5-Deoxy-5-methylthioadenosine	0.918	MS2 matched	296.08105	4.321	0.00467256366666667	0.0232576246666667	1.4024648986757	0.00015396	0.0076766	0.2009	-2.3154
76	8-(2-Oxo-5-pent-2-enylcyclopent-3-en-1-yl)octanoic acid	0.729	MS2 matched	291.19684	11.329	0.0438308233333333	0.01672843	1.42356140248633	0.0003481	0.0077394	2.6201	1.3896
77	8-[3-(3-Oxooct-1-enyl)oxiran-2-yl]octanoic acid	0.804	MS2 matched	309.20673	8.818	0.6282526	0.3507983	1.34270966102079	0.010033	0.043174	1.7909	0.8407
80	8-Prenylnaringenin	0.796	MS2 matched	339.12897	0.833	0.0610029466666667	0.380639406666667	1.42509280750188	1.9268e-05	0.0062538	0.16026	-2.6415
83	"9,10-Dihydroxy-8-oxooctadec-12-enoic acid"	0.756	MS2 matched	327.21777	8.47	0.1818115	0.1029446	1.36982113466001	0.0052294	0.02979	1.7661	0.82058
84	"9,10-Epoxystearic acid"	0.904	MS2 matched	297.24277	10.596	0.947454266666667	0.374928133333333	1.41471828302085	0.00053061	0.0082306	2.527	1.3374
90	"9-Hydroperoxyoctadeca-10,12-dienoic acid"	0.883	MS2 matched	311.2215	8.672	0.258764833333333	0.126531266666667	1.31587592846822	0.014282	0.056701	2.0451	1.0321
93	9-Oxo-11-(3-pentyloxiran-2-YL)undec-10-enoic acid	0.825	MS2 matched	309.20633	9.92	0.3971023	0.1324037	1.39804614860799	0.0018013	0.014796	2.9992	1.5846
95	Acacetin	0.841	MS2 matched	283.06158	8.506	0.02148186	0.0426756933333333	1.38302481058443	0.0010797	0.011613	0.50337	-0.9903
96	Acetaminophen	0.775	MS2 matched	150.05656	4.781	0.022259776	0.00833292266666667	1.4066175991483	0.0017973	0.014796	2.6713	1.4175
98	Adenine	0.928	MS2 matched	134.047	1.106	0.3523108	0.219545133333333	1.20537967799038	0.031261	0.093765	1.6047	0.68233
100	"Adenosine 2,3-cyclic phosphate"	0.787	MS2 matched	328.04709	2.388	0.00512749966666667	0.0127130843333333	1.33001785972163	0.0038977	0.024352	0.40332	-1.31
104	Amatain	0.711	MS2 matched	715.3681	11.511	0.0105470683333333	0.038581094	1.39008358644884	0.0011143	0.011613	0.27337	-1.8711
106	Apigenin	0.922	MS2 matched	269.04443	7.243	0.305522766666667	0.1302198	1.40536833123996	0.0014007	0.013347	2.3462	1.2303
110	Arginine	0.898	MS2 matched	173.10458	0.626	4.16496633333333	2.42600966666667	1.30707865668074	0.016074	0.059897	1.7168	0.77972
111	Arillatose B	0.716	MS2 matched	517.15759	4.472	0.0337270366666667	0.0820362733333333	1.41567192458806	0.00018089	0.0076766	0.41112	-1.2824
112	"Benzoic acid + 2O, O-Hex"	0.801	MS2 matched	315.06973	1.329	0.0203868233333333	0.0331737366666667	1.28173974780266	0.012531	0.051279	0.61455	-0.7024
119	Camelliaside B	0.776	MS2 matched	725.19183	4.438	0.0305769	0.05438578	1.19900267598838	0.033568	0.09907	0.56222	-0.83079
121	Chrysin	0.891	MS2 matched	253.0498	8.348	0.00966593433333333	0.0319404883333333	1.41444038960888	0.00042672	0.0079161	0.30262	-1.7244
124	Citramalic acid	0.814	MS2 matched	147.02864	0.745	1.95293433333333	3.153017	1.30661368982946	0.011362	0.047964	0.61939	-0.69109
125	Coniferyl aldehyde	0.863	MS2 matched	177.0542	5.31	0.01538271	0.0423532366666667	1.40103873241186	0.00031911	0.0077394	0.3632	-1.4612
126	Corymboside	0.981	MS2 matched	563.14044	4.766	2.39063566666667	3.864867	1.35370433307504	0.002958	0.020989	0.61856	-0.69302
129	Cyclic guanosine monophosphate	0.717	MS2 matched	344.03888	1.395	0.00381754933333333	0.013414787	1.20313436110791	0.034372	0.10055	0.28458	-1.8131
130	Daidzein	0.86	MS2 matched	253.04922	8.488	0.01173755	0.0291636563333333	1.40247682875325	0.00031478	0.0077394	0.40247	-1.313
134	Dehydrotumulosic acid	0.79	MS2 matched	483.34564	13.518	0.00775121666666667	0.02283104	1.2895451097679	0.017571	0.063352	0.3395	-1.5585
137	Dinoprost	0.71	MS2 matched	357.2627	9.09	0.05584177	0.02027025	1.28360327995333	0.023115	0.075208	2.7549	1.462
142	Dronedarone	0.801	MS2 matched	555.2821	11.193	0.0511514666666667	0.12968942	1.39389735161446	0.0016494	0.014796	0.39442	-1.3422
144	Eprosartan	0.7	MS2 matched	423.13806	5.501	0.0104501866666667	0.0354731966666667	1.40928260778947	0.00020495	0.0076766	0.29459	-1.7632
145	Ethyl caffeate	0.748	MS2 matched	207.06651	6.528	0.009411921	0.042538887	1.42420173559388	3.5403e-05	0.0062538	0.22125	-2.1762
146	FA 16:0;2O	0.761	MS2 matched	271.22925	11.355	2.33183566666667	1.417404	1.39206006035503	0.0029034	0.020947	1.6451	0.71822
147	FA 18:1;2O	0.874	MS2 matched	313.23712	8.784	0.12730328	0.04071909	1.34765931545895	0.009772	0.042601	3.1264	1.6445
149	FA 18:3;2O	0.805	MS2 matched	309.20627	9.416	0.0665225566666667	0.101565886666667	1.24928078287176	0.027912	0.085868	0.65497	-0.6105
153	FA 20:0;2O	0.769	MS2 matched	327.28928	11.898	0.09411184	0.04012593	1.30350697180132	0.0068917	0.034295	2.3454	1.2298
155	FA 20:3	0.86	MS2 matched	305.24844	12.061	0.0594415233333333	0.1478004	1.39058059796004	0.0017473	0.014796	0.40217	-1.3141
156	FA 22:1;2O	0.946	MS2 matched	369.29837	11.927	0.4668855	0.1816246	1.14091959050198	0.039863	0.11089	2.5706	1.3621
163	FA 28:7	0.719	MS2 matched	409.31894	9.161	0.001759494	0.00596726433333333	1.39771795322022	0.0013028	0.012779	0.29486	-1.7619
165	Ferulic acid	0.862	MS2 matched	193.04945	4.827	0.18356054	0.0978914133333333	1.36515639978324	0.0042363	0.025229	1.8751	0.907
166	Fraxetin	0.713	MS2 matched	207.03059	4.491	0.00218094956666667	0.0691835229666667	1.42718694002528	3.8328e-05	0.0062538	0.031524	-4.9874
169	gamma-Aminobutyrate	0.831	MS2 matched	171.00517	0.605	0.0240557333333333	0.11647917	1.42319659005973	9.7019e-05	0.0076766	0.20652	-2.2756
170	gamma-Linolenic acid	0.848	MS2 matched	277.2168	10.516	0.193134053333333	0.0686171866666667	1.39303612903851	0.0019338	0.015355	2.8147	1.493
172	Ginkgolic Acid C15:1	0.767	MS2 matched	345.24359	11.861	0.0363522733333333	0.0165228033333333	1.30549297764935	0.014505	0.057014	2.2001	1.1376
173	Ginsenoside F1	0.767	MS2 matched	637.41998	14.212	0.0317042283333333	0.0740870523333333	1.16841173020773	0.044292	0.11865	0.42793	-1.2245
176	Ginsenoside-Rg1	0.744	MS2 matched	845.49872	11.531	0.0113519166666667	0.0436580203333333	1.39318254785122	0.00055199	0.0083677	0.26002	-1.9433
178	Glucose 1-phosphate	0.949	MS2 matched	259.02127	0.595	0.02874006	0.05299811	1.33026978957635	0.0046989	0.027253	0.54228	-0.88288
179	Glutamic acid	0.92	MS2 matched	146.0455	0.616	1.01399183333333	0.6305125	1.28010512459251	0.022812	0.074953	1.6082	0.68545
182	Gly-Pro	0.853	MS2 matched	173.08109	5.044	0.372901933333333	0.1590384	1.38907258123564	0.0019958	0.015479	2.3447	1.2294
184	Helicid	0.858	MS2 matched	329.08737	2.28	0.06294582	0.104074643333333	1.33342786912641	0.0056638	0.030713	0.60481	-0.72544
187	Heterophyllin B	0.86	MS2 matched	777.43115	7.616	2.84388333333333	10.979025	1.33628324690098	0.0096422	0.042312	0.25903	-1.9488
189	Hexadecanedioic acid	0.858	MS2 matched	285.20435	10.238	0.0681461433333333	0.0320345566666667	1.36479839516232	0.0053595	0.02979	2.1273	1.089
192	Histidine	0.942	MS2 matched	154.06245	0.611	0.0789479866666667	0.200954553333333	1.40247646891427	0.00059884	0.0088761	0.39286	-1.3479
193	Humantenine	0.827	MS2 matched	353.186	10.385	0.15627705	0.0611678233333333	1.40407581360583	0.00051302	0.0081472	2.5549	1.3533
195	Hydron;2-methylidenebutanedioate	0.856	MS2 matched	129.01991	0.923	0.04589303	0.558036386666667	1.20305692679149	0.048738	0.12798	0.08224	-3.604
196	Hydron;benzoate	0.914	MS2 matched	121.02894	4.153	0.341806966666667	0.574473533333333	1.34371446067228	0.0041507	0.025003	0.59499	-0.74906
197	Hydron;pyridine-3-carboxylate	0.905	MS2 matched	122.02415	0.82	0.0588711333333333	0.03641438	1.30203931896375	0.017822	0.063908	1.6167	0.69305
199	Indole-3-acetic acid	0.758	MS2 matched	174.0545	4.934	0.0341349033333333	0.0138180233333333	1.40935118816984	0.00031421	0.0077394	2.4703	1.3047
200	Isorhamnetin-3-O-galactoside-6-rhamnoside	0.847	MS2 matched	623.15912	3.931	0.0164354473333333	0.00760685933333333	1.3725633382991	0.0033296	0.022895	2.1606	1.1114
205	Lactose	0.732	MS2 matched	387.11533	0.689	30.96633	77.3699133333333	1.40002862214249	0.00095711	0.0112	0.40024	-1.3211
206	Lamuran	0.797	MS2 matched	351.1712	10.395	0.06479401	0.0388733	1.35551054509455	0.0037004	0.023733	1.6668	0.73708
209	Leucine	0.847	MS2 matched	130.08754	0.844	0.250009633333333	0.4866973	1.16691774081183	0.031349	0.093765	0.51369	-0.96104
212	Licoricesaponin G2	0.702	MS2 matched	837.39294	8.189	0.01963905	0.0305148866666667	1.16128131155533	0.046268	0.12246	0.64359	-0.63579
214	Lithocholic acid	0.805	MS2 matched	375.28656	12.668	0.0235255053333333	0.00756482666666667	1.30078452292783	0.018262	0.064791	3.1099	1.6368
215	L-Lactic acid	0.81	MS2 matched	89.02306	0.74	0.256583266666667	0.6533	1.39082059965322	0.001905	0.015309	0.39275	-1.3483
217	Loganin	0.759	MS2 matched	389.14371	3.836	0.00970871266666667	0.025409338	1.41612821056573	0.00022965	0.0076766	0.38209	-1.388
220	L-Threonine	0.839	MS2 matched	118.04939	0.624	0.06742503	0.174236896666667	1.40567277955825	0.00036524	0.0077969	0.38697	-1.3697
222	Madecassic acid	0.812	MS2 matched	503.33563	12.29	0.0785623166666667	0.126529036666667	1.29027721271145	0.019363	0.067618	0.6209	-0.68756
223	Maslinic acid	0.866	MS2 matched	471.34647	13.756	0.03478754	0.109885403333333	1.39430528635871	0.0017281	0.014796	0.31658	-1.6594
227	"Methyl (2S,3R,4S)-3-ethenyl-4-[2-(3,4,5-trihydroxybenzoyl)oxyethyl]-2-[3,4,5-trihydroxy-6-(hydroxymethyl)oxan-2-yl]oxy-3,4-dihydro-2H-pyran-5-carboxylate"	0.719	MS2 matched	541.14966	0.703	0.170589133333333	1.06594443333333	1.40164949572511	0.0015688	0.014334	0.16004	-2.6435
229	Methyl hexadecanoate	0.855	MS2 matched	315.25406	9.923	0.111709986666667	0.0408631	1.41300399146224	0.00032538	0.0077394	2.7338	1.4509
235	Naringenin	0.868	MS2 matched	271.06134	6.778	0.156096126666667	0.1013099	1.34593340313303	0.0083698	0.038501	1.5408	0.62366
237	Naringin	0.754	MS2 matched	579.17151	6.181	0.00276705166666667	0.0112785743333333	1.29091267301538	0.00996	0.043139	0.24534	-2.0272
239	N-Fructosyl pyroglutamate	0.879	MS2 matched	290.08908	0.698	5.35382673333333	1.00940126666667	1.42127140690376	0.00024697	0.0076766	5.304	2.4071
240	N-Oleoyl isoleucine	0.785	MS2 matched	394.33286	12.148	0.0719642133333333	0.03547887	1.37990516364619	0.00084288	0.010811	2.0284	1.0203
241	N-Oleoyl leucine	0.789	MS2 matched	394.33002	12.012	0.194604583333333	0.0945368	1.40416209313045	0.0010326	0.01147	2.0585	1.0416
245	Nystose	0.905	MS2 matched	711.2251	0.667	7.14407933333333	10.7192016666667	1.26990304193518	0.019066	0.066932	0.66647	-0.58538
250	PE 36:3	0.802	MS2 matched	740.52515	14.154	0.0116259866666667	0.0406993713333333	1.41226864029115	0.0010003	0.01147	0.28566	-1.8077
253	Phenylacetic acid	0.719	MS2 matched	135.04382	4.72	0.199720666666667	0.0954842666666667	1.38162036007573	0.0025241	0.018916	2.0917	1.0646
254	Phenylalanine	0.885	MS2 matched	164.07159	2.228	0.4504367	1.15346813333333	1.41024743770115	0.00033369	0.0077394	0.39051	-1.3566
261	PI 36:5	0.839	MS2 matched	855.50446	13.554	0.004311986	0.0449367163333333	1.42599550219824	2.2111e-05	0.0062538	0.095957	-3.3815
262	Pinoresinol 4-O-glucoside	0.755	MS2 matched	519.1853	5.356	0.0431188433333333	0.0738341066666667	1.20749544928593	0.038578	0.1095	0.584	-0.77597
265	Poricoic acid A	0.704	MS2 matched	497.32208	11.209	0.294426566666667	0.0968169866666667	1.41717523995808	0.00048215	0.008139	3.0411	1.6046
266	Pristimerin	0.709	MS2 matched	463.2858	12.03	0.02398688	0.1220356	1.41121036043672	0.00031304	0.0077394	0.19656	-2.347
272	Quillaic acid	0.808	MS2 matched	485.33112	6.916	0.16956373	0.0183592	1.40900742202331	0.00088671	0.010913	9.2359	3.2073
273	Raffinose	0.938	MS2 matched	549.16791	0.686	22.19885	48.7081533333333	1.40844757549353	0.00049389	0.008139	0.45575	-1.1337
274	Rhizonic acid	0.763	MS2 matched	413.12155	4.722	0.21139144	0.01528277	1.42522933775313	4.688e-05	0.0062538	13.832	3.7899
277	Salicylic acid glucoside	0.808	MS2 matched	299.07742	2.658	0.00319064266666667	0.017838619	1.41879734385224	0.00066888	0.0094196	0.17886	-2.4831
278	Sebacic acid	0.861	MS2 matched	201.11179	6.666	0.194110373333333	0.0990437733333333	1.3604698578008	0.0058531	0.031232	1.9598	0.97074
279	Secoisolariciresinol	0.76	MS2 matched	361.16229	4.981	0.005073446	0.0216830073333333	1.40597553769584	0.0002532	0.0076766	0.23398	-2.0955
281	Soyasaponin Ba	0.803	MS2 matched	957.51038	8.56	0.108810796366667	0.0003140412	1.40956310478818	0.00091626	0.010913	346.49	8.4367
282	Stachyose	0.932	MS2 matched	665.21802	0.666	2.318208	3.643951	1.2828417895279	0.015569	0.058636	0.63618	-0.65249
283	Stearic acid	0.749	MS2 matched	283.25711	12.318	1.42718813333333	0.888354766666667	1.31200927841456	0.014115	0.056377	1.6066	0.68397
284	Stenophylline A	0.842	MS2 matched	371.09897	2.928	0.00332030466666667	0.020256582	1.42138910492711	9.2312e-05	0.0076766	0.16391	-2.609
285	Steviolbioside	0.789	MS2 matched	641.31537	11.169	0.1469364	0.696430833333333	1.33847290770484	0.003655	0.023669	0.21098	-2.2448
288	Threonic acid	0.832	MS2 matched	135.02946	0.618	0.319383133333333	0.2022576	1.29252938710427	0.019464	0.067618	1.5791	0.65909
290	trans-11-Eicosenoic acid	0.862	MS2 matched	309.28003	12.909	0.9187765	0.582870333333333	1.27819110085854	0.022055	0.073189	1.5763	0.65654
291	trans-Vaccenic acid	0.868	MS2 matched	281.24805	12.356	55.1264633333333	35.43174	1.33408479588547	0.0083285	0.038501	1.5558	0.6377
295	Tubuloside A	0.848	MS2 matched	827.26953	0.665	0.9175259	1.7136419	1.31420159075535	0.012034	0.049546	0.53542	-0.90124
296	Tyramine	0.803	MS2 matched	136.05186	4.723	0.23788241	0.0720822633333333	1.40589101972006	0.0011642	0.011912	3.3002	1.7225
300	Volemitol	0.752	MS2 matched	211.0835	0.624	0.21273	0.3519412	1.34258946587465	0.0039988	0.02447	0.60445	-0.72631
301	Wogonin	0.899	MS2 matched	283.06223	8.365	0.01854484	0.04092419	1.38671888206907	0.0019767	0.015479	0.45315	-1.1419
309	"(2E,4E)-12-Hydroxy-13-(hydroxymethyl)-14-methoxy-3,5,7-trimethyl-14-oxotetradeca-2,4-dienoic acid"	0.726	MS2 matched	379.20856	2.425	0.0854781093333333	0.008327034	1.41517066476733	0.0005003	0.008139	10.265	3.3597
310	"(2E,4E)-N-(2-Methylpropyl)dodeca-2,4-dienamide"	0.711	MS2 matched	252.23253	10.229	0.644257866666667	0.2778671	1.35112736367114	0.0067613	0.034295	2.3186	1.2132
311	"(2-Hydroxy-3-octadeca-6,9,12-trienoyloxypropyl) 2-(trimethylazaniumyl)ethyl phosphate"	0.899	MS2 matched	518.32385	10.242	0.2040097	0.9574244	1.28486444506842	0.020945	0.070675	0.21308	-2.2305
314	(2S)‐2‐(2‐aminoacetamido)‐3‐(4‐cyanophenyl)‐N‐(9H‐fluoren‐2‐yl)propanamide	0.821	MS2 matched	433.16522	3.395	0.0752854433333333	0.296122143333333	1.26376223918181	0.020785	0.070675	0.25424	-1.9757
315	(2S)-2-Azaniumyl-5-(ethylamino)-5-oxopentanoate	0.853	MS2 matched	175.1066	0.762	0.449120166666667	1.6685518	1.29041186718213	0.014531	0.057014	0.26917	-1.8934
316	"(2S,3R,4R,5R,6S)-2-[(2R,3S,4R,5R,6R)-4,5-dihydroxy-2-(hydroxymethyl)-6-[[7-[2-hydroxy-1-[3,4,5-trihydroxy-6-(hydroxymethyl)oxan-2-yl]oxyethyl]-1,1,4a,7-tetramethyl-3,4,4b,5,6,8,10,10a-octahydro-2H-phenanthren-2-yl]oxy]oxan-3-yl]oxy-6-methyloxane-3,4,5-triol"	0.81	MS2 matched	815.40015	6.729	0.0430409766666667	0.174776656666667	1.18264457640445	0.045676	0.12138	0.24626	-2.0217
319	"(5-Benzoyloxy-4,6-dihydroxy-3-methoxycyclohexen-1-yl)methyl benzoate"	0.737	MS2 matched	421.12762	2.131	0.03961151	0.0942855233333333	1.25474960018317	0.022754	0.074953	0.42012	-1.2511
322	(S)-2-(Pyrrolidin-2-yl)acetic acid	0.812	MS2 matched	130.09628	0.787	5.01622633333333	2.65305933333333	1.20068816188545	0.043539	0.11757	1.8907	0.91895
327	"[3-[(1Z,9Z)-Octadeca-1,9-dienoxy]-2-octadecanoyloxypropyl] 2-(trimethylazaniumyl)ethyl phosphate"	0.821	MS2 matched	284.29578	11.685	56.89224	24.74115	1.23988256008256	0.032044	0.094994	2.2995	1.2013
328	"[3-Hydroxy-1-(4-methoxy-7-oxofuro[3,2-g]chromen-9-yl)oxy-3-methylbutan-2-yl] (E)-2-methylbut-2-enoate"	0.788	MS2 matched	455.11395	0.606	0.343333	1.16002086666667	1.32374230172518	0.0092458	0.041262	0.29597	-1.7565
329	"[4,6-diethyl-6-(4-ethyl-2-methyloctyl)-3H-1,2-dioxin-3-yl]acetic acid"	0.783	MS2 matched	355.28125	10.921	0.622701266666667	1.12860786666667	1.29040229039397	0.011858	0.049209	0.55174	-0.85793
335	"11,12-Methylenedioxykopsinaline"	0.71	MS2 matched	399.19608	1.232	0.189971683333333	0.05220467	1.36559090664855	0.0043647	0.025763	3.639	1.8635
338	13-Hydroxy-alpha-tocopherol	0.823	MS2 matched	429.37112	12.601	4.52398953333333	1.6003667	1.30314463529915	0.014942	0.057607	2.8268	1.4992
347	"2-(((R)-2,3-Dihydroxypropyl)phosphoryloxy)-N,N,N-trimethylethanaminium"	0.927	MS2 matched	258.11014	0.584	0.0517915	0.622392973333333	1.38571432049358	0.0016768	0.014796	0.083214	-3.587
348	"2-(4-Hydroxyphenyl)ethyl (1S,4aR,7aR)-4a-hydroxy-7-methyl-5-oxo-1-[(2S,3R,4S,5S,6R)-3,4,5-trihydroxy-6-(hydroxymethyl)oxan-2-yl]oxy-1,6,7,7a-tetrahydrocyclopenta[c]pyran-4-carboxylate"	0.767	MS2 matched	533.15527	3.253	0.03323802	0.0169548566666667	1.31135805713693	0.014687	0.057095	1.9604	0.97114
349	"2-(Hydroxymethyl)-6-[5-[3-(hydroxymethyl)-5-(3-hydroxypropyl)-7-methoxy-2,3-dihydro-1-benzofuran-2-yl]-2-methoxyphenoxy]oxane-3,4,5-triol"	0.838	MS2 matched	545.19684	4.321	0.296705633333333	0.4945272	1.35879679471266	0.0031557	0.021925	0.59998	-0.73702
350	"2,2,6,6-Tetramethyl-4-piperidone"	0.723	MS2 matched	156.13608	10.891	0.5163593	0.180930333333333	1.33656232311903	0.0063663	0.033174	2.8539	1.5129
355	"2,4-Dihydroxyheptadecyl acetate"	0.748	MS2 matched	313.27133	10.659	0.223005566666667	0.6514788	1.29579336649867	0.015569	0.058636	0.34231	-1.5466
358	"2-[1-[1-Hydroxy-10,13-dimethyl-3-[3,4,5-trihydroxy-6-[[3,4,5-trihydroxy-6-(hydroxymethyl)oxan-2-yl]oxymethyl]oxan-2-yl]oxy-2,3,4,7,8,9,11,12,14,15,16,17-dodecahydro-1H-cyclopenta[a]phenanthren-17-yl]ethyl]-4,5-dimethyl-2,3-dihydropyran-6-one"	0.74	MS2 matched	789.38922	10.238	0.3914731	1.4776387	1.19497804232235	0.039432	0.11051	0.26493	-1.9163
359	"2-[2-[(1S,8aR)-1,4,4a,5,6,7,8,8a-Octahydro-2-(hydroxymethyl)-5,5,8a-trimethyl-1-naphthalenyl]ethyl]-, (2Z)-2-butene-1,4-diol"	0.713	MS2 matched	345.24249	10.422	0.0679539866666667	0.18746473	1.27661861982338	0.023856	0.076868	0.36249	-1.464
365	2-Hydroxycinnamic acid	0.728	MS2 matched	165.05347	0.796	0.0664054166666667	0.136204846666667	1.23968553236334	0.025625	0.081005	0.48754	-1.0364
367	2-Methoxy-4-pentadecylbenzoic acid	0.726	MS2 matched	363.28677	12.223	1.80647394	0.246138876666667	1.40952620078938	0.00090352	0.010913	7.3392	2.8756
368	"2-Methyl-3-[(2S,3R,4S,5S,6R)-3,4,5-trihydroxy-6-(hydroxymethyl)oxan-2-yl]oxypyran-4-one"	0.724	MS2 matched	311.07153	2.092	0.113722066666667	0.307942766666667	1.40860682708946	0.00046805	0.008139	0.3693	-1.4372
371	"2-Phenylethyl 6-O-[(2S,3R,4R)-3,4-dihydroxy-4-(hydroxymethyl)tetrahydro-2-furanyl]-beta-D-glucopyranoside"	0.832	MS2 matched	439.15567	3.379	0.0727875933333333	0.241310793333333	1.23029493976377	0.02818	0.08622	0.30163	-1.7291
381	3-O-Acetylpinobanksin	0.709	MS2 matched	353.17819	2.11	0.164834646666667	0.07519343	1.26025073263955	0.023717	0.076794	2.1921	1.1323
383	"4-(1,3-Benzodioxol-5-ylmethyl)-3-[(3,4-dimethoxyphenyl)methyl]oxolan-2-one"	0.788	MS2 matched	393.13412	1.088	0.0333966633333333	0.0823482666666667	1.33372739592372	0.0068679	0.034295	0.40555	-1.302
385	"4-[4-(beta-D-Glucopyranosyloxy)-2-hydroxy-2,6,6-trimethylcyclohexylidene]-3-buten-2-one"	0.816	MS2 matched	409.1828	4.186	0.0258397366666667	0.112994193333333	1.28417274999637	0.016379	0.060692	0.22868	-2.1286
388	4-Cyclopropyl-6-methyl-2-pyrimidinamine	0.762	MS2 matched	150.10046	1.038	0.191608011	0.008912614	1.38327090380199	0.0034426	0.022899	21.499	4.4262
389	4-Hydroxy-3-methoxycinnamaldehyde	0.875	MS2 matched	179.06796	4.495	0.0564618866666667	0.16741023	1.20974799033825	0.037226	0.10665	0.33727	-1.568
392	"5‐(1‐benzofuran‐2‐yl)‐N,N‐dimethyl‐2‐[4‐(piperazin‐1‐yl)phenyl]‐1,3‐thiazole‐4‐carboxamide"	0.721	MS2 matched	455.14087	6.561	0.0681140033333333	0.325944623333333	1.23102198080335	0.028988	0.088287	0.20897	-2.2586
393	"5,6-Dimethylbenzimidazole"	0.867	MS2 matched	147.09091	2.541	0.143336306666667	0.0550938966666667	1.33441666643983	0.0074272	0.035941	2.6017	1.3794
395	"5-[(1S,4aS,8aS)-Decahydro-5,5,8a-trimethyl-2-methylene-1-naphthalenyl]-3-methyl-, (2E)-2-penten-1-ol"	0.819	MS2 matched	332.29105	11.628	42.5129216666667	9.824936	1.36502485946434	0.0067486	0.034295	4.327	2.1134
399	5-Cyclohexadecen-1-one	0.709	MS2 matched	237.23317	7.413	0.0842075166666667	0.193430076666667	1.23117759767117	0.0319	0.094989	0.43534	-1.1998
402	"5H-Pyrido[4,3-b]indole"	0.916	MS2 matched	169.07477	4.116	0.458807383333333	0.09269892	1.40491987720813	0.0012729	0.012672	4.9494	2.3073
403	5-Hydroxy-2-[2-methyl-3-(trifluoromethyl)anilino]pyridine-3-carboxylic acid	0.776	MS2 matched	313.07779	4.265	0.118987803333333	0.0659231833333333	1.24569240749531	0.02975	0.089788	1.8049	0.85196
412	"6-formyl-5-hydroxy-10-(hydroxymethyl)-3-methylidene-2-oxo-2H,3H,3aH,4H,5H,8H,9H,11aH-cyclodeca[b]furan-4-yl 2-methylbutanoate"	0.713	MS2 matched	401.15479	4.473	0.14781909	0.0636649966666667	1.39314810220185	0.00070612	0.0094196	2.3218	1.2153
417	8-(4-Oxo-5-pent-2-enylcyclopent-2-en-1-yl)octanoic acid	0.721	MS2 matched	293.20901	6.99	0.0214169433333333	0.0836705066666667	1.24901243440569	0.036406	0.10558	0.25597	-1.966
422	9-Nitro-20(S)-camptothecin	0.716	MS2 matched	394.09698	3.257	0.210309366666667	0.550693966666667	1.40999689880549	0.00018755	0.0076766	0.3819	-1.3887
428	"alpha-D-Glucopyranoside, 4-O-[(2E)-1-oxo-3-phenyl-2-propen-1-yl]-beta-D-fructofuranosyl"	0.704	MS2 matched	495.1496	4.765	0.0170019233333333	0.08499711	1.29328705153437	0.014723	0.057095	0.20003	-2.3217
436	Astragaloside II	0.793	MS2 matched	849.44513	6.762	0.0123047966666667	0.0475764766666667	1.16262118276192	0.049876	0.12944	0.25863	-1.951
443	Betaine	0.943	MS2 matched	118.08416	0.615	0.18625973	0.102338723333333	1.29222538468451	0.015615	0.058636	1.82	0.86396
448	Bruceine D	0.729	MS2 matched	433.13019	2.442	0.0227256333333333	0.09331349	1.30787997276925	0.0083058	0.038501	0.24354	-2.0378
450	Bullatine A	0.791	MS2 matched	344.25461	10.414	0.0514272	0.201472086666667	1.36268296642887	0.0052931	0.02979	0.25526	-1.97
451	Camellimidazole D	0.713	MS2 matched	224.15048	1.818	0.110556033333333	0.00461046	1.38670021415701	0.002829	0.020736	23.979	4.5837
457	Cinnamamide	0.715	MS2 matched	148.07468	3.11	0.25345347	0.0296247133333333	1.4044723699749	0.0013307	0.012864	8.5555	3.0968
460	Cotoin	0.7	MS2 matched	245.08823	3.089	0.390457313333333	0.0300346666666667	1.41822850354102	0.00044538	0.0080289	13	3.7005
470	Dehydroepivincamine	0.731	MS2 matched	353.18298	2.75	4.06841853333333	0.371644766666667	1.41778511453569	0.00042726	0.0079161	10.947	3.4525
474	Dibutyl phthalate	0.837	MS2 matched	279.15634	12.12	0.682017866666667	1.06131363333333	1.12202814676943	0.049551	0.1293	0.64262	-0.63797
478	Diffractaic acid	0.716	MS2 matched	397.12564	4.459	0.0372947933333333	0.0635465633333333	1.30154823951377	0.0082667	0.038501	0.58689	-0.76884
486	Dropropizine	0.755	MS2 matched	237.15982	2.404	0.151690996666667	0.03510862	1.3778598694833	0.0035609	0.023286	4.3206	2.1112
498	Fructosyl-lysine	0.775	MS2 matched	309.16452	0.57	0.0857283833333333	0.0308973233333333	1.35778377186407	0.0050035	0.02877	2.7746	1.4723
502	gamma-Glu-leu	0.784	MS2 matched	261.1402	2.229	0.0594665733333333	0.11187663	1.24596729420133	0.02776	0.085868	0.53154	-0.91176
505	Ginsenoside Rh3	0.711	MS2 matched	605.44299	11.567	0.495148493333333	0.222801386666667	1.26091847726029	0.025211	0.080441	2.2224	1.1521
512	Harman	0.82	MS2 matched	183.08884	4.325	0.193706776666667	0.0850452433333333	1.33025773564642	0.012945	0.05265	2.2777	1.1876
522	Inosine	0.742	MS2 matched	291.07327	1.436	0.0186769466666667	0.0415652766666667	1.29388280627893	0.0069412	0.034295	0.44934	-1.1541
525	Isoferulic acid	0.737	MS2 matched	195.06493	3.948	0.3362135	0.150724566666667	1.24637908147266	0.029266	0.08873	2.2306	1.1575
532	Kinetin	0.768	MS2 matched	216.08768	3.885	1.127598	0.180348566666667	1.40083094761753	0.0014872	0.013777	6.2523	2.6444
536	Licoagroside B	0.755	MS2 matched	455.11642	2.322	0.144528133333333	1.4435768	1.20499833769236	0.037385	0.10665	0.10012	-3.3202
538	Linolenic acid	0.926	MS2 matched	279.23047	9.746	9.488996	4.293216	1.19785035786196	0.044052	0.11848	2.2102	1.1442
539	Linolenic acid ethyl ester	0.925	MS2 matched	307.26379	10.663	1.283129	2.046094	1.16811197127857	0.045416	0.12117	0.62711	-0.67321
543	Lysine	0.874	MS2 matched	147.11076	0.579	0.05971431	0.0223938366666667	1.34717956054969	0.0093241	0.041262	2.6666	1.415
556	Mundulone	0.841	MS2 matched	435.18015	3.983	0.04046723	0.260334606666667	1.37333560626301	0.0027729	0.02055	0.15544	-2.6855
557	Mundulone acetate	0.73	MS2 matched	477.19696	3.493	0.0922803633333333	0.03673936	1.36984470802467	0.0034674	0.022899	2.5118	1.3287
558	Myclobutanil	0.75	MS2 matched	289.12613	2.117	0.0249177733333333	0.08796503	1.40663066520982	0.0010157	0.01147	0.28327	-1.8198
567	N-[1-(4-Methoxy-6-oxopyran-2-yl)-2-methylpropyl]acetamide	0.706	MS2 matched	278.08917	5.593	0.130008353333333	0.04740288	1.35634801721869	0.0065575	0.033906	2.7426	1.4556
568	"N6,N6,N6-Trimethyl-L-lysine"	0.833	MS2 matched	189.16017	0.583	0.403567333333333	0.2320397	1.31251281564012	0.013676	0.055285	1.7392	0.79844
569	Naadp	0.836	MS2 matched	745.21558	2.823	0.00266115066666667	0.0308110366666667	1.27863335540535	0.0166	0.061171	0.08637	-3.5333
570	N-Acetylhistamine	0.743	MS2 matched	154.09613	1.069	1.90054246666667	0.237927833333333	1.39829241463511	0.0016981	0.014796	7.9879	2.9978
574	Neobavaisoflavone	0.811	MS2 matched	345.11276	1.941	0.0221884233333333	0.13329198	1.37989457205212	0.001819	0.014796	0.16646	-2.5867
579	n-Oleoylethanolamine	0.799	MS2 matched	326.30301	11.072	0.1210193	0.2114172	1.37483069732196	0.004548	0.02661	0.57242	-0.80486
581	Nor-Dentatin	0.703	MS2 matched	335.11948	4.833	0.241242433333333	0.138476066666667	1.21975780648527	0.037416	0.10665	1.7421	0.80085
583	Octadecanamide	0.817	MS2 matched	284.2962	11.564	49.14134	17.6684583333333	1.3427320001717	0.0093412	0.041262	2.7813	1.4758
586	Oxalicine B	0.753	MS2 matched	542.2077	5.018	0.244528866666667	0.451164166666667	1.2474882088852	0.023062	0.075208	0.542	-0.88365
590	p-Coumaraldehyde	0.732	MS2 matched	149.05721	3.946	0.121960126666667	0.06374647	1.25072470879546	0.026477	0.083304	1.9132	0.93599
594	Phosphorylcholine	0.919	MS2 matched	184.07153	0.594	0.234910666666667	0.7151108	1.27605063191012	0.017172	0.062248	0.3285	-1.6061
601	Poldine	0.746	MS2 matched	341.2049	9.738	0.771660933333333	0.3164288	1.35985322533975	0.0057492	0.030925	2.4387	1.2861
602	Polygalatenoside A	0.717	MS2 matched	453.13644	1.882	0.0280738466666667	0.09600607	1.24503026573813	0.020901	0.070675	0.29242	-1.7739
604	Pregabalin	0.74	MS2 matched	160.13335	2.562	0.0299373633333333	0.0118979166666667	1.28573639458179	0.017135	0.062248	2.5162	1.3312
606	Pyridoxine	0.753	MS2 matched	170.07921	0.852	0.11970364	0.0576961233333333	1.30613801213599	0.011504	0.048259	2.0747	1.0529
607	Pyrrole	0.86	MS2 matched	68.04831	0.768	0.0877837366666667	0.0402855	1.35314866427406	0.0074361	0.035941	2.179	1.1237
609	Radiclonic acid	0.711	MS2 matched	343.26181	11.878	0.235583073333333	0.06069838	1.36729629071823	0.0041609	0.025003	3.8812	1.9565
610	Sabinene	0.791	MS2 matched	137.0591	3.943	0.910963	0.442842766666667	1.2669035415731	0.021755	0.072553	2.0571	1.0406
612	Samidin	0.793	MS2 matched	425.09976	2.019	0.0507471933333333	0.126013683333333	1.22301837241437	0.025326	0.080441	0.40271	-1.3122
614	Seneciphylline	0.711	MS2 matched	334.1579	4.159	0.064544929	0.004468035	1.39744942119881	0.0017793	0.014796	14.446	3.8526
618	"Solasodine base + 2H, 1O, O-Hex-Hex-Hex"	0.845	MS2 matched	918.50885	7.752	0.00228830933333333	0.0132010503333333	1.31766179389646	0.011878	0.049209	0.17334	-2.5283
621	Sucrose	0.818	MS2 matched	365.10364	4.04	0.2044396	0.401067566666667	1.27130740341444	0.020451	0.070675	0.50974	-0.97217
623	Tetradecanoylcarnitine	0.758	MS2 matched	372.30853	11.029	0.376350666666667	0.789510633333333	1.40637053606795	0.00068066	0.0094196	0.47669	-1.0689
628	Trehalose	0.773	MS2 matched	365.1055	3.47	0.258915766666667	0.918748	1.39464608261288	0.00085907	0.010811	0.28181	-1.8272
638	Tuberostemonine	0.833	MS2 matched	376.24469	5.108	0.063019046	0.00566361166666667	1.4235706571422	0.00019747	0.0076766	11.127	3.476

## Sheet: B
Supplementary Table 3B: Significantly different metabolites of P. heterophylla beteween Guande and Zherong
id	MS2.name	MS2.score	type	mzmed	rtmed	Mean F2	Mean G1	VIP	P_VALUE	Q_VALUE	FOLD_CHANGE	LOG_FOLDCHANGE
2	"(12Z)-9,10-Dihydroxyoctadec-12-enoic acid"	0.754	MS2 matched	313.23712	11.807	0.0278674766666667	0.0513101866666667	1.15543445752342	0.049796	0.12874	1.8412	0.88066
9	"(3beta,5xi,9xi,18xi)-22-Hydroxyolean-12-en-3-yl O--6-deoxyhexopyranosyl-(1->2)-O-pentopyranosyl-(1->2)-hexopyranosiduronic acid"	0.708	MS2 matched	895.50879	10.885	0.014311496	0.00404956633333333	1.3715775077699	0.00045197	0.0065864	0.28296	-1.8213
18	"12,13-Dihydroxyoctadec-9-enoic acid"	0.828	MS2 matched	313.23636	9.32	0.0539642966666667	0.199157786666667	1.39666192030052	7.8396e-05	0.0029376	3.6905	1.8838
19	12-Hydroxyoctadec-9-enoic acid	0.791	MS2 matched	297.24179	12.237	0.135118693333333	0.264741283333333	1.20471007794053	0.039506	0.11205	1.9593	0.97036
20	13-HoTrE	0.837	MS2 matched	293.21185	10.393	3.607262	6.71815466666667	1.37012712349134	0.0017075	0.013409	1.8624	0.89716
22	"16-Hydroxy-9-oxooctadeca-10,12,14-trienoic acid"	0.702	MS2 matched	307.19156	8.751	0.0329126733333333	0.133406423333333	1.38849648545954	0.00037387	0.0060822	4.0533	2.0191
24	1-Carboxycyclohexaneacetic Acid	0.801	MS2 matched	185.08125	4.175	0.0357059066666667	0.0737452966666667	1.37115655420318	0.0014038	0.012358	2.0654	1.0464
29	"2,3,4,6-Tetrahydroxy-5-oxohexanoic acid"	0.799	MS2 matched	193.03566	0.6	0.0108496633333333	0.0213588266666667	1.37954250339472	0.00079747	0.0087501	1.9686	0.97718
30	"2,5-Dihydroxybenzoic acid"	0.826	MS2 matched	153.02003	2.309	0.0217564986666667	0.00993399166666667	1.26163789213574	0.014763	0.057585	0.4566	-1.131
31	"2,6-Dihydroxy-4-methoxychalcone-4-O-neohesperid"	0.728	MS2 matched	593.18683	4.212	0.0252594633333333	0.0167202066666667	1.17157617902574	0.033552	0.10172	0.66194	-0.59523
32	"2-[4-[4-[Hydroxy-(4-hydroxy-3-methoxyphenyl)methyl]-3-(hydroxymethyl)oxolan-2-yl]-2-methoxyphenoxy]-6-(hydroxymethyl)oxane-3,4,5-triol"	0.771	MS2 matched	537.19366	4.295	0.0566133933333333	0.0333919366666667	1.31861751961841	0.0034561	0.020468	0.58982	-0.76164
34	2-Amino-3-methoxybenzoic acid	0.742	MS2 matched	166.04974	0.822	0.0363594433333333	0.0836569	1.35498467748109	0.003183	0.019301	2.3008	1.2022
40	2-Furoic acid	0.739	MS2 matched	111.00837	0.72	1.80408616666667	0.972061033333333	1.31223563004258	0.0034676	0.020468	0.53881	-0.89215
41	2-Hydroxy-4-methylvaleric acid	0.841	MS2 matched	131.07095	3.589	0.128585203333333	0.03417931	1.33688055446728	0.0022877	0.015731	0.26581	-1.9115
42	2-Hydroxydocosanoic acid	0.911	MS2 matched	355.32208	13.015	0.131641533333333	0.313501173333333	1.22347716879407	0.032146	0.0985	2.3815	1.2519
44	2-Oahsa	0.851	MS2 matched	563.49799	12.351	0.0623885	0.10389436	1.28952583517529	0.0051807	0.026581	1.6653	0.73577
45	2-Palmitoyloxystearic acid	0.821	MS2 matched	537.48712	12.281	0.0791317433333333	0.15330051	1.22843570541833	0.031743	0.098477	1.9373	0.95403
48	"3,4-Dihydroxybenzaldehyde"	0.908	MS2 matched	137.02354	3.399	0.676680066666667	0.223270066666667	1.37953339524322	0.00013709	0.0041216	0.32995	-1.5997
50	"3-[2-O-(alpha-L-Rhamnopyranosyl)-beta-D-glucopyranosyloxy]-5,4-dihydroxy-7-[2-O-[(E)-4-hydroxycinnamoyl]-beta-D-glucopyranosyloxy]flavone"	0.741	MS2 matched	901.2453	4.603	0.105787943333333	0.0222773033333333	1.38370203222042	7.8599e-05	0.0029376	0.21058	-2.2475
53	3-Hydroxyphenylalanine	0.91	MS2 matched	180.06567	0.821	0.336943533333333	0.224358166666667	1.30765238580352	0.0038793	0.022115	0.66586	-0.5867
54	3-Hydroxypyridine	0.802	MS2 matched	94.02877	3.724	0.0768015266666667	0.243412176666667	1.39918563108392	3.6885e-06	0.00082007	3.1694	1.6642
55	3-Hydroxysebacic acid	0.791	MS2 matched	217.10825	5.079	0.0622927066666667	0.132790566666667	1.37949575713728	0.0008405	0.0088986	2.1317	1.092
58	3-Phosphoglycerate	0.889	MS2 matched	184.98463	0.59	0.013772184	0.00685072966666667	1.33824906729143	0.0013282	0.012304	0.49743	-1.0074
62	4-Guanidinobutyric acid	0.854	MS2 matched	144.07663	0.746	0.0153659166666667	0.0893234733333333	1.33848480656309	0.0054321	0.027448	5.8131	2.5393
63	"4-Hydroxy-5-[(2S,3R,4S,5S,6R)-3,4,5-trihydroxy-6-(hydroxymethyl)oxan-2-yl]oxy-1H-benzo[f][2]benzofuran-3-one"	0.705	MS2 matched	377.08331	0.683	3.290204	1.70541466666667	1.32025493569212	0.004243	0.022823	0.51833	-0.94805
66	4-Hydroxyquinoline	0.933	MS2 matched	144.04414	3.611	0.0312442066666667	0.06793562	1.36541814724945	0.002107	0.015112	2.1743	1.1206
68	4-Oxonon-2-enoic Acid	0.786	MS2 matched	169.08678	6.071	0.05612651	0.0955101033333333	1.34428296294008	0.0043669	0.023117	1.7017	0.76697
72	5-Deoxy-5-methylthioadenosine	0.918	MS2 matched	296.08105	4.321	0.0232576266666667	0.0140976566666667	1.32335127446045	0.0031066	0.019032	0.60615	-0.72225
76	8-(2-Oxo-5-pent-2-enylcyclopent-3-en-1-yl)octanoic acid	0.729	MS2 matched	291.19684	11.329	0.01672843	0.0336893633333333	1.36718654586523	0.0010648	0.010546	2.0139	1.01
77	8-[3-(3-Oxooct-1-enyl)oxiran-2-yl]octanoic acid	0.804	MS2 matched	309.20673	8.818	0.3507983	0.961048366666667	1.39208671615986	1.6716e-05	0.0018582	2.7396	1.454
83	"9,10-Dihydroxy-8-oxooctadec-12-enoic acid"	0.756	MS2 matched	327.21777	8.47	0.1029446	0.302691466666667	1.39722751797908	6.1855e-05	0.0027505	2.9403	1.556
84	"9,10-Epoxystearic acid"	0.904	MS2 matched	297.24277	10.596	0.3749281	1.05388846666667	1.3944853575632	7.9276e-05	0.0029376	2.8109	1.491
85	"9,12,13-Trihydroxyoctadec-10-enoic acid"	0.72	MS2 matched	329.23392	11.905	0.0238253133333333	0.0970636266666667	1.19709969419773	0.04269	0.11572	4.074	2.0264
89	"9-Hydroperoxy-, (Z,Z,Z)-10,12,15-octadecatrienoic acid"	0.707	MS2 matched	309.20648	9.273	0.107708633333333	0.346070933333333	1.19399530476987	0.042932	0.11572	3.213	1.6839
90	"9-Hydroperoxyoctadeca-10,12-dienoic acid"	0.883	MS2 matched	311.2215	8.672	0.126531266666667	0.320625466666667	1.38461253366646	0.000535	0.0071007	2.534	1.3414
92	9-Hydroxy-11-[3-hydroxy-5-(1-hydroxypropyl)oxolan-2-yl]undec-10-enoic acid	0.809	MS2 matched	343.21393	6.562	0.4665328	0.834351433333333	1.32737961998533	0.007124	0.034684	1.7884	0.83868
93	9-Oxo-11-(3-pentyloxiran-2-YL)undec-10-enoic acid	0.825	MS2 matched	309.20633	9.92	0.1324037	0.4492421	1.39275906832365	0.00017217	0.0043989	3.393	1.7625
95	Acacetin	0.841	MS2 matched	283.06158	8.506	0.0426756933333333	0.309281033333333	1.39584163419418	4.6951e-05	0.002409	7.2472	2.8574
96	Acetaminophen	0.775	MS2 matched	150.05656	4.781	0.00833292266666667	0.02299735	1.36563182038823	0.0015	0.012568	2.7598	1.4646
100	"Adenosine 2,3-cyclic phosphate"	0.787	MS2 matched	328.04709	2.388	0.0127130843333333	0.00271229366666667	1.38472484009824	4.6044e-05	0.002409	0.21335	-2.2287
103	alpha-Chaconine	0.756	MS2 matched	850.48694	8.517	4.434983e-05	0.0642425233333333	1.23006382926281	0.013784	0.055243	1448.5	10.5
106	Apigenin	0.922	MS2 matched	269.04443	7.243	0.130219793333333	0.08588433	1.36702812126343	0.00041124	0.0063791	0.65953	-0.60048
107	Apigenin 7-O-glucosylglucoside	0.814	MS2 matched	593.15137	5.5	0.0246593233333333	0.0158370666666667	1.12248552733781	0.041971	0.11572	0.64223	-0.63883
109	Arachidonic acid	0.849	MS2 matched	303.23166	11.809	0.0231314533333333	0.06581325	1.34714329390576	0.0041299	0.022579	2.8452	1.5085
111	Arillatose B	0.716	MS2 matched	517.15759	4.472	0.08203627	0.02363234	1.38794095859897	4.5658e-05	0.002409	0.28807	-1.7955
119	Camelliaside B	0.776	MS2 matched	725.19183	4.438	0.05438578	0.0281450633333333	1.17744840464868	0.030052	0.095395	0.51751	-0.95035
123	cis-Aconitic acid	0.897	MS2 matched	173.00957	0.74	1.37550893333333	0.699310466666667	1.29937129688729	0.004704	0.024512	0.5084	-0.97596
125	Coniferyl aldehyde	0.863	MS2 matched	177.0542	5.31	0.0423532366666667	0.0179420366666667	1.31928190839874	0.0025162	0.016454	0.42363	-1.2391
126	Corymboside	0.981	MS2 matched	563.14044	4.766	3.864867	1.86034066666667	1.34845614715532	0.0010202	0.010469	0.48135	-1.0549
129	Cyclic guanosine monophosphate	0.717	MS2 matched	344.03888	1.395	0.0134147871666667	0.00312387793333333	1.24108408095473	0.014287	0.056055	0.23287	-2.1024
131	Daphnetin	0.877	MS2 matched	177.01834	4.078	0.142931756666667	0.05873373	1.3745682271131	0.00022593	0.0043989	0.41092	-1.2831
134	Dehydrotumulosic acid	0.79	MS2 matched	483.34564	13.518	0.0228310396666667	0.00908419766666667	1.22626688568779	0.021068	0.07555	0.39789	-1.3296
136	D-Glucose	0.932	MS2 matched	179.05582	0.661	1.45469233333333	0.8988891	1.3118516711086	0.0039707	0.022256	0.61792	-0.6945
137	Dinoprost	0.71	MS2 matched	357.2627	9.09	0.02027025	0.0828001033333333	1.25926305490995	0.018524	0.069024	4.0848	2.0303
145	Ethyl caffeate	0.748	MS2 matched	207.06651	6.528	0.0425388866666667	0.00679317766666667	1.39524927521514	8.0623e-06	0.0010755	0.15969	-2.6466
146	FA 16:0;2O	0.761	MS2 matched	271.22925	11.355	1.417404	2.494674	1.35450728491469	0.0028671	0.018388	1.76	0.8156
147	FA 18:1;2O	0.874	MS2 matched	313.23712	8.784	0.04071909	0.125310913333333	1.36264130736632	0.00079504	0.0087501	3.0774	1.6217
149	FA 18:3;2O	0.805	MS2 matched	309.20627	9.416	0.101565886666667	0.198980533333333	1.31982601536984	0.0080883	0.038535	1.9591	0.97021
150	FA 18:4;O	0.805	MS2 matched	291.19556	9.481	0.0200206806666667	0.0920943016666667	1.2901064822168	0.0078109	0.037481	4.6	2.2016
153	FA 20:0;2O	0.769	MS2 matched	327.28928	11.898	0.04012593	0.124610006666667	1.38427054180955	0.00020176	0.0043989	3.1055	1.6348
163	FA 28:7	0.719	MS2 matched	409.31894	9.161	0.00596726433333333	0.009755929	1.22166427998264	0.032193	0.0985	1.6349	0.70921
166	Fraxetin	0.713	MS2 matched	207.03059	4.491	0.06918352	0.0131590366666667	1.38141184830551	0.000108	0.0036016	0.1902	-2.3944
169	gamma-Aminobutyrate	0.831	MS2 matched	171.00517	0.605	0.11647917	0.0176337966666667	1.38690415730843	5.1765e-05	0.0024662	0.15139	-2.7237
170	gamma-Linolenic acid	0.848	MS2 matched	277.2168	10.516	0.0686171866666667	0.1481682	1.36214022533607	0.0014081	0.012358	2.1593	1.1106
174	Ginsenoside Rg2	0.785	MS2 matched	783.49115	13.069	0.0424236433333333	0.0193041166666667	1.38193463468549	0.0001073	0.0036016	0.45503	-1.136
176	Ginsenoside-Rg1	0.744	MS2 matched	845.49872	11.531	0.04365802	0.0215895266666667	1.36216255114625	0.0019283	0.014134	0.49451	-1.0159
181	Glyceric acid	0.821	MS2 matched	105.01851	0.63	0.158430733333333	0.382338433333333	1.36890986853313	0.0017691	0.013409	2.4133	1.271
182	Gly-Pro	0.853	MS2 matched	173.08109	5.044	0.1590384	0.3257916	1.37276537079719	0.0013757	0.012358	2.0485	1.0346
189	Hexadecanedioic acid	0.858	MS2 matched	285.20435	10.238	0.0320345566666667	0.0553851733333333	1.35860629805973	0.0023819	0.01596	1.7289	0.78987
191	Hispidulin	0.871	MS2 matched	299.05508	7.248	0.08056873	0.18433575	1.29959091330415	0.011209	0.048236	2.2879	1.194
192	Histidine	0.942	MS2 matched	154.06245	0.611	0.200954553333333	0.104684643333333	1.33858082578986	0.001697	0.013409	0.52094	-0.94082
193	Humantenine	0.827	MS2 matched	353.186	10.385	0.0611678233333333	0.132120063333333	1.38328667139316	0.00063613	0.0078574	2.16	1.111
194	"Hydron;2-hydroxypropane-1,2,3-tricarboxylate"	0.994	MS2 matched	191.02011	0.718	6.52420166666667	3.46359333333333	1.30605124885486	0.0041647	0.022584	0.53088	-0.91353
197	Hydron;pyridine-3-carboxylate	0.905	MS2 matched	122.02415	0.82	0.03641438	0.0743431266666667	1.39004649643311	0.00034622	0.0057733	2.0416	1.0297
199	Indole-3-acetic acid	0.758	MS2 matched	174.0545	4.934	0.0138180233333333	0.0408957466666667	1.23398771326512	0.025126	0.085072	2.9596	1.5654
200	Isorhamnetin-3-O-galactoside-6-rhamnoside	0.847	MS2 matched	623.15912	3.931	0.00760685933333333	0.020396608	1.3775320543338	0.001073	0.010546	2.6813	1.423
201	"Kaempferol 3,7-diglucoside"	0.814	MS2 matched	609.3382	8.407	0.0214219933333333	0.0507174833333333	1.14761050250046	0.043577	0.11673	2.3675	1.2434
202	Kaempferol-3-O-glucoside-6-p-coumaroyl	0.743	MS2 matched	593.12714	4.599	0.06723107	0.0438781066666667	1.14141944362013	0.042102	0.11572	0.65265	-0.61563
205	Lactose	0.732	MS2 matched	387.11533	0.689	77.3699133333333	26.50392	1.36887685210954	0.0004451	0.0065864	0.34256	-1.5456
206	Lamuran	0.797	MS2 matched	351.1712	10.395	0.0388733	0.0735148633333333	1.36075695428603	0.0015074	0.012568	1.8911	0.91926
207	Lauryl sulfate	0.929	MS2 matched	265.14685	11.893	2.25298466666667	6.175282	1.37844593271132	0.00067208	0.0081505	2.7409	1.4547
209	Leucine	0.847	MS2 matched	130.08754	0.844	0.4866973	0.172065266666667	1.3581977964574	0.0011571	0.011026	0.35354	-1.5001
210	Leucoside	0.716	MS2 matched	579.13782	4.964	0.0591475233333333	0.0373483933333333	1.23272936180434	0.018921	0.069342	0.63144	-0.66327
214	Lithocholic acid	0.805	MS2 matched	375.28656	12.668	0.00756482666666667	0.0160220063333333	1.38357676927865	0.00020275	0.0043989	2.118	1.0827
215	L-Lactic acid	0.81	MS2 matched	89.02306	0.74	0.6533	0.335098833333333	1.27682092388458	0.007416	0.035844	0.51293	-0.96316
216	L-Malic acid	0.891	MS2 matched	133.0137	0.7	1.81341	3.225551	1.36169615938765	0.0023928	0.01596	1.7787	0.83084
217	Loganin	0.759	MS2 matched	389.14371	3.836	0.02540934	0.01462398	1.25225699382651	0.010511	0.046431	0.57554	-0.79702
220	L-Threonine	0.839	MS2 matched	118.04939	0.624	0.174236896666667	0.08107969	1.35811516861774	0.00080024	0.0087501	0.46534	-1.1036
223	Maslinic acid	0.866	MS2 matched	471.34647	13.756	0.109885403333333	0.0428650266666667	1.30938287896027	0.0038145	0.021934	0.39009	-1.3581
224	Mecoprop	0.706	MS2 matched	213.03072	5.712	0.0169175433333333	0.0766038433333333	1.33037788829623	0.0062723	0.031221	4.5281	2.1789
227	"Methyl (2S,3R,4S)-3-ethenyl-4-[2-(3,4,5-trihydroxybenzoyl)oxyethyl]-2-[3,4,5-trihydroxy-6-(hydroxymethyl)oxan-2-yl]oxy-3,4-dihydro-2H-pyran-5-carboxylate"	0.719	MS2 matched	541.14966	0.703	1.06594443333333	0.197227633333333	1.34788348887223	0.0017562	0.013409	0.18503	-2.4342
229	Methyl hexadecanoate	0.855	MS2 matched	315.25406	9.923	0.0408630966666667	0.12925998	1.38854740806115	0.00023083	0.0043989	3.1632	1.6614
233	"N,N-Dimethylguanosine"	0.784	MS2 matched	310.11664	3.011	0.0101743233333333	0.0179432033333333	1.39082840446273	0.00021507	0.0043989	1.7636	0.8185
239	N-Fructosyl pyroglutamate	0.879	MS2 matched	290.08908	0.698	1.00940123333333	2.24833836666667	1.38539415581241	0.00045423	0.0065864	2.2274	1.1554
244	NP-000062(6)	0.799	MS2 matched	563.1402	5.858	0.0580667466666667	0.0359812266666667	1.26825406032786	0.01011	0.044954	0.61965	-0.69047
247	Orotic acid	0.723	MS2 matched	155.08171	0.801	0.0416337233333333	0.0116046033333333	1.36859691181345	0.00032056	0.0054823	0.27873	-1.8431
249	Palmitoleic acid	0.858	MS2 matched	253.21671	11.802	1.20891076666667	2.08923016666667	1.19882648192975	0.040993	0.1144	1.7282	0.78926
250	PE 36:3	0.802	MS2 matched	740.52515	14.154	0.0406993733333333	0.0258609	1.27903885009637	0.0063382	0.031316	0.63541	-0.65423
254	Phenylalanine	0.885	MS2 matched	164.07159	2.228	1.15346813333333	0.458525133333333	1.37221186035361	0.00022836	0.0043989	0.39752	-1.3309
255	Phenylpyruvic acid	0.919	MS2 matched	163.03857	4.617	0.137733386666667	0.08978587	1.26239912441257	0.0093991	0.043236	0.65188	-0.61732
257	Phthalic acid	0.725	MS2 matched	165.01897	3.388	0.0463302533333333	0.0260149633333333	1.3019980642651	0.00446	0.023424	0.56151	-0.83261
261	PI 36:5	0.839	MS2 matched	855.50446	13.554	0.0449367163333333	0.005573547	1.39175425076713	2.561e-05	0.0021352	0.12403	-3.0112
263	Pipecolic acid	0.86	MS2 matched	128.07098	0.762	0.00915727966666667	0.0613845076666667	1.39356782700999	0.0001866	0.0043989	6.7034	2.7449
265	Poricoic acid A	0.704	MS2 matched	497.32208	11.209	0.0968169866666667	0.363433483333333	1.3985444498402	5.4345e-06	0.00090621	3.7538	1.9084
266	Pristimerin	0.709	MS2 matched	463.2858	12.03	0.122035596666667	0.06128612	1.31374673469242	0.0040093	0.022285	0.5022	-0.99367
270	Pyrrole-2-carboxylic acid	0.79	MS2 matched	110.02369	4.682	0.06543463	0.124452553333333	1.36733328090106	0.001712	0.013409	1.9019	0.92747
272	Quillaic acid	0.808	MS2 matched	485.33112	6.916	0.0183592	0.215086496666667	1.31509349309625	0.0029519	0.018752	11.715	3.5503
273	Raffinose	0.938	MS2 matched	549.16791	0.686	48.7081533333333	26.20863	1.35653707431922	0.0007889	0.0087501	0.53807	-0.89412
275	Rhoifolin	0.845	MS2 matched	577.1571	5.492	0.159811903333333	0.0858809733333333	1.33669615043483	0.0018238	0.013516	0.53739	-0.89596
276	Salicylic acid	0.926	MS2 matched	137.0238	3.581	0.2001028	0.5653889	1.28678315328886	0.0060583	0.030383	2.8255	1.4985
277	Salicylic acid glucoside	0.808	MS2 matched	299.07742	2.658	0.01783862	0.0489061833333333	1.39050163700746	0.00014212	0.0041216	2.7416	1.455
278	Sebacic acid	0.861	MS2 matched	201.11179	6.666	0.0990437733333333	0.175854583333333	1.37256860674787	0.0014896	0.012568	1.7755	0.82824
279	Secoisolariciresinol	0.76	MS2 matched	361.16229	4.981	0.0216830073333333	0.004874938	1.39168654378328	3.6349e-05	0.002409	0.22483	-2.1531
281	Soyasaponin Ba	0.803	MS2 matched	957.51038	8.56	0.0003140412	0.4023985204	1.37298247590682	0.0011378	0.010999	1281.4	10.323
284	Stenophylline A	0.842	MS2 matched	371.09897	2.928	0.020256582	0.00578983566666667	1.37065238613009	0.0005896	0.0074201	0.28582	-1.8068
285	Steviolbioside	0.789	MS2 matched	641.31537	11.169	0.696430856666667	0.07963633	1.34360647199884	0.0024176	0.015966	0.11435	-3.1285
288	Threonic acid	0.832	MS2 matched	135.02946	0.618	0.2022576	0.486707866666667	1.38022755573631	0.00083412	0.0088986	2.4064	1.2669
294	Tryptophan	0.931	MS2 matched	203.08183	2.961	0.621482366666667	0.381792833333333	1.33298621304753	0.0017972	0.013469	0.61433	-0.70292
299	Vitexin	0.938	MS2 matched	431.09796	5.402	0.103678893333333	0.0590632766666667	1.29040002319348	0.0099124	0.044673	0.56968	-0.81179
300	Volemitol	0.752	MS2 matched	211.0835	0.624	0.3519412	0.143938433333333	1.37284509580742	0.00019383	0.0043989	0.40898	-1.2899
301	Wogonin	0.899	MS2 matched	283.06223	8.365	0.04092419	0.31269451	1.39144886172327	0.00021856	0.0043989	7.6408	2.9337
303	Xanthosine	0.874	MS2 matched	283.06726	2.278	0.0194843	0.06294503	1.39248493458275	0.00017955	0.0043989	3.2306	1.6918
306	"(15Z)-9,12,13-Trihydroxy-15-octadecenoic acid"	0.849	MS2 matched	353.22922	7.337	1.7716519	4.73658193333333	1.23095245577915	0.024268	0.083423	2.6735	1.4188
308	"(1R,4aS,5R,8aS)-5-(5-hydroxy-3-methylpentyl)-1,4a-dimethyl-6-methylidene-3,4,5,7,8,8a-hexahydro-2H-naphthalene-1-carboxylic acid"	0.73	MS2 matched	323.25623	10.624	1.10127236666667	0.212468766666667	1.39567151968519	1.6435e-06	0.00082007	0.19293	-2.3738
310	"(2E,4E)-N-(2-Methylpropyl)dodeca-2,4-dienamide"	0.711	MS2 matched	252.23253	10.229	0.2778671	0.637699766666667	1.3753744507898	0.0010752	0.010546	2.295	1.1985
312	"(2R)-1-(5-Hydroxy-3-methylpentyl)-2,5,5,8a-tetramethyldecahydro-2-naphthalenol"	0.747	MS2 matched	293.28131	11.638	0.369701666666667	1.1513329	1.20351963127257	0.03689	0.1084	3.1142	1.6389
314	(2S)‐2‐(2‐aminoacetamido)‐3‐(4‐cyanophenyl)‐N‐(9H‐fluoren‐2‐yl)propanamide	0.821	MS2 matched	433.16522	3.395	0.296122166666667	0.122170333333333	1.13231529076991	0.044243	0.11737	0.41257	-1.2773
315	(2S)-2-Azaniumyl-5-(ethylamino)-5-oxopentanoate	0.853	MS2 matched	175.1066	0.762	1.6685518	0.315219066666667	1.25013269310001	0.012564	0.052568	0.18892	-2.4042
319	"(5-Benzoyloxy-4,6-dihydroxy-3-methoxycyclohexen-1-yl)methyl benzoate"	0.737	MS2 matched	421.12762	2.131	0.0942855233333333	0.0336458066666667	1.25174832289501	0.013754	0.055243	0.35685	-1.4866
322	(S)-2-(Pyrrolidin-2-yl)acetic acid	0.812	MS2 matched	130.09628	0.787	2.65305933333333	5.4442	1.26928545460512	0.016628	0.063017	2.052	1.0371
327	"[3-[(1Z,9Z)-Octadeca-1,9-dienoxy]-2-octadecanoyloxypropyl] 2-(trimethylazaniumyl)ethyl phosphate"	0.821	MS2 matched	284.29578	11.685	24.74115	55.1703566666667	1.19831486191914	0.03202	0.0985	2.2299	1.157
328	"[3-Hydroxy-1-(4-methoxy-7-oxofuro[3,2-g]chromen-9-yl)oxy-3-methylbutan-2-yl] (E)-2-methylbut-2-enoate"	0.788	MS2 matched	455.11395	0.606	1.16002086666667	0.606363066666667	1.16167542505999	0.03391	0.10234	0.52272	-0.9359
331	1-(3-Aminophenyl)ethanone	0.754	MS2 matched	136.07446	3.049	0.220655833333333	0.464046833333333	1.2056591949174	0.034261	0.10247	2.103	1.0725
337	"13-Hydroxy-7,14-labdadien-6-one"	0.77	MS2 matched	305.24512	10.358	0.38246861	0.10858041	1.18021252611102	0.027895	0.09107	0.28389	-1.8166
339	"14-(Hydroxymethyl)-5,9-dimethyltetracyclo[11.2.1.0~1,10~.0~4,9~]hexadecan-5-ol"	0.846	MS2 matched	293.2453	10.412	0.5364867	0.276851333333333	1.13947196663332	0.040785	0.1143	0.51605	-0.95443
347	"2-(((R)-2,3-Dihydroxypropyl)phosphoryloxy)-N,N,N-trimethylethanaminium"	0.927	MS2 matched	258.11014	0.584	0.62239297	0.0372550266666667	1.34776634612292	0.0015273	0.012576	0.059858	-4.0623
348	"2-(4-Hydroxyphenyl)ethyl (1S,4aR,7aR)-4a-hydroxy-7-methyl-5-oxo-1-[(2S,3R,4S,5S,6R)-3,4,5-trihydroxy-6-(hydroxymethyl)oxan-2-yl]oxy-1,6,7,7a-tetrahydrocyclopenta[c]pyran-4-carboxylate"	0.767	MS2 matched	533.15527	3.253	0.0169548566666667	0.04533939	1.38897955455097	0.00028578	0.0050162	2.6741	1.4191
349	"2-(Hydroxymethyl)-6-[5-[3-(hydroxymethyl)-5-(3-hydroxypropyl)-7-methoxy-2,3-dihydro-1-benzofuran-2-yl]-2-methoxyphenoxy]oxane-3,4,5-triol"	0.838	MS2 matched	545.19684	4.321	0.4945272	0.2658724	1.35699871839437	0.00072744	0.0086643	0.53763	-0.89532
350	"2,2,6,6-Tetramethyl-4-piperidone"	0.723	MS2 matched	156.13608	10.891	0.180930333333333	0.456036166666667	1.24657865569482	0.013641	0.055243	2.5205	1.3337
357	"2-[(2R,8R,8aS)-2,4,4,7,8a-Pentamethylspiro[2,3,4a,5-tetrahydro-1H-naphthalene-8,5-oxolane]-2-yl]acetic acid"	0.724	MS2 matched	343.21967	10.032	0.0764185233333333	0.128827116666667	1.17100846752502	0.038902	0.11136	1.6858	0.75344
358	"2-[1-[1-Hydroxy-10,13-dimethyl-3-[3,4,5-trihydroxy-6-[[3,4,5-trihydroxy-6-(hydroxymethyl)oxan-2-yl]oxymethyl]oxan-2-yl]oxy-2,3,4,7,8,9,11,12,14,15,16,17-dodecahydro-1H-cyclopenta[a]phenanthren-17-yl]ethyl]-4,5-dimethyl-2,3-dihydropyran-6-one"	0.74	MS2 matched	789.38922	10.238	1.4776387	0.356443	1.16473468825226	0.035572	0.10545	0.24122	-2.0516
365	2-Hydroxycinnamic acid	0.728	MS2 matched	165.05347	0.796	0.136204843333333	0.07976386	1.12019463592917	0.046912	0.12271	0.58562	-0.77197
367	2-Methoxy-4-pentadecylbenzoic acid	0.726	MS2 matched	363.28677	12.223	0.246138876666667	1.06603895333333	1.34737901513883	0.0026031	0.016857	4.331	2.1147
368	"2-Methyl-3-[(2S,3R,4S,5S,6R)-3,4,5-trihydroxy-6-(hydroxymethyl)oxan-2-yl]oxypyran-4-one"	0.724	MS2 matched	311.07153	2.092	0.307942766666667	0.156536033333333	1.3571210467326	0.00076558	0.0087501	0.50833	-0.97617
380	3-n-Butylphathlide	0.701	MS2 matched	191.10468	5.23	0.0469045666666667	0.1268787	1.28480486780241	0.01415	0.055847	2.705	1.4356
383	"4-(1,3-Benzodioxol-5-ylmethyl)-3-[(3,4-dimethoxyphenyl)methyl]oxolan-2-one"	0.788	MS2 matched	393.13412	1.088	0.0823482676666667	0.014809904	1.34285628285808	0.001671	0.013409	0.17984	-2.4752
385	"4-[4-(beta-D-Glucopyranosyloxy)-2-hydroxy-2,6,6-trimethylcyclohexylidene]-3-buten-2-one"	0.816	MS2 matched	409.1828	4.186	0.112994193333333	0.04092638	1.17905906763966	0.030177	0.095395	0.3622	-1.4651
388	4-Cyclopropyl-6-methyl-2-pyrimidinamine	0.762	MS2 matched	150.10046	1.038	0.008912614	0.138794632333333	1.17083586027013	0.037562	0.10988	15.573	3.961
402	"5H-Pyrido[4,3-b]indole"	0.916	MS2 matched	169.07477	4.116	0.09269892	0.341089806666667	1.38372988230377	0.00054293	0.0071007	3.6795	1.8795
403	5-Hydroxy-2-[2-methyl-3-(trifluoromethyl)anilino]pyridine-3-carboxylic acid	0.776	MS2 matched	313.07779	4.265	0.0659231833333333	0.126004266666667	1.28614303143815	0.01356	0.055243	1.9114	0.93461
414	6-O-P-Coumaroylgenipin gentiobioside	0.777	MS2 matched	719.21417	4.52	0.156368533333333	0.03208792	1.15778981786893	0.038077	0.11042	0.20521	-2.2848
421	8-Hydroxypinoresinol 4-glucoside	0.809	MS2 matched	559.17377	3.767	0.0260334566666667	0.03954538	1.20145924376378	0.038376	0.11081	1.519	0.60314
428	"alpha-D-Glucopyranoside, 4-O-[(2E)-1-oxo-3-phenyl-2-propen-1-yl]-beta-D-fructofuranosyl"	0.704	MS2 matched	495.1496	4.765	0.0849971063333333	0.00943712466666667	1.27668287064042	0.0095864	0.043795	0.11103	-3.171
437	Auraptene	0.754	MS2 matched	321.13803	4.491	0.0371838666666667	0.0604337866666667	1.24152478199942	0.0237	0.082332	1.6253	0.70068
443	Betaine	0.943	MS2 matched	118.08416	0.615	0.10233872	0.443335903333333	1.39593501980679	2.5069e-06	0.00082007	4.332	2.115
446	Biosone	0.718	MS2 matched	469.33743	4.413	0.0283996266666667	0.0467689833333333	1.26594208408785	0.013037	0.053814	1.6468	0.71968
448	Bruceine D	0.729	MS2 matched	433.13019	2.442	0.09331349	0.0238373766666667	1.28499293762239	0.0088426	0.041245	0.25545	-1.9689
450	Bullatine A	0.791	MS2 matched	344.25461	10.414	0.201472066666667	0.3407759	1.27957037949032	0.015886	0.061247	1.6914	0.75824
451	Camellimidazole D	0.713	MS2 matched	224.15048	1.818	0.00461046	0.0429103696666667	1.38856474200866	2.4867e-05	0.0021352	9.3072	3.2183
457	Cinnamamide	0.715	MS2 matched	148.07468	3.11	0.0296247133333333	0.247046823333333	1.3908354208464	0.00027768	0.0050057	8.3392	3.0599
458	cis-Caffeic acid	0.7	MS2 matched	163.03687	11.77	1.10983523333333	0.694229666666667	1.28490598855132	0.010824	0.047186	0.62553	-0.67686
463	Cyclic cmp	0.835	MS2 matched	306.27884	13.855	0.106193196666667	0.37679649	1.35241370030587	0.001759	0.013409	3.5482	1.8271
470	Dehydroepivincamine	0.731	MS2 matched	353.18298	2.75	0.371644766666667	0.983517033333333	1.27736680501131	0.012602	0.052568	2.6464	1.404
475	Dicyclohexylamine	0.939	MS2 matched	182.18797	4.721	0.1629841	0.2447263	1.12836569674993	0.044345	0.11737	1.5015	0.58644
484	Diphenyl phosphate	0.714	MS2 matched	251.04997	10.86	0.0561631733333333	0.135480906666667	1.19517070715753	0.026478	0.08836	2.4123	1.2704
486	Dropropizine	0.755	MS2 matched	237.15982	2.404	0.03510862	0.166010246666667	1.38409610495581	0.00022153	0.0043989	4.7285	2.2414
493	Fenamiphos sulfone	0.712	MS2 matched	336.10278	3.171	0.0358788533333333	0.0792055233333333	1.29933456044138	0.011023	0.047741	2.2076	1.1425
502	gamma-Glu-leu	0.784	MS2 matched	261.1402	2.229	0.11187663	0.0184957633333333	1.33346223962055	0.0022541	0.015661	0.16532	-2.5966
505	Ginsenoside Rh3	0.711	MS2 matched	605.44299	11.567	0.222801386666667	0.533003306666667	1.2294931983747	0.024006	0.082965	2.3923	1.2584
512	Harman	0.82	MS2 matched	183.08884	4.325	0.0850452433333333	0.162154436666667	1.28110669170594	0.013831	0.055243	1.9067	0.93107
530	Karakoline	0.758	MS2 matched	378.25967	8.144	0.05531849	0.177789616666667	1.34179926578091	0.0030074	0.018924	3.2139	1.6843
532	Kinetin	0.768	MS2 matched	216.08768	3.885	0.180348566666667	0.608479266666667	1.35930556709689	0.0022401	0.015661	3.3739	1.7544
537	Limocitrin	0.755	MS2 matched	347.0824	3.504	0.0279338833333333	0.18546268	1.39115080563556	0.00027069	0.0050057	6.6393	2.731
539	Linolenic acid ethyl ester	0.925	MS2 matched	307.26379	10.663	2.04609406666667	0.3378117	1.33912405669591	0.0020764	0.015054	0.1651	-2.5986
541	Lyalosidic acid	0.769	MS2 matched	513.18774	3.496	0.0331722433333333	0.01915455	1.12293771977059	0.042587	0.11572	0.57743	-0.79229
556	Mundulone	0.841	MS2 matched	435.18015	3.983	0.260334606666667	0.0659521566666667	1.31251733780294	0.0043102	0.022999	0.25334	-1.9809
557	Mundulone acetate	0.73	MS2 matched	477.19696	3.493	0.03673936	0.0731244933333333	1.29920942235033	0.0093319	0.043225	1.9904	0.99303
558	Myclobutanil	0.75	MS2 matched	289.12613	2.117	0.08796503	0.0437556033333333	1.30772603540317	0.0053992	0.027448	0.49742	-1.0075
567	N-[1-(4-Methoxy-6-oxopyran-2-yl)-2-methylpropyl]acetamide	0.706	MS2 matched	278.08917	5.593	0.04740288	0.0970492466666667	1.32903353723737	0.0067036	0.032877	2.0473	1.0337
569	Naadp	0.836	MS2 matched	745.21558	2.823	0.0308110366666667	0.005432706	1.21022934288307	0.023249	0.081616	0.17632	-2.5037
570	N-Acetylhistamine	0.743	MS2 matched	154.09613	1.069	0.237927833333333	0.9684543	1.34893577243799	0.003426	0.020468	4.0704	2.0252
571	Napelline	0.757	MS2 matched	360.25061	8.972	0.07944241	0.174921616666667	1.19513943501113	0.043026	0.11572	2.2019	1.1387
572	N-Cyclohexylformamide	0.83	MS2 matched	128.10547	4.696	0.266406733333333	0.405318833333333	1.15027505580106	0.03987	0.11221	1.5214	0.60543
579	n-Oleoylethanolamine	0.799	MS2 matched	326.30301	11.072	0.2114172	0.620489633333333	1.31709104980277	0.0087465	0.041084	2.9349	1.5533
581	Nor-Dentatin	0.703	MS2 matched	335.11948	4.833	0.138476066666667	0.4552627	1.38431066118675	0.00050518	0.0068767	3.2877	1.7171
583	Octadecanamide	0.817	MS2 matched	284.2962	11.564	17.668458	48.4132756666667	1.32144477340833	0.0047917	0.024776	2.7401	1.4542
585	Oroxylin A	0.904	MS2 matched	285.07437	7.565	0.07146151	0.371095346666667	1.35514138108716	0.0022183	0.015661	5.1929	2.3766
586	Oxalicine B	0.753	MS2 matched	542.2077	5.018	0.451164166666667	0.229681966666667	1.24628389943776	0.01307	0.053814	0.50909	-0.97401
587	Palatinose	0.926	MS2 matched	360.15067	0.648	25.602471	9.13167866666667	1.15382203380483	0.038777	0.11136	0.35667	-1.4873
591	Phenethyl sophoroside	0.852	MS2 matched	469.16663	4.027	0.0574551233333333	0.0267928466666667	1.21404641163608	0.020817	0.075053	0.46633	-1.1006
594	Phosphorylcholine	0.919	MS2 matched	184.07153	0.594	0.7151108	0.2881803	1.20147402506889	0.024389	0.083423	0.40299	-1.3112
602	Polygalatenoside A	0.717	MS2 matched	453.13644	1.882	0.09600607	0.0360058766666667	1.19407716543578	0.02799	0.09107	0.37504	-1.4149
604	Pregabalin	0.74	MS2 matched	160.13335	2.562	0.0118979166666667	0.0397411933333333	1.35611904782631	0.0023674	0.01596	3.3402	1.7399
607	Pyrrole	0.86	MS2 matched	68.04831	0.768	0.0402855	0.0805990933333333	1.3855093554548	0.00046606	0.006614	2.0007	1.0005
609	Radiclonic acid	0.711	MS2 matched	343.26181	11.878	0.06069838	0.146006346666667	1.22752999606253	0.023124	0.081606	2.4054	1.2663
614	Seneciphylline	0.711	MS2 matched	334.1579	4.159	0.004468035	0.0206329756666667	1.34670009302538	0.0040759	0.022468	4.6179	2.2072
618	"Solasodine base + 2H, 1O, O-Hex-Hex-Hex"	0.845	MS2 matched	918.50885	7.752	0.0132010503333333	1.080521913	1.3463323567934	0.0012049	0.011319	81.851	6.3549
621	Sucrose	0.818	MS2 matched	365.10364	4.04	0.401067556666667	0.106762946666667	1.28129715825319	0.0087154	0.041084	0.2662	-1.9094
626	Thymine	0.865	MS2 matched	127.04932	1.98	0.211243186666667	0.03564	1.18859192407032	0.029221	0.093703	0.16872	-2.5673
628	Trehalose	0.773	MS2 matched	365.1055	3.47	0.918748	0.171383466666667	1.38651352462188	3.6547e-05	0.002409	0.18654	-2.4224
638	Tuberostemonine	0.833	MS2 matched	376.24469	5.108	0.00566361133333333	0.022943251	1.37171986711372	0.0014073	0.012358	4.051	2.0183
642	"US10376502, Entry 13"	0.748	MS2 matched	443.3515	10.906	0.975695833333333	1.99180363333333	1.23508284781163	0.026879	0.089196	2.0414	1.0296

## Sheet: C
Supplementary Table 3C: Significantly different metabolites of P. heterophylla beteween Jurong and Zherong
id	MS2.name	MS2.score	type	mzmed	rtmed	Mean F2	Mean J1	VIP	P_VALUE	Q_VALUE	FOLD_CHANGE	LOG_FOLDCHANGE
1	(-)-Podophyllotoxin	0.834	MS2 matched	459.12411	4.269	0.0146237066666667	0.02763916	1.3510913944036	0.004171	0.02208	1.89	0.9184
4	"(2E,4E)-12-[(10E,12E)-13-Carboxy-3-hydroxy-2-(hydroxymethyl)-8,10,12-trimethyltrideca-10,12-dienoyl]oxy-13-(hydroxymethyl)-3,5,7-trimethyltetradeca-2,4-dienedioic acid"	0.805	MS2 matched	665.38953	11.614	0.16831052	0.0402008666666667	1.34754103132651	0.0017948	0.014423	0.23885	-2.0658
8	"(2S,3S,4S,5R,6R)-6-[[(3S,6aR,6bS,8aS,14bR)-8a-carboxy-4,4,6a,6b,11,11,14b-heptamethyl-1,2,3,4a,5,6,7,8,9,10,12,12a,14,14a-tetradecahydropicen-3-yl]oxy]-3-hydroxy-5-[(2S,3R,4S,5S,6R)-3,4,5-trihydroxy-6-(hydroxymethyl)oxan-2-yl]oxy-4-[(2S,3R,4R,5R,6S)-3,4,5-trihydroxy-6-methyloxan-2-yl]oxyoxane-2-carboxylic acid"	0.754	MS2 matched	939.49652	8.631	0.29854008	0.0431241533333333	1.27462124705496	0.014198	0.050373	0.14445	-2.7914
9	"(3beta,5xi,9xi,18xi)-22-Hydroxyolean-12-en-3-yl O--6-deoxyhexopyranosyl-(1->2)-O-pentopyranosyl-(1->2)-hexopyranosiduronic acid"	0.708	MS2 matched	895.50879	10.885	0.014311496	0.00423144433333333	1.38266090314447	0.00061433	0.0074501	0.29567	-1.758
10	"(3S)-5-[(1R,2R,8aS)-2-hydroxy-2,5,5,8a-tetramethyl-3,4,4a,6,7,8-hexahydro-1H-naphthalen-1-yl]-3-methylpentanoic acid"	0.758	MS2 matched	323.25775	11.052	0.0843305466666667	0.29837972	1.29196474167005	0.016049	0.055274	3.5382	1.823
11	"(4-Hydroxy-2,5,5,9-tetramethylcycloundeca-2,9-dien-1-yl) 4-hydroxybenzoate"	0.713	MS2 matched	357.21133	3.997	0.01241551	0.0329322733333333	1.39433156207003	0.00035128	0.0061052	2.6525	1.4074
12	"(9Z,15Z)-12,13-Dihydroxyoctadeca-9,15-dienoate"	0.85	MS2 matched	311.22055	10.583	0.06260154	0.122654283333333	1.39488997489781	0.00027299	0.0057789	1.9593	0.97033
18	"12,13-Dihydroxyoctadec-9-enoic acid"	0.828	MS2 matched	313.23636	9.32	0.0539642966666667	0.176626213333333	1.39117820442042	0.00051037	0.0072429	3.273	1.7106
20	13-HoTrE	0.837	MS2 matched	293.21185	10.393	3.607262	10.2766636666667	1.39734232639618	0.00030024	0.0060552	2.8489	1.5104
22	"16-Hydroxy-9-oxooctadeca-10,12,14-trienoic acid"	0.702	MS2 matched	307.19156	8.751	0.0329126733333333	0.12601607	1.3987716031063	0.0002693	0.0057789	3.8288	1.9369
23	16-Hydroxyhexadecanoic acid	0.77	MS2 matched	271.22684	10.36	0.202083566666667	0.599801566666667	1.35216328506898	0.0024745	0.017719	2.9681	1.5695
24	1-Carboxycyclohexaneacetic Acid	0.801	MS2 matched	185.08125	4.175	0.0357059066666667	0.08065502	1.37510322362113	0.0013846	0.012174	2.2589	1.1756
30	"2,5-Dihydroxybenzoic acid"	0.826	MS2 matched	153.02003	2.309	0.0217565	0.0400495566666667	1.19721999655205	0.027774	0.082945	1.8408	0.88034
31	"2,6-Dihydroxy-4-methoxychalcone-4-O-neohesperid"	0.728	MS2 matched	593.18683	4.212	0.025259463	0.0103908976666667	1.34076000513641	0.0058152	0.027965	0.41137	-1.2815
34	2-Amino-3-methoxybenzoic acid	0.742	MS2 matched	166.04974	0.822	0.0363594433333333	0.0768194266666667	1.35229458713657	0.0034608	0.020562	2.1128	1.0791
37	2-Azaniumylethyl (2-hydroxy-3-octadec-9-enoyloxypropyl) phosphate	0.866	MS2 matched	478.29391	11.757	0.04351342	0.07529538	1.29096155160459	0.014645	0.051683	1.7304	0.7911
41	2-Hydroxy-4-methylvaleric acid	0.841	MS2 matched	131.07095	3.589	0.128585203333333	0.0418049966666667	1.34984509863392	0.0034622	0.020562	0.32512	-1.621
44	2-Oahsa	0.851	MS2 matched	563.49799	12.351	0.0623885	0.229577273333333	1.37215264843697	0.0022972	0.017025	3.6798	1.8796
47	3-(4-Hydroxy-3-methoxyphenyl)propionic acid	0.918	MS2 matched	195.06734	4.725	2.24976733333333	12.084301	1.39402675699316	0.00053866	0.0073323	5.3714	2.4253
48	"3,4-Dihydroxybenzaldehyde"	0.908	MS2 matched	137.02354	3.399	0.676680066666667	0.3685643	1.36616924902606	0.0012859	0.011986	0.54467	-0.87656
50	"3-[2-O-(alpha-L-Rhamnopyranosyl)-beta-D-glucopyranosyloxy]-5,4-dihydroxy-7-[2-O-[(E)-4-hydroxycinnamoyl]-beta-D-glucopyranosyloxy]flavone"	0.741	MS2 matched	901.2453	4.603	0.105787943333333	0.0532940933333333	1.38030141414256	0.00064409	0.0076716	0.50378	-0.98913
51	3-Amino-4-hydroxybenzoic acid	0.754	MS2 matched	152.03535	4.25	0.0860250366666667	0.132567756666667	1.32784929458522	0.0079209	0.03302	1.541	0.6239
54	3-Hydroxypyridine	0.802	MS2 matched	94.02877	3.724	0.0768015266666667	0.151453703333333	1.35549139284269	0.0035476	0.020662	1.972	0.97967
55	3-Hydroxysebacic acid	0.791	MS2 matched	217.10825	5.079	0.0622927066666667	0.191615716666667	1.38527166432741	0.00073694	0.0083311	3.0761	1.6211
58	3-Phosphoglycerate	0.889	MS2 matched	184.98463	0.59	0.013772184	0.00484551933333333	1.38999238445399	0.0001851	0.0055926	0.35183	-1.507
62	4-Guanidinobutyric acid	0.854	MS2 matched	144.07663	0.746	0.0153659166666667	0.0561150266666667	1.40424287040954	1.22e-05	0.0037836	3.6519	1.8687
63	"4-Hydroxy-5-[(2S,3R,4S,5S,6R)-3,4,5-trihydroxy-6-(hydroxymethyl)oxan-2-yl]oxy-1H-benzo[f][2]benzofuran-3-one"	0.705	MS2 matched	377.08331	0.683	3.2902041	0.8085444	1.38801158572538	0.00059995	0.0074455	0.24574	-2.0248
64	4-Hydroxybenzaldehyde	0.857	MS2 matched	121.02781	4.725	0.0385461333333333	0.09353053	1.36804541490337	0.0029439	0.019406	2.4265	1.2789
66	4-Hydroxyquinoline	0.933	MS2 matched	144.04414	3.611	0.0312442066666667	0.0527176633333333	1.32151592005968	0.0072557	0.031327	1.6873	0.7547
69	4-Pyridoxic acid	0.817	MS2 matched	182.04443	0.818	0.117878933333333	0.244709666666667	1.38656136763173	0.00067915	0.0078103	2.0759	1.0538
72	5-Deoxy-5-methylthioadenosine	0.918	MS2 matched	296.08105	4.321	0.0232576243333333	0.00794605433333333	1.38050440289587	0.00026861	0.0057789	0.34165	-1.5494
76	8-(2-Oxo-5-pent-2-enylcyclopent-3-en-1-yl)octanoic acid	0.729	MS2 matched	291.19684	11.329	0.01672843	0.0603022433333333	1.33184413477746	0.0075409	0.031961	3.6048	1.8499
77	8-[3-(3-Oxooct-1-enyl)oxiran-2-yl]octanoic acid	0.804	MS2 matched	309.20673	8.818	0.3507983	1.039884	1.39505683023028	0.00053136	0.0073323	2.9643	1.5677
79	"8-hydroxyoctadeca-9,12,15-trienoic acid"	0.823	MS2 matched	293.21228	10.075	0.490456	0.7639436	1.29075125768161	0.0072342	0.031327	1.5576	0.63934
80	8-Prenylnaringenin	0.796	MS2 matched	339.12897	0.833	0.3806394	0.169952766666667	1.36737249378303	0.0007988	0.0087344	0.44649	-1.1633
83	"9,10-Dihydroxy-8-oxooctadec-12-enoic acid"	0.756	MS2 matched	327.21777	8.47	0.1029446	0.2508043	1.3764578841492	0.0016464	0.013901	2.4363	1.2847
84	"9,10-Epoxystearic acid"	0.904	MS2 matched	297.24277	10.596	0.3749281	1.58627066666667	1.39273310159005	0.00060114	0.0074455	4.2309	2.081
85	"9,12,13-Trihydroxyoctadec-10-enoic acid"	0.72	MS2 matched	329.23392	11.905	0.0238253133333333	0.0998333166666667	1.25993744794493	0.022096	0.06952	4.1902	2.067
87	9-Hexadecenoic acid	0.858	MS2 matched	253.21747	11.698	0.557445733333333	1.0012303	1.28894884103039	0.013039	0.046894	1.7961	0.84487
88	9-HOTrE	0.856	MS2 matched	293.21118	10.02	0.5159601	0.9209836	1.32632567682285	0.0088985	0.035741	1.785	0.83592
90	"9-Hydroperoxyoctadeca-10,12-dienoic acid"	0.883	MS2 matched	311.2215	8.672	0.126531266666667	0.2835733	1.33123253709224	0.0071614	0.031327	2.2411	1.1642
93	9-Oxo-11-(3-pentyloxiran-2-YL)undec-10-enoic acid	0.825	MS2 matched	309.20633	9.92	0.1324037	0.444031733333333	1.39612292396674	0.00042217	0.0065486	3.3536	1.7457
96	Acetaminophen	0.775	MS2 matched	150.05656	4.781	0.00833292266666667	0.0172725803333333	1.35893152972746	0.0037698	0.02113	2.0728	1.0516
100	"Adenosine 2,3-cyclic phosphate"	0.787	MS2 matched	328.04709	2.388	0.0127130843333333	0.00752108233333333	1.29364076276246	0.006783	0.030778	0.5916	-0.7573
101	Adenosine monophosphate	0.914	MS2 matched	346.05356	0.812	0.0707441833333333	0.0446169733333333	1.28280285052631	0.010078	0.038633	0.63068	-0.66502
103	alpha-Chaconine	0.756	MS2 matched	850.48694	8.517	4.434983e-05	0.2481273	1.36813659763863	0.002282	0.017025	5594.8	12.45
104	Amatain	0.711	MS2 matched	715.3681	11.511	0.0385810933333333	0.01623115	1.34869018178725	0.0027762	0.018704	0.4207	-1.2491
106	Apigenin	0.922	MS2 matched	269.04443	7.243	0.130219793333333	0.08586511	1.37849969695212	0.00031774	0.0060552	0.65939	-0.6008
119	Camelliaside B	0.776	MS2 matched	725.19183	4.438	0.05438578	0.01698615	1.337349670249	0.0047545	0.024583	0.31233	-1.6789
121	Chrysin	0.891	MS2 matched	253.0498	8.348	0.0319404883333333	0.009690451	1.38748436054086	0.00038444	0.0061052	0.30339	-1.7208
125	Coniferyl aldehyde	0.863	MS2 matched	177.0542	5.31	0.0423532366666667	0.0193968533333333	1.39995441192584	4.5381e-05	0.0037836	0.45798	-1.1266
128	Cyanidin 3-(2G-glucosylrutinoside)	0.856	MS2 matched	755.20667	4.353	0.07064282	0.0346511866666667	1.17199053801269	0.038177	0.1061	0.49051	-1.0276
130	Daidzein	0.86	MS2 matched	253.04922	8.488	0.0291636563333333	0.0106015363333333	1.38553748790012	0.00016609	0.0055926	0.36352	-1.4599
134	Dehydrotumulosic acid	0.79	MS2 matched	483.34564	13.518	0.0228310396666667	0.009063395	1.25668906015023	0.020624	0.066455	0.39698	-1.3329
137	Dinoprost	0.71	MS2 matched	357.2627	9.09	0.02027025	0.107949753333333	1.26981931080234	0.021067	0.067493	5.3255	2.4129
140	Docosanol	0.785	MS2 matched	325.34473	13.293	0.0738896166666667	0.0308176466666667	1.33976319521625	0.0035755	0.020662	0.41708	-1.2616
142	Dronedarone	0.801	MS2 matched	555.2821	11.193	0.12968942	0.0746518666666667	1.28142694588328	0.011656	0.043434	0.57562	-0.79681
145	Ethyl caffeate	0.748	MS2 matched	207.06651	6.528	0.0425388866666667	0.00837854066666667	1.40931698451356	2.3032e-05	0.0037836	0.19696	-2.344
147	FA 18:1;2O	0.874	MS2 matched	313.23712	8.784	0.0407190866666667	0.1159234	1.36648046433561	0.0031634	0.019906	2.8469	1.5094
153	FA 20:0;2O	0.769	MS2 matched	327.28928	11.898	0.04012593	0.142774576666667	1.35829622485764	0.0035934	0.020662	3.5582	1.8311
155	FA 20:3	0.86	MS2 matched	305.24844	12.061	0.1478004	0.0786264166666667	1.33813403209268	0.0044637	0.023443	0.53198	-0.91056
156	FA 22:1;2O	0.946	MS2 matched	369.29837	11.927	0.1816246	0.564522666666667	1.34703985114971	0.0039891	0.0217	3.1082	1.6361
163	FA 28:7	0.719	MS2 matched	409.31894	9.161	0.00596726433333333	0.026746816	1.40161364538627	7.6339e-05	0.0054461	4.4823	2.1642
165	Ferulic acid	0.862	MS2 matched	193.04945	4.827	0.09789141	0.171793383333333	1.33546186340228	0.0054193	0.026775	1.7549	0.81142
166	Fraxetin	0.713	MS2 matched	207.03059	4.491	0.0691835226	0.00396293866666667	1.3976733145446	8.9816e-05	0.0054461	0.057282	-4.1258
169	gamma-Aminobutyrate	0.831	MS2 matched	171.00517	0.605	0.11647917	0.0266486533333333	1.39745448613044	0.00012554	0.0055926	0.22878	-2.1279
170	gamma-Linolenic acid	0.848	MS2 matched	277.2168	10.516	0.0686171866666667	0.25378872	1.40475463676199	2.7217e-05	0.0037836	3.6986	1.887
173	Ginsenoside F1	0.767	MS2 matched	637.41998	14.212	0.074087052	0.028860653	1.26792957797089	0.021149	0.067493	0.38955	-1.3601
174	Ginsenoside Rg2	0.785	MS2 matched	783.49115	13.069	0.0424236433333333	0.02797529	1.14590727157623	0.035759	0.10106	0.65943	-0.60072
176	Ginsenoside-Rg1	0.744	MS2 matched	845.49872	11.531	0.04365802	0.0243546766666667	1.31453475836847	0.004929	0.024906	0.55785	-0.84205
182	Gly-Pro	0.853	MS2 matched	173.08109	5.044	0.1590384	0.363760666666667	1.37627501305021	0.0013027	0.011986	2.2873	1.1936
189	Hexadecanedioic acid	0.858	MS2 matched	285.20435	10.238	0.0320345566666667	0.0580345466666667	1.37714409379145	0.0011789	0.011396	1.8116	0.85728
192	Histidine	0.942	MS2 matched	154.06245	0.611	0.200954553333333	0.07607052	1.37923033424747	0.00066324	0.0077611	0.37855	-1.4015
193	Humantenine	0.827	MS2 matched	353.186	10.385	0.0611678233333333	0.224735803333333	1.40007623551723	0.000218	0.0055926	3.6741	1.8774
196	Hydron;benzoate	0.914	MS2 matched	121.02894	4.153	0.574473533333333	0.271329066666667	1.38520347155258	0.00035219	0.0061052	0.47231	-1.0822
197	Hydron;pyridine-3-carboxylate	0.905	MS2 matched	122.02415	0.82	0.03641438	0.0701787233333333	1.36167781022166	0.0029676	0.019406	1.9272	0.94653
198	Hydron;tetradecyl sulfate	0.887	MS2 matched	293.17749	11.896	2.99272133333333	5.81066566666667	1.29022263185444	0.012202	0.044943	1.9416	0.95725
199	Indole-3-acetic acid	0.758	MS2 matched	174.0545	4.934	0.0138180233333333	0.0267526233333333	1.38038091089829	0.00081635	0.0087823	1.9361	0.95313
200	Isorhamnetin-3-O-galactoside-6-rhamnoside	0.847	MS2 matched	623.15912	3.931	0.00760685933333333	0.01684129	1.36046895568724	0.0026482	0.0184	2.214	1.1466
202	Kaempferol-3-O-glucoside-6-p-coumaroyl	0.743	MS2 matched	593.12714	4.599	0.06723107	0.0385508866666667	1.25274464394997	0.025196	0.077447	0.57341	-0.80236
205	Lactose	0.732	MS2 matched	387.11533	0.689	77.3699133333333	37.3707433333333	1.37123994344991	0.0013724	0.012174	0.48301	-1.0499
206	Lamuran	0.797	MS2 matched	351.1712	10.395	0.0388733	0.116624726666667	1.37577138910548	0.0013871	0.012174	3.0001	1.585
207	Lauryl sulfate	0.929	MS2 matched	265.14685	11.893	2.25298466666667	5.80939133333333	1.39400246937144	0.00057639	0.0074455	2.5785	1.3665
209	Leucine	0.847	MS2 matched	130.08754	0.844	0.4866973	0.193677733333333	1.34391342102141	0.0017889	0.014423	0.39794	-1.3294
210	Leucoside	0.716	MS2 matched	579.13782	4.964	0.0591475233333333	0.0298830433333333	1.2954709552858	0.0060837	0.028779	0.50523	-0.98499
212	Licoricesaponin G2	0.702	MS2 matched	837.39294	8.189	0.0305148866666667	0.0480445566666667	1.23081690203449	0.029017	0.085261	1.5745	0.65486
214	Lithocholic acid	0.805	MS2 matched	375.28656	12.668	0.00756482666666667	0.0290325596666667	1.36412844071753	0.0028753	0.019178	3.8378	1.9403
215	L-Lactic acid	0.81	MS2 matched	89.02306	0.74	0.6533	0.2639133	1.36275647356277	0.0020313	0.015939	0.40397	-1.3077
217	Loganin	0.759	MS2 matched	389.14371	3.836	0.02540934	0.0141757133333333	1.39001672765581	0.00055711	0.0074318	0.55789	-0.84194
220	L-Threonine	0.839	MS2 matched	118.04939	0.624	0.174236896666667	0.07498929	1.39310843921319	0.00024974	0.0057789	0.43039	-1.2163
222	Madecassic acid	0.812	MS2 matched	503.33563	12.29	0.126529	0.235418366666667	1.34649299597775	0.0027139	0.018661	1.8606	0.89576
223	Maslinic acid	0.866	MS2 matched	471.34647	13.756	0.109885403333333	0.0591232633333333	1.24111315825816	0.017343	0.058129	0.53804	-0.8942
224	Mecoprop	0.706	MS2 matched	213.03072	5.712	0.0169175433333333	0.0463840733333333	1.34038331136603	0.0024716	0.017719	2.7418	1.4551
227	"Methyl (2S,3R,4S)-3-ethenyl-4-[2-(3,4,5-trihydroxybenzoyl)oxyethyl]-2-[3,4,5-trihydroxy-6-(hydroxymethyl)oxan-2-yl]oxy-3,4-dihydro-2H-pyran-5-carboxylate"	0.719	MS2 matched	541.14966	0.703	1.06594443333333	0.1539394	1.37544105612102	0.0014513	0.012571	0.14442	-2.7917
229	Methyl hexadecanoate	0.855	MS2 matched	315.25406	9.923	0.0408630966666667	0.138378983333333	1.37566869255988	0.0014904	0.012745	3.3864	1.7598
234	Narcissin	0.743	MS2 matched	623.16089	6.038	0.00180793366666667	0.00449861033333333	1.20038648700287	0.021553	0.068133	2.4883	1.3151
235	Naringenin	0.868	MS2 matched	271.06134	6.778	0.101309899333333	0.016365778	1.39459572156494	0.00010934	0.0055926	0.16154	-2.63
236	Naringenin chalcone	0.889	MS2 matched	271.06143	6.71	0.0956087666666667	0.03309169	1.34898102783464	0.0037065	0.020951	0.34612	-1.5307
239	N-Fructosyl pyroglutamate	0.879	MS2 matched	290.08908	0.698	1.00940123333333	3.3075776	1.39847639260335	0.00019689	0.0055926	3.2768	1.7123
244	NP-000062(6)	0.799	MS2 matched	563.1402	5.858	0.0580667466666667	0.0250333533333333	1.36394487018739	0.0020948	0.01606	0.43111	-1.2139
245	Nystose	0.905	MS2 matched	711.2251	0.667	10.7192016666667	6.04897533333333	1.34144098923515	0.0041371	0.02208	0.56431	-0.82543
247	Orotic acid	0.723	MS2 matched	155.08171	0.801	0.0416337233333333	0.0252743533333333	1.34353063323626	0.0030812	0.019573	0.60706	-0.72008
249	Palmitoleic acid	0.858	MS2 matched	253.21671	11.802	1.20891076666667	2.4534732	1.3468081389454	0.0033582	0.020363	2.0295	1.0211
250	PE 36:3	0.802	MS2 matched	740.52515	14.154	0.0406993733333333	0.02389525	1.32460438590099	0.0040016	0.0217	0.58712	-0.76828
251	Pentadecanoic acid	0.861	MS2 matched	241.21497	12.002	0.931057566666667	1.45318573333333	1.31981569065221	0.0072799	0.031327	1.5608	0.64228
253	Phenylacetic acid	0.719	MS2 matched	135.04382	4.72	0.0954842666666667	0.2221054	1.35601332322751	0.0032869	0.020182	2.3261	1.2179
254	Phenylalanine	0.885	MS2 matched	164.07159	2.228	1.15346813333333	0.476165033333333	1.38643330122672	0.00036947	0.0061052	0.41281	-1.2764
256	Phosphatidylcholine lyso 18:2	0.738	MS2 matched	504.30542	11.239	0.0611570066666667	0.0958405566666667	1.31267083424995	0.010678	0.040466	1.5671	0.64812
257	Phthalic acid	0.725	MS2 matched	165.01897	3.388	0.0463302533333333	0.0701112133333333	1.2747176591945	0.015454	0.053969	1.5133	0.59769
261	PI 36:5	0.839	MS2 matched	855.50446	13.554	0.0449367163333333	0.00601344933333333	1.40173164729979	3.0911e-05	0.0037836	0.13382	-2.9016
263	Pipecolic acid	0.86	MS2 matched	128.07098	0.762	0.00915727966666667	0.080302636	1.40709516017211	4.0492e-05	0.0037836	8.7693	3.1325
265	Poricoic acid A	0.704	MS2 matched	497.32208	11.209	0.0968169866666667	0.251827256666667	1.39375846429566	0.00050085	0.0072429	2.6011	1.3791
266	Pristimerin	0.709	MS2 matched	463.2858	12.03	0.122035596666667	0.05076971	1.34516968039091	0.002197	0.016652	0.41602	-1.2653
272	Quillaic acid	0.808	MS2 matched	485.33112	6.916	0.0183592	0.18339453	1.40147232617957	0.00016854	0.0055926	9.9892	3.3204
273	Raffinose	0.938	MS2 matched	549.16791	0.686	48.7081533333333	19.0280133333333	1.3966655041883	0.00020992	0.0055926	0.39065	-1.356
274	Rhizonic acid	0.763	MS2 matched	413.12155	4.722	0.01528277	0.28336698	1.40147691040356	0.00023249	0.0057433	18.542	4.2127
275	Rhoifolin	0.845	MS2 matched	577.1571	5.492	0.159811903333333	0.0977703966666667	1.2929215255008	0.0089488	0.035741	0.61178	-0.70891
276	Salicylic acid	0.926	MS2 matched	137.0238	3.581	0.2001028	0.975027833333333	1.38679716701355	0.0009047	0.0095783	4.8726	2.2847
277	Salicylic acid glucoside	0.808	MS2 matched	299.07742	2.658	0.01783862	0.0520231533333333	1.36740766788083	0.0023426	0.01717	2.9163	1.5441
278	Sebacic acid	0.861	MS2 matched	201.11179	6.666	0.0990437733333333	0.22196912	1.24148776684534	0.027315	0.082068	2.2411	1.1642
279	Secoisolariciresinol	0.76	MS2 matched	361.16229	4.981	0.0216830073333333	0.0127180716666667	1.22447749021762	0.01841	0.060788	0.58655	-0.76968
281	Soyasaponin Ba	0.803	MS2 matched	957.51038	8.56	0.0003140412	0.6228225944	1.22660650572858	0.023915	0.074191	1983.3	10.954
282	Stachyose	0.932	MS2 matched	665.21802	0.666	3.643951	1.706944	1.36610052559198	0.0017245	0.014378	0.46843	-1.0941
283	Stearic acid	0.749	MS2 matched	283.25711	12.318	0.888354766666667	2.20625453333333	1.341962233327	0.0032982	0.020182	2.4835	1.3124
284	Stenophylline A	0.842	MS2 matched	371.09897	2.928	0.0202565833333333	0.0125034666666667	1.34790972558941	0.0025812	0.018123	0.61725	-0.69606
285	Steviolbioside	0.789	MS2 matched	641.31537	11.169	0.696430833333333	0.210470533333333	1.28501248587275	0.0087998	0.035741	0.30221	-1.7264
289	Thymidine	0.719	MS2 matched	241.08237	4.377	0.352079866666667	0.215736233333333	1.28966459221689	0.0087819	0.035741	0.61275	-0.70663
290	trans-11-Eicosenoic acid	0.862	MS2 matched	309.28003	12.909	0.582870333333333	1.20357066666667	1.3660574429157	0.0024972	0.017719	2.0649	1.0461
291	trans-Vaccenic acid	0.868	MS2 matched	281.24805	12.356	35.43174	87.6962033333333	1.35234269221609	0.003055	0.019573	2.4751	1.3075
292	Trehalose-6-phosphate	0.897	MS2 matched	421.07382	0.605	0.0714786033333333	0.117583486666667	1.33774589251226	0.0048899	0.024897	1.645	0.7181
294	Tryptophan	0.931	MS2 matched	203.08183	2.961	0.621482366666667	0.3996399	1.33421334923995	0.0036895	0.020951	0.64304	-0.63701
295	Tubuloside A	0.848	MS2 matched	827.26953	0.665	1.7136419	0.821932566666667	1.31529771736968	0.007571	0.031961	0.47964	-1.06
296	Tyramine	0.803	MS2 matched	136.05186	4.723	0.0720822633333333	0.2816349	1.38970527183664	0.00078057	0.0086773	3.9071	1.9661
299	Vitexin	0.938	MS2 matched	431.09796	5.402	0.103678893333333	0.0470167066666667	1.35944385676432	0.0010315	0.010584	0.45348	-1.1409
300	Volemitol	0.752	MS2 matched	211.0835	0.624	0.351941236666667	0.08029531	1.40273845583685	3.7276e-05	0.0037836	0.22815	-2.1319
303	Xanthosine	0.874	MS2 matched	283.06726	2.278	0.0194843	0.0409595966666667	1.35898080754931	0.0027668	0.018704	2.1022	1.0719
308	"(1R,4aS,5R,8aS)-5-(5-hydroxy-3-methylpentyl)-1,4a-dimethyl-6-methylidene-3,4,5,7,8,8a-hexahydro-2H-naphthalene-1-carboxylic acid"	0.73	MS2 matched	323.25623	10.624	1.10127236666667	0.7235534	1.37917383530986	0.0004938	0.0072429	0.65702	-0.606
310	"(2E,4E)-N-(2-Methylpropyl)dodeca-2,4-dienamide"	0.711	MS2 matched	252.23253	10.229	0.2778671	0.635237366666667	1.36120811178094	0.0020745	0.01606	2.2861	1.1929
312	"(2R)-1-(5-Hydroxy-3-methylpentyl)-2,5,5,8a-tetramethyldecahydro-2-naphthalenol"	0.747	MS2 matched	293.28131	11.638	0.369701666666667	1.00561856666667	1.18991117930767	0.041477	0.11385	2.7201	1.4436
315	(2S)-2-Azaniumyl-5-(ethylamino)-5-oxopentanoate	0.853	MS2 matched	175.1066	0.762	1.6685518	0.447670833333333	1.25352621170196	0.018399	0.060788	0.2683	-1.8981
319	"(5-Benzoyloxy-4,6-dihydroxy-3-methoxycyclohexen-1-yl)methyl benzoate"	0.737	MS2 matched	421.12762	2.131	0.0942855236666667	0.013203363	1.33319872366114	0.0053879	0.026775	0.14004	-2.8361
321	(E)-Piperolein A	0.745	MS2 matched	316.18655	7.295	0.217425366666667	0.144930366666667	1.213255308097	0.027855	0.082945	0.66658	-0.58516
327	"[3-[(1Z,9Z)-Octadeca-1,9-dienoxy]-2-octadecanoyloxypropyl] 2-(trimethylazaniumyl)ethyl phosphate"	0.821	MS2 matched	284.29578	11.685	24.74115	50.5384	1.16581733942399	0.043164	0.11792	2.0427	1.0305
328	"[3-Hydroxy-1-(4-methoxy-7-oxofuro[3,2-g]chromen-9-yl)oxy-3-methylbutan-2-yl] (E)-2-methylbut-2-enoate"	0.788	MS2 matched	455.11395	0.606	1.16002083333333	0.379854533333333	1.29365697461557	0.010363	0.039499	0.32745	-1.6106
335	"11,12-Methylenedioxykopsinaline"	0.71	MS2 matched	399.19608	1.232	0.05220467	0.17088652	1.34381845555354	0.0039182	0.021599	3.2734	1.7108
338	13-Hydroxy-alpha-tocopherol	0.823	MS2 matched	429.37112	12.601	1.6003667	3.57042773333333	1.20152283766774	0.03086	0.089885	2.231	1.1577
347	"2-(((R)-2,3-Dihydroxypropyl)phosphoryloxy)-N,N,N-trimethylethanaminium"	0.927	MS2 matched	258.11014	0.584	0.622392966666667	0.188065733333333	1.33081538381655	0.0046275	0.024114	0.30217	-1.7266
348	"2-(4-Hydroxyphenyl)ethyl (1S,4aR,7aR)-4a-hydroxy-7-methyl-5-oxo-1-[(2S,3R,4S,5S,6R)-3,4,5-trihydroxy-6-(hydroxymethyl)oxan-2-yl]oxy-1,6,7,7a-tetrahydrocyclopenta[c]pyran-4-carboxylate"	0.767	MS2 matched	533.15527	3.253	0.0169548566666667	0.0290338866666667	1.21837671836922	0.033157	0.094111	1.7124	0.77604
350	"2,2,6,6-Tetramethyl-4-piperidone"	0.723	MS2 matched	156.13608	10.891	0.180930333333333	0.488455066666667	1.22860493186905	0.028056	0.083169	2.6997	1.4328
357	"2-[(2R,8R,8aS)-2,4,4,7,8a-Pentamethylspiro[2,3,4a,5-tetrahydro-1H-naphthalene-8,5-oxolane]-2-yl]acetic acid"	0.724	MS2 matched	343.21967	10.032	0.0764185233333333	0.16709559	1.21905470921054	0.027064	0.08168	2.1866	1.1287
358	"2-[1-[1-Hydroxy-10,13-dimethyl-3-[3,4,5-trihydroxy-6-[[3,4,5-trihydroxy-6-(hydroxymethyl)oxan-2-yl]oxymethyl]oxan-2-yl]oxy-2,3,4,7,8,9,11,12,14,15,16,17-dodecahydro-1H-cyclopenta[a]phenanthren-17-yl]ethyl]-4,5-dimethyl-2,3-dihydropyran-6-one"	0.74	MS2 matched	789.38922	10.238	1.47763866666667	0.308491266666667	1.20142564337773	0.031279	0.090105	0.20877	-2.26
365	2-Hydroxycinnamic acid	0.728	MS2 matched	165.05347	0.796	0.136204843333333	0.07582501	1.18344766504647	0.036633	0.10267	0.5567	-0.84503
367	2-Methoxy-4-pentadecylbenzoic acid	0.726	MS2 matched	363.28677	12.223	0.246138876666667	1.43175013333333	1.38805252394808	0.00037236	0.0061052	5.8168	2.5402
368	"2-Methyl-3-[(2S,3R,4S,5S,6R)-3,4,5-trihydroxy-6-(hydroxymethyl)oxan-2-yl]oxypyran-4-one"	0.724	MS2 matched	311.07153	2.092	0.307942746666667	0.0882724466666667	1.39732718612926	0.00017838	0.0055926	0.28665	-1.8026
380	3-n-Butylphathlide	0.701	MS2 matched	191.10468	5.23	0.0469045666666667	0.123741206666667	1.31541029797234	0.0083109	0.034218	2.6381	1.3995
383	"4-(1,3-Benzodioxol-5-ylmethyl)-3-[(3,4-dimethoxyphenyl)methyl]oxolan-2-one"	0.788	MS2 matched	393.13412	1.088	0.0823482666666667	0.0380151933333333	1.31474249983475	0.0073336	0.031356	0.46164	-1.1152
385	"4-[4-(beta-D-Glucopyranosyloxy)-2-hydroxy-2,6,6-trimethylcyclohexylidene]-3-buten-2-one"	0.816	MS2 matched	409.1828	4.186	0.112994193333333	0.0482488866666667	1.15612217256312	0.044664	0.1211	0.427	-1.2277
402	"5H-Pyrido[4,3-b]indole"	0.916	MS2 matched	169.07477	4.116	0.09269892	0.405411173333333	1.39741818273533	0.00021349	0.0055926	4.3734	2.1288
406	"6-(1H-indol-3-ylmethyl)-9-methyl-3,15-di(propan-2-yl)-1,4,7,10,13,16-hexazabicyclo[16.3.0]henicosane-2,5,8,11,14,17-hexone"	0.737	MS2 matched	632.32605	6.156	0.03207113	0.106895496666667	1.22484070393923	0.025025	0.077276	3.3331	1.7369
412	"6-formyl-5-hydroxy-10-(hydroxymethyl)-3-methylidene-2-oxo-2H,3H,3aH,4H,5H,8H,9H,11aH-cyclodeca[b]furan-4-yl 2-methylbutanoate"	0.713	MS2 matched	401.15479	4.473	0.0636649966666667	0.104616186666667	1.33424441069588	0.0032224	0.020087	1.6432	0.71653
422	9-Nitro-20(S)-camptothecin	0.716	MS2 matched	394.09698	3.257	0.550693966666667	0.3589113	1.37350006702072	0.0011043	0.010994	0.65174	-0.61762
428	"alpha-D-Glucopyranoside, 4-O-[(2E)-1-oxo-3-phenyl-2-propen-1-yl]-beta-D-fructofuranosyl"	0.704	MS2 matched	495.1496	4.765	0.0849971066666667	0.0254414333333333	1.23102907948817	0.022574	0.070691	0.29932	-1.7402
443	Betaine	0.943	MS2 matched	118.08416	0.615	0.10233872	0.458657553333333	1.39541868623803	0.00043353	0.006572	4.4818	2.1641
448	Bruceine D	0.729	MS2 matched	433.13019	2.442	0.09331349	0.0156824933333333	1.31977676488434	0.0055332	0.027137	0.16806	-2.5729
450	Bullatine A	0.791	MS2 matched	344.25461	10.414	0.201472086666667	0.0641422333333333	1.29621279198131	0.0095077	0.03737	0.31837	-1.6512
451	Camellimidazole D	0.713	MS2 matched	224.15048	1.818	0.00461046	0.0271193603333333	1.39934686797074	2.1339e-05	0.0037836	5.8821	2.5563
457	Cinnamamide	0.715	MS2 matched	148.07468	3.11	0.0296247133333333	0.14151964	1.38983077204597	0.00027725	0.0057789	4.7771	2.2561
458	cis-Caffeic acid	0.7	MS2 matched	163.03687	11.77	1.10983523333333	0.4014632	1.37860117851296	0.0012968	0.011986	0.36173	-1.467
460	Cotoin	0.7	MS2 matched	245.08823	3.089	0.0300346666666667	0.0658135633333333	1.30018630195334	0.0093786	0.037235	2.1913	1.1318
470	Dehydroepivincamine	0.731	MS2 matched	353.18298	2.75	0.371644766666667	5.1627624	1.40026238498521	0.00014697	0.0055926	13.892	3.7961
486	Dropropizine	0.755	MS2 matched	237.15982	2.404	0.03510862	0.0719263866666667	1.26034643377522	0.018081	0.060298	2.0487	1.0347
498	Fructosyl-lysine	0.775	MS2 matched	309.16452	0.57	0.0308973233333333	0.0675343666666667	1.30735976167003	0.0067534	0.030778	2.1858	1.1281
502	gamma-Glu-leu	0.784	MS2 matched	261.1402	2.229	0.11187663	0.0515825766666667	1.26744285766357	0.012263	0.044943	0.46107	-1.117
504	Gentisyl alcohol	0.829	MS2 matched	141.05418	2.853	0.00650486233333333	0.067047064	1.40342284941716	0.00020162	0.0055926	10.307	3.3656
505	Ginsenoside Rh3	0.711	MS2 matched	605.44299	11.567	0.222801386666667	0.545775663333333	1.26211480418843	0.016578	0.056416	2.4496	1.2925
522	Inosine	0.742	MS2 matched	291.07327	1.436	0.0415652766666667	0.0229638666666667	1.26764243968204	0.012434	0.045321	0.55248	-0.85601
525	Isoferulic acid	0.737	MS2 matched	195.06493	3.948	0.150724566666667	0.375486266666667	1.30733693666628	0.0089042	0.035741	2.4912	1.3168
532	Kinetin	0.768	MS2 matched	216.08768	3.885	0.180348566666667	0.856807266666667	1.38662052314641	0.00060279	0.0074455	4.7508	2.2482
536	Licoagroside B	0.755	MS2 matched	455.11642	2.322	1.4435768	0.139492166666667	1.1826266604393	0.036941	0.10309	0.09663	-3.3714
538	Linolenic acid	0.926	MS2 matched	279.23047	9.746	4.293216	12.224187	1.31792132123087	0.0070685	0.031223	2.8473	1.5096
539	Linolenic acid ethyl ester	0.925	MS2 matched	307.26379	10.663	2.04609406666667	0.924757366666667	1.28704980087384	0.010775	0.040606	0.45196	-1.1457
543	Lysine	0.874	MS2 matched	147.11076	0.579	0.0223938366666667	0.04565565	1.39563769519168	0.00038233	0.0061052	2.0388	1.0277
547	Methionine	0.898	MS2 matched	150.05756	0.777	0.0752528833333333	0.02295836	1.14448775041015	0.049473	0.1336	0.30508	-1.7127
549	"Methyl (1S,4aS,6R,7S,7aS)-5,6-dihydroxy-7-(hydroxymethyl)-1-[(2S,3R,4S,5S,6R)-3,4,5-trihydroxy-6-(hydroxymethyl)oxan-2-yl]oxy-1,4a,5,6,7,7a-hexahydrocyclopenta[c]pyran-4-carboxylate"	0.763	MS2 matched	445.12817	1.83	0.305433466666667	0.477890833333333	1.27935959774586	0.0098088	0.037818	1.5646	0.64582
556	Mundulone	0.841	MS2 matched	435.18015	3.983	0.260334606666667	0.0902261833333333	1.31335911358908	0.0070615	0.031223	0.34658	-1.5287
557	Mundulone acetate	0.73	MS2 matched	477.19696	3.493	0.03673936	0.0805102766666667	1.29536080477507	0.012141	0.044943	2.1914	1.1318
558	Myclobutanil	0.75	MS2 matched	289.12613	2.117	0.08796503	0.0471034866666667	1.32588066934057	0.0062114	0.029176	0.53548	-0.9011
567	N-[1-(4-Methoxy-6-oxopyran-2-yl)-2-methylpropyl]acetamide	0.706	MS2 matched	278.08917	5.593	0.04740288	0.102397433333333	1.36725305298059	0.0017613	0.014423	2.1602	1.1111
569	Naadp	0.836	MS2 matched	745.21558	2.823	0.0308110366666667	0.011033986	1.13836629788653	0.04988	0.13415	0.35812	-1.4815
570	N-Acetylhistamine	0.743	MS2 matched	154.09613	1.069	0.237927833333333	0.903639033333333	1.3505115162534	0.0030056	0.019463	3.798	1.9252
583	Octadecanamide	0.817	MS2 matched	284.2962	11.564	17.668458	45.2734556666667	1.32776320878946	0.0060259	0.028709	2.5624	1.3575
586	Oxalicine B	0.753	MS2 matched	542.2077	5.018	0.451164166666667	0.188308366666667	1.31747507322476	0.0066084	0.03042	0.41738	-1.2606
590	p-Coumaraldehyde	0.732	MS2 matched	149.05721	3.946	0.06374647	0.13560206	1.31776645007825	0.0065893	0.03042	2.1272	1.089
594	Phosphorylcholine	0.919	MS2 matched	184.07153	0.594	0.7151108	0.155340933333333	1.29815622464225	0.009662	0.037687	0.21723	-2.2027
599	Piperolein B	0.71	MS2 matched	382.17456	9.078	0.155247203333333	0.0494426366666667	1.20844916041988	0.031341	0.090105	0.31848	-1.6507
601	Poldine	0.746	MS2 matched	341.2049	9.738	0.3164288	0.7606536	1.29148892487673	0.0066131	0.03042	2.4039	1.2654
604	Pregabalin	0.74	MS2 matched	160.13335	2.562	0.0118979166666667	0.0425911666666667	1.34542110039074	0.004141	0.02208	3.5797	1.8398
606	Pyridoxine	0.753	MS2 matched	170.07921	0.852	0.0576961233333333	0.12513165	1.27959233498395	0.013057	0.046894	2.1688	1.1169
607	Pyrrole	0.86	MS2 matched	68.04831	0.768	0.0402855	0.0634972066666667	1.33590267058503	0.0048306	0.024785	1.5762	0.65643
609	Radiclonic acid	0.711	MS2 matched	343.26181	11.878	0.06069838	0.13775525	1.20821472001257	0.026222	0.079864	2.2695	1.1824
610	Sabinene	0.791	MS2 matched	137.0591	3.943	0.442842766666667	1.0142082	1.30868860810208	0.0080779	0.033466	2.2902	1.1955
614	Seneciphylline	0.711	MS2 matched	334.1579	4.159	0.004468035	0.0659104516666667	1.40242367232423	8.4856e-05	0.0054461	14.752	3.8828
616	Sibiricose A5	0.838	MS2 matched	541.15051	3.113	0.0529520733333333	0.113336946666667	1.33487939212943	0.0050238	0.025194	2.1404	1.0979
617	Sinapine	0.808	MS2 matched	310.16434	3.23	0.00808856066666667	0.0515002263333333	1.38122050949772	0.0010045	0.010469	6.367	2.6706
618	"Solasodine base + 2H, 1O, O-Hex-Hex-Hex"	0.845	MS2 matched	918.50885	7.752	0.0132010503333333	6.26411671033333	1.20127270847574	0.041225	0.11362	474.52	8.8903
620	Steviol	0.802	MS2 matched	319.2233	9.745	1.81029566666667	4.371864	1.25452533144264	0.019269	0.063001	2.415	1.272
621	Sucrose	0.818	MS2 matched	365.10364	4.04	0.401067566666667	0.231302033333333	1.20848654853403	0.031759	0.090915	0.57672	-0.79407
623	Tetradecanoylcarnitine	0.758	MS2 matched	372.30853	11.029	0.789510633333333	0.524106766666667	1.27990976974056	0.013401	0.0478	0.66384	-0.5911
628	Trehalose	0.773	MS2 matched	365.1055	3.47	0.918748	0.3349389	1.31960493069364	0.0078385	0.032882	0.36456	-1.4558
638	Tuberostemonine	0.833	MS2 matched	376.24469	5.108	0.00566361133333333	0.0320536903333333	1.38375000147622	0.0011254	0.011039	5.6596	2.5007
642	"US10376502, Entry 13"	0.748	MS2 matched	443.3515	10.906	0.975695833333333	2.05209573333333	1.21183916447231	0.032071	0.091416	2.1032	1.0726

## Sheet: D
Supplementary Table 3D: Significantly different metabolites of P. heterophylla beteween Linmu and Zherong
id	MS2.name	MS2.score	type	mzmed	rtmed	Mean F2	Mean S2	VIP	P_VALUE	Q_VALUE	FOLD_CHANGE	LOG_FOLDCHANGE
1	(-)-Podophyllotoxin	0.834	MS2 matched	459.12411	4.269	0.0146237096666667	0.009616157	1.42260083634493	0.0070978	0.063976	0.65757	-0.60478
2	"(12Z)-9,10-Dihydroxyoctadec-12-enoic acid"	0.754	MS2 matched	313.23712	11.807	0.0278674766666667	0.0722999833333333	1.44247859487891	0.0077639	0.065551	2.5944	1.3754
3	"(2,15,17,36-Tetrahydroxy-11-methoxy-3,7,12,14,16,18,22,30-octamethyl-6,23-dioxo-8,37-dioxa-24,27,33-triazahexacyclo[23.10.1.14,7.05,35.026,34.027,32]heptatriaconta-1(35),2,4,9,19,21,25(36),26(34),28,30,32-undecaen-13-yl) acetate"	0.753	MS2 matched	784.3385	9.657	0.00335638033333333	0.002212764	1.2924796104091	0.030476	0.13558	0.65927	-0.60106
4	"(2E,4E)-12-[(10E,12E)-13-Carboxy-3-hydroxy-2-(hydroxymethyl)-8,10,12-trimethyltrideca-10,12-dienoyl]oxy-13-(hydroxymethyl)-3,5,7-trimethyltetradeca-2,4-dienedioic acid"	0.805	MS2 matched	665.38953	11.614	0.16831052	0.0932565033333333	1.30453991664951	0.043773	0.16665	0.55407	-0.85185
6	"(2-Hydroxy-3-octadeca-9,12,15-trienoyloxypropyl) 2-(trimethylazaniumyl)ethyl phosphate"	0.894	MS2 matched	562.31403	10.873	0.0561033033333333	0.0352768233333333	1.43851041685579	0.0022973	0.036558	0.62878	-0.66937
8	"(2S,3S,4S,5R,6R)-6-[[(3S,6aR,6bS,8aS,14bR)-8a-carboxy-4,4,6a,6b,11,11,14b-heptamethyl-1,2,3,4a,5,6,7,8,9,10,12,12a,14,14a-tetradecahydropicen-3-yl]oxy]-3-hydroxy-5-[(2S,3R,4S,5S,6R)-3,4,5-trihydroxy-6-(hydroxymethyl)oxan-2-yl]oxy-4-[(2S,3R,4R,5R,6S)-3,4,5-trihydroxy-6-methyloxan-2-yl]oxyoxane-2-carboxylic acid"	0.754	MS2 matched	939.49652	8.631	0.298540066666667	0.105440866666667	1.28153315523635	0.042517	0.16393	0.35319	-1.5015
9	"(3beta,5xi,9xi,18xi)-22-Hydroxyolean-12-en-3-yl O--6-deoxyhexopyranosyl-(1->2)-O-pentopyranosyl-(1->2)-hexopyranosiduronic acid"	0.708	MS2 matched	895.50879	10.885	0.014311496	0.00666854966666667	1.46615707325058	0.0014721	0.028379	0.46596	-1.1017
19	12-Hydroxyoctadec-9-enoic acid	0.791	MS2 matched	297.24179	12.237	0.135118696666667	0.257867203333333	1.28231982258311	0.033475	0.13859	1.9084	0.9324
20	13-HoTrE	0.837	MS2 matched	293.21185	10.393	3.607262	5.43411833333333	1.33283242988535	0.041567	0.16213	1.5064	0.59114
22	"16-Hydroxy-9-oxooctadeca-10,12,14-trienoic acid"	0.702	MS2 matched	307.19156	8.751	0.0329126733333333	0.0605837133333333	1.46587292341424	0.005971	0.057924	1.8407	0.88029
23	16-Hydroxyhexadecanoic acid	0.77	MS2 matched	271.22684	10.36	0.202083566666667	0.373837866666667	1.36050870597654	0.02974	0.13558	1.8499	0.88746
41	2-Hydroxy-4-methylvaleric acid	0.841	MS2 matched	131.07095	3.589	0.128585203333333	0.03079468	1.45391291898537	0.0027514	0.036949	0.23949	-2.062
44	2-Oahsa	0.851	MS2 matched	563.49799	12.351	0.0623885	0.115876683333333	1.52522910170071	0.00021789	0.016148	1.8573	0.89324
46	2-Picenecarboxylic acid	0.73	MS2 matched	451.24472	10.012	0.1371095	0.222911766666667	1.27012498685901	0.041432	0.16213	1.6258	0.70114
50	"3-[2-O-(alpha-L-Rhamnopyranosyl)-beta-D-glucopyranosyloxy]-5,4-dihydroxy-7-[2-O-[(E)-4-hydroxycinnamoyl]-beta-D-glucopyranosyloxy]flavone"	0.741	MS2 matched	901.2453	4.603	0.105787943333333	0.03068564	1.49661097447534	0.00025951	0.016578	0.29007	-1.7855
52	"3-Hydroxy-7-(4-hydroxyphenyl)-2-(2-hydroxypropan-2-yl)-2,3,6,7-tetrahydrofuro[3,2-g]chromen-5-one"	0.722	MS2 matched	401.13095	0.65	0.605310233333333	1.17953103333333	1.48385271653515	0.0027698	0.036949	1.9486	0.96247
53	3-Hydroxyphenylalanine	0.91	MS2 matched	180.06567	0.821	0.336943533333333	0.224335966666667	1.44028594684189	0.0031144	0.038469	0.6658	-0.58685
57	3-Methoxytyrosine	0.702	MS2 matched	210.07762	4.068	0.265987633333333	0.121338466666667	1.46543872985552	0.0018831	0.033946	0.45618	-1.1323
58	3-Phosphoglycerate	0.889	MS2 matched	184.98463	0.59	0.013772184	0.004315035	1.51620344927811	2.0887e-05	0.005811	0.31332	-1.6743
63	"4-Hydroxy-5-[(2S,3R,4S,5S,6R)-3,4,5-trihydroxy-6-(hydroxymethyl)oxan-2-yl]oxy-1H-benzo[f][2]benzofuran-3-one"	0.705	MS2 matched	377.08331	0.683	3.290204	8.96808466666667	1.46682877443358	0.0026931	0.036949	2.7257	1.4466
66	4-Hydroxyquinoline	0.933	MS2 matched	144.04414	3.611	0.0312442066666667	0.06038181	1.47024413974202	0.0054504	0.05593	1.9326	0.95053
68	4-Oxonon-2-enoic Acid	0.786	MS2 matched	169.08678	6.071	0.05612651	0.11795548	1.5179263119935	6.0685e-05	0.0080954	2.1016	1.0715
72	5-Deoxy-5-methylthioadenosine	0.918	MS2 matched	296.08105	4.321	0.0232576266666667	0.07969983	1.50289988390775	0.002079	0.034667	3.4268	1.7769
76	8-(2-Oxo-5-pent-2-enylcyclopent-3-en-1-yl)octanoic acid	0.729	MS2 matched	291.19684	11.329	0.01672843	0.0255219366666667	1.48900999559105	0.002941	0.037725	1.5257	0.60944
80	8-Prenylnaringenin	0.796	MS2 matched	339.12897	0.833	0.3806394	0.137589333333333	1.5037334330908	0.0001217	0.010146	0.36147	-1.4681
81	"9-(2,3-Dihydroxypropoxy)-9-oxononanoic acid"	0.81	MS2 matched	261.13379	5.539	0.0413648933333333	0.0642192733333333	1.42274366084189	0.012107	0.086834	1.5525	0.6346
83	"9,10-Dihydroxy-8-oxooctadec-12-enoic acid"	0.756	MS2 matched	327.21777	8.47	0.1029446	0.1587083	1.46953072891921	0.0062527	0.057924	1.5417	0.62451
84	"9,10-Epoxystearic acid"	0.904	MS2 matched	297.24277	10.596	0.374928133333333	0.655940066666667	1.44727243360296	0.0098759	0.078413	1.7495	0.80695
85	"9,12,13-Trihydroxyoctadec-10-enoic acid"	0.72	MS2 matched	329.23392	11.905	0.0238253133333333	0.07021044	1.47205585395697	0.0045287	0.051198	2.9469	1.5592
93	9-Oxo-11-(3-pentyloxiran-2-YL)undec-10-enoic acid	0.825	MS2 matched	309.20633	9.92	0.1324037	0.206768733333333	1.50679207113501	0.0013938	0.028172	1.5617	0.64307
95	Acacetin	0.841	MS2 matched	283.06158	8.506	0.0426756933333333	0.174212943333333	1.51746482425938	0.0007941	0.021181	4.0823	2.0294
97	Acetylleucine	0.732	MS2 matched	172.09595	3.8	0.026959592	0.00877082	1.48493103102576	0.00064956	0.021181	0.32533	-1.62
100	"Adenosine 2,3-cyclic phosphate"	0.787	MS2 matched	328.04709	2.388	0.0127130843333333	0.006036391	1.34356975160616	0.016688	0.10501	0.47482	-1.0746
101	Adenosine monophosphate	0.914	MS2 matched	346.05356	0.812	0.0707441833333333	0.0381287633333333	1.44459502682623	0.0027674	0.036949	0.53897	-0.89173
103	alpha-Chaconine	0.756	MS2 matched	850.48694	8.517	4.434983e-05	0.0505383833333333	1.52904160533138	1.8168e-05	0.005811	1139.5	10.154
114	Bexarotene	0.74	MS2 matched	347.19952	9.924	0.015214342	0.056301774	1.4377257213273	0.0092641	0.076286	3.7006	1.8877
117	Caffeic acid	0.892	MS2 matched	179.034	3.797	0.102611913333333	0.03891351	1.3794458737779	0.010344	0.078413	0.37923	-1.3989
118	Calcium pantothenate	0.953	MS2 matched	218.10304	2.501	0.397023866666667	0.2538643	1.36630341287982	0.011423	0.084767	0.63942	-0.64517
119	Camelliaside B	0.776	MS2 matched	725.19183	4.438	0.05438578	0.02668818	1.28160163338814	0.036883	0.14557	0.49072	-1.027
121	Chrysin	0.891	MS2 matched	253.0498	8.348	0.03194049	0.360169723333333	1.5302198824732	3.5919e-05	0.0059895	11.276	3.4952
122	Cinnamic acid	0.793	MS2 matched	193.05074	5.82	0.0161745293333333	0.00553969266666667	1.26963237493043	0.036689	0.14557	0.34249	-1.5458
129	Cyclic guanosine monophosphate	0.717	MS2 matched	344.03888	1.395	0.0134147872333333	0.00247600843333333	1.35135879407945	0.017984	0.10751	0.18457	-2.4377
130	Daidzein	0.86	MS2 matched	253.04922	8.488	0.0291636566666667	0.37168906	1.52485408548441	0.00032924	0.016578	12.745	3.6719
133	Dehydroabietic acid	0.861	MS2 matched	299.20206	11.245	0.0321242533333333	0.04893354	1.43187383906257	0.011451	0.084767	1.5233	0.60716
134	Dehydrotumulosic acid	0.79	MS2 matched	483.34564	13.518	0.02283104	0.012127	1.22783095670806	0.049481	0.17555	0.53116	-0.91277
145	Ethyl caffeate	0.748	MS2 matched	207.06651	6.528	0.042538887	0.00530421066666667	1.51136340792074	2.6137e-05	0.005811	0.12469	-3.0036
147	FA 18:1;2O	0.874	MS2 matched	313.23712	8.784	0.04071909	0.07258259	1.41777764036157	0.010271	0.078413	1.7825	0.83392
153	FA 20:0;2O	0.769	MS2 matched	327.28928	11.898	0.04012593	0.09078866	1.5078115320096	0.00095171	0.022671	2.2626	1.178
155	FA 20:3	0.86	MS2 matched	305.24844	12.061	0.1478004	0.0779404333333333	1.39679646989584	0.0071969	0.064005	0.52734	-0.92321
157	FA 23:0;2O	0.865	MS2 matched	369.33627	13.346	0.290405933333333	0.1487361	1.28727316437595	0.028977	0.13558	0.51217	-0.96532
163	FA 28:7	0.719	MS2 matched	409.31894	9.161	0.00596726433333333	7.68732166666667e-05	1.50615195671209	0.0002776	0.016578	0.012882	-6.2784
166	Fraxetin	0.713	MS2 matched	207.03059	4.491	0.06918352	0.0274621333333333	1.48544911565858	0.00049711	0.018648	0.39695	-1.333
169	gamma-Aminobutyrate	0.831	MS2 matched	171.00517	0.605	0.11647917	0.0578497433333333	1.46457209610798	0.0011907	0.026472	0.49665	-1.0097
170	gamma-Linolenic acid	0.848	MS2 matched	277.2168	10.516	0.0686171866666667	0.124291853333333	1.49181496809403	0.00050324	0.018648	1.8114	0.85709
177	Gluconic acid	0.916	MS2 matched	195.05054	0.605	1.0626155	0.682079333333333	1.34204138353205	0.014959	0.09879	0.64189	-0.63961
192	Histidine	0.942	MS2 matched	154.06245	0.611	0.200954553333333	0.0986326266666667	1.47722294143136	0.00090191	0.022281	0.49082	-1.0267
193	Humantenine	0.827	MS2 matched	353.186	10.385	0.0611678233333333	0.113024823333333	1.51074610901741	0.00082564	0.021181	1.8478	0.88579
198	Hydron;tetradecyl sulfate	0.887	MS2 matched	293.17749	11.896	2.99272133333333	7.35615166666667	1.30659120399012	0.046801	0.1719	2.458	1.2975
200	Isorhamnetin-3-O-galactoside-6-rhamnoside	0.847	MS2 matched	623.15912	3.931	0.00760685933333333	0.0118872053333333	1.41891789019138	0.013937	0.095308	1.5627	0.64404
205	Lactose	0.732	MS2 matched	387.11533	0.689	77.3699133333333	33.6531766666667	1.47712254004259	0.0012742	0.027416	0.43496	-1.201
206	Lamuran	0.797	MS2 matched	351.1712	10.395	0.0388733	0.0624474966666667	1.4278649053508	0.014118	0.095308	1.6064	0.68386
207	Lauryl sulfate	0.929	MS2 matched	265.14685	11.893	2.25298466666667	5.92334066666667	1.39159036931467	0.006685	0.061081	2.6291	1.3946
209	Leucine	0.847	MS2 matched	130.08754	0.844	0.4866973	0.259747533333333	1.37227506182937	0.010345	0.078413	0.53369	-0.90591
211	Licochalcone A	0.748	MS2 matched	337.1481	3.124	0.0339334766666667	0.0121638433333333	1.43929560536467	0.0047877	0.052436	0.35846	-1.4801
217	Loganin	0.759	MS2 matched	389.14371	3.836	0.02540934	0.01238277	1.47804102843325	0.00079073	0.021181	0.48733	-1.037
218	Loureirin A	0.74	MS2 matched	285.11615	8.902	0.02575952	0.0425511433333333	1.32102132053085	0.031857	0.13621	1.6519	0.72409
220	L-Threonine	0.839	MS2 matched	118.04939	0.624	0.174236896666667	0.0902990233333333	1.45705460957829	0.001337	0.027867	0.51825	-0.94827
223	Maslinic acid	0.866	MS2 matched	471.34647	13.756	0.109885403333333	0.05732364	1.28681645195281	0.03366	0.13859	0.52167	-0.9388
227	"Methyl (2S,3R,4S)-3-ethenyl-4-[2-(3,4,5-trihydroxybenzoyl)oxyethyl]-2-[3,4,5-trihydroxy-6-(hydroxymethyl)oxan-2-yl]oxy-3,4-dihydro-2H-pyran-5-carboxylate"	0.719	MS2 matched	541.14966	0.703	1.06594443333333	0.619345633333333	1.26453876431945	0.035216	0.14323	0.58103	-0.78332
229	Methyl hexadecanoate	0.855	MS2 matched	315.25406	9.923	0.0408631	0.0714984533333333	1.39107963970511	0.0099487	0.078413	1.7497	0.80711
235	Naringenin	0.868	MS2 matched	271.06134	6.778	0.1013099	0.173419476666667	1.4884690749542	0.0030138	0.037929	1.7118	0.77549
236	Naringenin chalcone	0.889	MS2 matched	271.06143	6.71	0.0956087666666667	0.169844876666667	1.36865407222338	0.025119	0.12777	1.7765	0.829
240	N-Oleoyl isoleucine	0.785	MS2 matched	394.33286	12.148	0.03547887	0.0223658666666667	1.29092076707397	0.030972	0.13558	0.6304	-0.66566
241	N-Oleoyl leucine	0.789	MS2 matched	394.33002	12.012	0.0945368033333333	0.0576083233333333	1.32984963448293	0.015844	0.10294	0.60937	-0.7146
244	NP-000062(6)	0.799	MS2 matched	563.1402	5.858	0.0580667466666667	0.0877751633333333	1.40135744416879	0.017436	0.10688	1.5116	0.5961
247	Orotic acid	0.723	MS2 matched	155.08171	0.801	0.0416337233333333	0.0181030266666667	1.48518844831291	0.00066298	0.021181	0.43482	-1.2015
254	Phenylalanine	0.885	MS2 matched	164.07159	2.228	1.15346813333333	0.626639133333333	1.46730532531819	0.0010827	0.024903	0.54327	-0.88027
257	Phthalic acid	0.725	MS2 matched	165.01897	3.388	0.0463302533333333	0.0271898366666667	1.45395008235977	0.0026806	0.036949	0.58687	-0.76889
261	PI 36:5	0.839	MS2 matched	855.50446	13.554	0.0449367166666667	0.0197105233333333	1.48802526713279	0.00038306	0.016578	0.43863	-1.1889
263	Pipecolic acid	0.86	MS2 matched	128.07098	0.762	0.00915728	0.004852537	1.33233269915815	0.016337	0.10378	0.52991	-0.91618
268	Propoxycarbazone	0.81	MS2 matched	397.08334	0.88	0.006495084	0.0228216013333333	1.31367674742713	0.028393	0.13558	3.5137	1.813
272	Quillaic acid	0.808	MS2 matched	485.33112	6.916	0.0183592	0.0547686066666667	1.35633965084256	0.023767	0.12289	2.9832	1.5768
273	Raffinose	0.938	MS2 matched	549.16791	0.686	48.7081533333333	29.8549866666667	1.45472827281105	0.0027066	0.036949	0.61294	-0.70619
274	Rhizonic acid	0.763	MS2 matched	413.12155	4.722	0.0152827666666667	0.00909758566666667	1.46125251734529	0.0014891	0.028379	0.59528	-0.74835
276	Salicylic acid	0.926	MS2 matched	137.0238	3.581	0.2001028	0.3013293	1.421822794163	0.013708	0.09524	1.5059	0.5906
277	Salicylic acid glucoside	0.808	MS2 matched	299.07742	2.658	0.01783862	0.0321863333333333	1.48880465717487	0.0025612	0.036949	1.8043	0.85144
281	Soyasaponin Ba	0.803	MS2 matched	957.51038	8.56	0.0003140412	0.319477375866667	1.52899032303573	9.9152e-05	0.0094478	1017.3	9.9905
284	Stenophylline A	0.842	MS2 matched	371.09897	2.928	0.020256582	0.0114931923333333	1.21923532120807	0.036306	0.14501	0.56738	-0.81761
285	Steviolbioside	0.789	MS2 matched	641.31537	11.169	0.696430833333333	0.2343117	1.4055892281071	0.0074076	0.064167	0.33645	-1.5716
289	Thymidine	0.719	MS2 matched	241.08237	4.377	0.3520799	0.2213623	1.41623479789745	0.0047955	0.052436	0.62873	-0.66949
290	trans-11-Eicosenoic acid	0.862	MS2 matched	309.28003	12.909	0.582870333333333	0.9734875	1.45492824092075	0.0076281	0.06523	1.6702	0.73999
292	Trehalose-6-phosphate	0.897	MS2 matched	421.07382	0.605	0.0714786033333333	0.02633106	1.50129731772792	0.00031904	0.016578	0.36838	-1.4407
299	Vitexin	0.938	MS2 matched	431.09796	5.402	0.103678893333333	0.16630542	1.33769387325637	0.029071	0.13558	1.604	0.68171
301	Wogonin	0.899	MS2 matched	283.06223	8.365	0.04092419	0.169368336666667	1.51808244875403	0.00068432	0.021181	4.1386	2.0491
310	"(2E,4E)-N-(2-Methylpropyl)dodeca-2,4-dienamide"	0.711	MS2 matched	252.23253	10.229	0.2778671	0.8325727	1.50490233894658	0.001539	0.028514	2.9963	1.5832
312	"(2R)-1-(5-Hydroxy-3-methylpentyl)-2,5,5,8a-tetramethyldecahydro-2-naphthalenol"	0.747	MS2 matched	293.28131	11.638	0.369701666666667	1.28404173333333	1.36384502152303	0.020387	0.11427	3.4732	1.7963
319	"(5-Benzoyloxy-4,6-dihydroxy-3-methoxycyclohexen-1-yl)methyl benzoate"	0.737	MS2 matched	421.12762	2.131	0.0942855233333333	0.03845435	1.32465708022502	0.021	0.11454	0.40785	-1.2939
321	(E)-Piperolein A	0.745	MS2 matched	316.18655	7.295	0.217425366666667	0.363444766666667	1.32536416455303	0.030743	0.13558	1.6716	0.74122
327	"[3-[(1Z,9Z)-Octadeca-1,9-dienoxy]-2-octadecanoyloxypropyl] 2-(trimethylazaniumyl)ethyl phosphate"	0.821	MS2 matched	284.29578	11.685	24.74115	60.1590666666667	1.36528719136543	0.022486	0.118	2.4315	1.2819
347	"2-(((R)-2,3-Dihydroxypropyl)phosphoryloxy)-N,N,N-trimethylethanaminium"	0.927	MS2 matched	258.11014	0.584	0.622392966666667	0.3672248	1.27121715753419	0.032912	0.13816	0.59002	-0.76116
350	"2,2,6,6-Tetramethyl-4-piperidone"	0.723	MS2 matched	156.13608	10.891	0.180930333333333	0.490554333333333	1.32173118493411	0.019281	0.11087	2.7113	1.439
359	"2-[2-[(1S,8aR)-1,4,4a,5,6,7,8,8a-Octahydro-2-(hydroxymethyl)-5,5,8a-trimethyl-1-naphthalenyl]ethyl]-, (2Z)-2-butene-1,4-diol"	0.713	MS2 matched	345.24249	10.422	0.18746473	0.05421247	1.37615046457247	0.012489	0.088618	0.28919	-1.7899
367	2-Methoxy-4-pentadecylbenzoic acid	0.726	MS2 matched	363.28677	12.223	0.246138876666667	0.852708476666667	1.33406276423964	0.014845	0.09879	3.4643	1.7926
368	"2-Methyl-3-[(2S,3R,4S,5S,6R)-3,4,5-trihydroxy-6-(hydroxymethyl)oxan-2-yl]oxypyran-4-one"	0.724	MS2 matched	311.07153	2.092	0.307942746666667	0.100025243333333	1.49154459551963	0.00034816	0.016578	0.32482	-1.6223
383	"4-(1,3-Benzodioxol-5-ylmethyl)-3-[(3,4-dimethoxyphenyl)methyl]oxolan-2-one"	0.788	MS2 matched	393.13412	1.088	0.0823482666666667	0.0433706333333333	1.33100127933468	0.017466	0.10688	0.52667	-0.92502
394	"5,7-Dihydroxy-4-methylcoumarin"	0.754	MS2 matched	193.04633	3.453	0.0732106633333333	0.0133836166666667	1.23582586170385	0.048819	0.17413	0.18281	-2.4516
402	"5H-Pyrido[4,3-b]indole"	0.916	MS2 matched	169.07477	4.116	0.09269892	0.176287353333333	1.35617060034456	0.029335	0.13558	1.9017	0.9273
407	"6-[(2E,4E)-4,6-Dimethyl-2,4-octadienoyl]-2,3-dihydroxy-2-methylcyclohexanone"	0.722	MS2 matched	317.17236	7.661	0.137722466666667	0.207284266666667	1.28193100990372	0.046931	0.1719	1.5051	0.58985
410	"6-{9a,11a-dimethyl-1H,2H,3H,3aH,3bH,4H,8H,9H,9bH,10H,11H-cyclopenta[a]phenanthren-1-yl}-3-ethyl-2-methylheptane"	0.812	MS2 matched	397.38037	13.988	0.164312676666667	0.474447923333333	1.35455874021513	0.024459	0.12549	2.8875	1.5298
421	8-Hydroxypinoresinol 4-glucoside	0.809	MS2 matched	559.17377	3.767	0.0260334566666667	0.04636436	1.41628219808621	0.013475	0.094605	1.781	0.83265
428	"alpha-D-Glucopyranoside, 4-O-[(2E)-1-oxo-3-phenyl-2-propen-1-yl]-beta-D-fructofuranosyl"	0.704	MS2 matched	495.1496	4.765	0.08499711	0.0260805433333333	1.32511064878437	0.022645	0.118	0.30684	-1.7044
432	Anthranoyllycoctonine	0.706	MS2 matched	587.33118	11.018	0.0224776233333333	0.0369655033333333	1.3764702317065	0.016874	0.10519	1.6445	0.71769
435	Astragalin	0.731	MS2 matched	471.0867	2.629	0.200104756666667	0.0381095833333333	1.23657344682637	0.04813	0.17353	0.19045	-2.3925
443	Betaine	0.943	MS2 matched	118.08416	0.615	0.102338723333333	0.229721593333333	1.36032760304156	0.0098186	0.078413	2.2447	1.1665
446	Biosone	0.718	MS2 matched	469.33743	4.413	0.0283996266666667	0.0489492	1.38255617336879	0.021132	0.11454	1.7236	0.78541
448	Bruceine D	0.729	MS2 matched	433.13019	2.442	0.09331349	0.01571495	1.42571739374841	0.0055986	0.056579	0.16841	-2.5699
450	Bullatine A	0.791	MS2 matched	344.25461	10.414	0.201472086666667	0.0899250333333333	1.35547995985253	0.018052	0.10751	0.44634	-1.1638
458	cis-Caffeic acid	0.7	MS2 matched	163.03687	11.77	1.10983523333333	0.6735799	1.38982118910342	0.020643	0.11454	0.60692	-0.72042
462	Cyclic AMP	0.889	MS2 matched	330.33701	10.377	0.6753958	2.03657836666667	1.49609293686944	0.0019663	0.034399	3.0154	1.5923
502	gamma-Glu-leu	0.784	MS2 matched	261.1402	2.229	0.11187663	0.0246871733333333	1.46513600876345	0.002644	0.036949	0.22066	-2.1801
520	Indole-3-acetyl-L-phenylalanine	0.708	MS2 matched	323.14627	5.38	0.0516674766666667	0.0935107466666667	1.42207638635774	0.014146	0.095308	1.8099	0.85588
536	Licoagroside B	0.755	MS2 matched	455.11642	2.322	1.4435768	0.190028133333333	1.25292229381479	0.042322	0.16393	0.13164	-2.9254
539	Linolenic acid ethyl ester	0.925	MS2 matched	307.26379	10.663	2.046094	1.19176666666667	1.30101933903903	0.027417	0.13446	0.58246	-0.77977
545	Matrine	0.843	MS2 matched	249.19655	6.275	0.1591935	0.248613933333333	1.33691770437362	0.035798	0.14384	1.5617	0.64313
555	Mirtazapine	0.721	MS2 matched	266.17139	6.917	0.1124857	0.357473776666667	1.401904621513	0.015896	0.10294	3.1779	1.6681
556	Mundulone	0.841	MS2 matched	435.18015	3.983	0.260334606666667	0.08423205	1.42227810045947	0.0061078	0.057924	0.32355	-1.6279
559	N-(2-Hydroxyethyl)icosanamide	0.767	MS2 matched	356.35065	10.523	0.141835633333333	0.225101766666667	1.3426946178103	0.031544	0.13587	1.5871	0.66636
567	N-[1-(4-Methoxy-6-oxopyran-2-yl)-2-methylpropyl]acetamide	0.706	MS2 matched	278.08917	5.593	0.04740288	0.110203623333333	1.46791778928352	0.0054413	0.05593	2.3248	1.2171
572	N-Cyclohexylformamide	0.83	MS2 matched	128.10547	4.696	0.266406733333333	0.453267033333333	1.29719017422327	0.045824	0.17075	1.7014	0.76673
573	N-Desmethyltramadol	0.768	MS2 matched	250.17783	7.141	0.524921166666667	1.02744163333333	1.38353802906383	0.018655	0.10915	1.9573	0.96888
574	Neobavaisoflavone	0.811	MS2 matched	345.11276	1.941	0.13329198	0.05692836	1.3043819797236	0.027926	0.13498	0.4271	-1.2274
583	Octadecanamide	0.817	MS2 matched	284.2962	11.564	17.6684583333333	51.5157996666667	1.41443469430899	0.0089239	0.074403	2.9157	1.5438
584	Olopatadine	0.702	MS2 matched	338.18124	6.053	0.03207327	0.0524680033333333	1.3557345463673	0.025285	0.12777	1.6359	0.71007
585	Oroxylin A	0.904	MS2 matched	285.07437	7.565	0.07146151	0.224029663333333	1.47628735931476	0.0028587	0.037387	3.135	1.6485
586	Oxalicine B	0.753	MS2 matched	542.2077	5.018	0.451164166666667	0.286590966666667	1.2741311666804	0.033142	0.13816	0.63523	-0.65466
596	Phytosphingosine	0.842	MS2 matched	318.30063	10.014	0.162180266666667	0.372969366666667	1.49166774139199	0.002302	0.036558	2.2997	1.2015
614	Seneciphylline	0.711	MS2 matched	334.1579	4.159	0.004468035	0.0388260586666667	1.51177749075169	0.00039767	0.016578	8.6897	3.1193
616	Sibiricose A5	0.838	MS2 matched	541.15051	3.113	0.0529520733333333	0.132899796666667	1.46409306999168	0.0059562	0.057924	2.5098	1.3276
618	"Solasodine base + 2H, 1O, O-Hex-Hex-Hex"	0.845	MS2 matched	918.50885	7.752	0.0132010503333333	1.578320029	1.31454048131149	0.017804	0.10751	119.56	6.9016
619	Sphinganine	0.726	MS2 matched	302.3056	9.544	1.477141	2.457125	1.27765350312978	0.047512	0.17223	1.6634	0.73416
628	Trehalose	0.773	MS2 matched	365.1055	3.47	0.918748	0.257544666666667	1.50322565988911	8.272e-05	0.0091957	0.28032	-1.8348
642	"US10376502, Entry 13"	0.748	MS2 matched	443.3515	10.906	0.975695833333333	2.6780006	1.4944754849574	0.0020113	0.034399	2.7447	1.4567
647	Vincanidine	0.735	MS2 matched	309.16632	6.636	0.174646633333333	0.299277366666667	1.35080666059055	0.025854	0.12957	1.7136	0.77704

## Sheet: E
Supplementary Table 3E: Top 20 significantly different metabolites from main producing areas of P. heterophylla in each province compared with those from Zherong, Fujian
No	A2 vs F2	G1vs F2	J1vsF2	S2vsF2
1	Fraxetin↓	3-Hydroxypyridine↑	Ethyl caffeate↓	Chrysin↑
2	PI 36:5↓	Poricoic acid A↑	Pipecolic acid↑	alpha-Chaconine↑
3	Rhizonic acid↑	"9,10-Dihydroxy-8-oxooctadec-12-enoic acid"↑	gamma-Linolenic acid↑	Soyasaponin Ba↑
4	8-Prenylnaringenin↓	"12,13-Dihydroxyoctadec-9-enoic acid"↑	4-Guanidinobutyric acid↑	2-Oahsa↑
5	"(3S)-5-[(1R,2R,8aS)-2-hydroxy-2,5,5,8a-tetramethyl-3,4,4a,6,7,8-hexahydro-1H-naphthalen-1-yl]-3-methylpentanoic acid"↓	Betaine↑	Gentisyl alcohol↑	Daidzein↑
6	Ethyl caffeate↓	Acacetin↑	Volemitol↓	Wogonin↑
7	Tuberostemonine↑	"(1R,4aS,5R,8aS)-5-(5-hydroxy-3-methylpentyl)-1,4a-dimethyl-6-methylidene-3,4,5,7,8,8a-hexahydro-2H-naphthalene-1-carboxylic acid"↓	Seneciphylline↑	4-Oxonon-2-enoic Acid↑
8	8-(2-Oxo-5-pent-2-enylcyclopent-3-en-1-yl)octanoic acid↑	Ethyl caffeate↓	PI 36:5↓	Acacetin↑
9	gamma-Aminobutyrate↓	"9,10-Epoxystearic acid"↑	FA 28:7↑	3-Phosphoglycerate↓
10	"3-[(Acetyloxy)methyl]-5-[(1R,4aR,8aR)-decahydro-5,5,8a-trimethyl-2-methylene-1-naphthalenyl]-, methyl ester, (2Z)-2-pentenoic acid"↓	Pipecolic acid↑	Rhizonic acid↑	Seneciphylline↑
11	Stenophylline A↓	9-Oxo-11-(3-pentyloxiran-2-YL)undec-10-enoic acid↑	Quillaic acid↑	Ethyl caffeate↓
12	"(3beta,5xi,9xi,18xi)-22-Hydroxyolean-12-en-3-yl O--6-deoxyhexopyranosyl-(1->2)-O-pentopyranosyl-(1->2)-hexopyranosiduronic acid"↓	Xanthosine↑	Dehydroepivincamine↑	Humantenine↑
13	N-Fructosyl pyroglutamate↑	8-[3-(3-Oxooct-1-enyl)oxiran-2-yl]octanoic acid↑	Humantenine↑	FA 20:0;2O↑
14	"3-[2-O-(alpha-L-Rhamnopyranosyl)-beta-D-glucopyranosyloxy]-5,4-dihydroxy-7-[2-O-[(E)-4-hydroxycinnamoyl]-beta-D-glucopyranosyloxy]flavone"↓	PI 36:5↓	Coniferyl aldehyde↓	9-Oxo-11-(3-pentyloxiran-2-YL)undec-10-enoic acid↑
15	3-(4-Hydroxy-3-methoxyphenyl)propionic acid↑	Secoisolariciresinol↓	Camellimidazole D↑	FA 28:7↓
16	Salicylic acid glucoside↓	Wogonin↑	N-(Naphthalen-1-yl)-1-pentyl-1H-indole-3-carboxamide↑	"(2E,4E)-N-(2-Methylpropyl)dodeca-2,4-dienamide"↑
17	Cotoin↑	Limocitrin↑	"16-Hydroxy-9-oxooctadeca-10,12,14-trienoic acid"↑	8-Prenylnaringenin↓
18	Dehydroepivincamine↑	Cinnamamide↑	N-Fructosyl pyroglutamate↑	Trehalose↓
19	Poricoic acid A↑	"N,N-Dimethylguanosine"↑	Fraxetin↓	5-Deoxy-5-methylthioadenosine↑
20	"3,4-Dihydroxybenzaldehyde"↓	Salicylic acid glucoside↑	gamma-Aminobutyrate↓	Trehalose-6-phosphate↓
