# Supplementary material for: Differences in Chemical Components and Antioxidant Ability Analysis of Pseudostellaria heterophylla from Multiple Origins
Source: Int J Mol Sci. 2026 Mar 30;27(7):3139. doi: 10.3390/ijms27073139 (PMC13074024; doi:10.3390/ijms27073139)
Supplement: Supplementary file 1 [file ijms-27-03139-s001.zip › Supplementary files/Supplementary Table S4. Metabolites consistently significantly increased or decreased in four other main production areas versus Zherong.xlsx]

## Sheet: file explanation
id	The unique data ID of the substance in this qualitative analysis.
MS2 name	The substance name obtained from MS/MS (secondary mass spectrometry) qualitative matching.
A2F2	Xuancheng, Anhui vs. Zherong, Fujian
G1F2	Shibin, Guizhou vs. Zherong, Fujian
J1F2	Jurong, Jiangsu vs. Zherong, Fujian
S2F2	Linmu, Shandong vs. Zherong, Fujian
FC（FOLD CHANGE）	The ratio of the mean abundance values between the two compared experimental groups.
LOG_FC（LOG_FOLDCHANGE）	The base-2 logarithm of the fold change value.
Average LOG_FC	the mean of the LOG_FC values calculated for each of the four major production areas (Xuancheng, Anhui; Shibin, Guizhou; Jurong, Jiangsu; Linmu, Shandong) relative to the reference area, Zherong, Fujian (F2).
Category	Classification by chemical structure of the substances; unidentifiable types are labeled as "Others".

## Sheet: A
Supplementary Table 4A. Metabolites consistently Significantly decreased in four other main Production Areas vs. Zherong
NO.	id	MS2 name	A2F2		G1F2		J1F2		S2F2		Average LOG_FC	Category
			FC	LOG_FC	FC	LOG_FC	FC	LOG_FC	FC	LOG_FC
1	166	Fraxetin	0.031524	-4.9874	0.1902	-2.3944	0.057282	-4.1258	0.39695	-1.333	-3.21015	Coumarins
2	261	PI 36:5	0.095957	-3.3815	0.12403	-3.0112	0.13382	-2.9016	0.43863	-1.1889	-2.6208	Lipids
3	145	Ethyl caffeate	0.22125	-2.1762	0.15969	-2.6466	0.19696	-2.344	0.12469	-3.0036	-2.5426	Phenolic acid esters
4	347	"2-(((R)-2,3-Dihydroxypropyl)phosphoryloxy)-N,N,N-trimethylethanaminium"	0.083214	-3.587	0.059858	-4.0623	0.30217	-1.7266	0.59002	-0.76116	-2.53426	Others
5	448	Bruceine D	0.24354	-2.0378	0.25334	-1.9809	0.16806	-2.5729	0.16841	-2.5699	-2.29038	Terpenoids
6	428	"alpha-D-Glucopyranoside, 4-O-[(2E)-1-oxo-3-phenyl-2-propen-1-yl]-beta-D-fructofuranosyl"	0.20003	-2.3217	0.11103	-3.171	0.29932	-1.7402	0.30684	-1.7044	-2.23432	Others
7	285	Steviolbioside	0.21098	-2.2448	0.11435	-3.1285	0.30221	-1.7264	0.33645	-1.5716	-2.16783	Terpenoids
8	227	"Methyl (2S,3R,4S)-3-ethenyl-4-[2-(3,4,5-trihydroxybenzoyl)oxyethyl]-2-[3,4,5-trihydroxy-6-(hydroxymethyl)oxan-2-yl]oxy-3,4-dihydro-2H-pyran-5-carboxylate"	0.16004	-2.6435	0.18503	-2.4342	0.14442	-2.7917	0.58103	-0.78332	-2.16318	Others
9	169	gamma-Aminobutyrate	0.20652	-2.2756	0.15139	-2.7237	0.22878	-2.1279	0.49665	-1.0097	-2.03423	Amino acids and derivatives
10	556	Mundulone	0.15544	-2.6855	0.25334	-1.9809	0.34658	-1.5287	0.32355	-1.6279	-1.95575	Flavonoids
11	628	Trehalose	0.28181	-1.8272	0.18654	-2.4224	0.36456	-1.4558	0.28032	-1.8348	-1.88505	Saccharides
12	9	"(3beta,5xi,9xi,18xi)-22-Hydroxyolean-12-en-3-yl O--6-deoxyhexopyranosyl-(1->2)-O-pentopyranosyl-(1->2)-hexopyranosiduronic acid"	0.18791	-2.4119	0.28296	-1.8213	0.29567	-1.758	0.46596	-1.1017	-1.77323	Terpenoids
13	50	"3-[2-O-(alpha-L-Rhamnopyranosyl)-beta-D-glucopyranosyloxy]-5,4'-dihydroxy-7-[2-O-[(E)-4-hydroxycinnamoyl]-beta-D-glucopyranosyloxy]flavone"	0.25808	-1.9541	0.21058	-2.2475	0.50378	-0.98913	0.29007	-1.7855	-1.74406	Flavonoids
14	319	"(5-Benzoyloxy-4,6-dihydroxy-3-methoxycyclohexen-1-yl)methyl benzoate"	0.42012	-1.2511	0.35685	-1.4866	0.14004	-2.8361	0.40785	-1.2939	-1.71693	Others
15	41	2-Hydroxy-4-methylvaleric acid	0.4267	-1.2287	0.26581	-1.9115	0.32512	-1.621	0.23949	-2.062	-1.7058	Organic acids
16	502	gamma-Glu-leu	0.53154	-0.91176	0.16532	-2.5966	0.46107	-1.117	0.22066	-2.1801	-1.70137	Amino acids and derivatives
17	58	3-Phosphoglycerate	0.26409	-1.9209	0.49743	-1.0074	0.35183	-1.507	0.31332	-1.6743	-1.5274	Organic acids
18	284	Stenophylline A	0.16391	-2.609	0.28582	-1.8068	0.61725	-0.69606	0.56738	-0.81761	-1.48237	Alkaloids
19	368	"2-Methyl-3-[(2S,3R,4S,5S,6R)-3,4,5-trihydroxy-6-(hydroxymethyl)oxan-2-yl]oxypyran-4-one"	0.3693	-1.4372	0.50833	-0.97617	0.28665	-1.8026	0.32482	-1.6223	-1.45957	Others
20	383	"4-(1,3-Benzodioxol-5-ylmethyl)-3-[(3,4-dimethoxyphenyl)methyl]oxolan-2-one"	0.40555	-1.302	0.17984	-2.4752	0.46164	-1.1152	0.52667	-0.92502	-1.45436	Others
21	100	"Adenosine 2',3'-cyclic phosphate"	0.40332	-1.31	0.21335	-2.2287	0.5916	-0.7573	0.47482	-1.0746	-1.34265	Nucleotide derivatives
22	134	Dehydrotumulosic acid	0.3395	-1.5585	0.39789	-1.3296	0.39698	-1.3329	0.53116	-0.91277	-1.28344	Terpenoids
23	205	Lactose	0.40024	-1.3211	0.34256	-1.5456	0.48301	-1.0499	0.43496	-1.201	-1.2794	Saccharides
24	223	Maslinic acid	0.31658	-1.6594	0.39009	-1.3581	0.53804	-0.8942	0.52167	-0.9388	-1.21263	Terpenoids
25	254	Phenylalanine	0.39051	-1.3566	0.39752	-1.3309	0.41281	-1.2764	0.54327	-0.88027	-1.21104	Amino acids and derivatives
26	192	Histidine	0.39286	-1.3479	0.52094	-0.94082	0.37855	-1.4015	0.49082	-1.0267	-1.17923	Amino acids and derivatives
27	209	Leucine	0.51369	-0.96104	0.35354	-1.5001	0.39794	-1.3294	0.53369	-0.90591	-1.17411	Amino acids and derivatives
28	220	L-Threonine	0.38697	-1.3697	0.46534	-1.1036	0.43039	-1.2163	0.51825	-0.94827	-1.15947	Amino acids and derivatives
29	217	Loganin	0.38209	-1.388	0.57554	-0.79702	0.39794	-1.3294	0.48733	-1.037	-1.13785	Terpenoids
30	119	Camelliaside B	0.56222	-0.83079	0.51751	-0.95035	0.31233	-1.6789	0.49072	-1.027	-1.12176	Glycosides
31	273	Raffinose	0.45575	-1.1337	0.53807	-0.89412	0.39065	-1.356	0.61294	-0.70619	-1.0225	Saccharides
32	586	Oxalicine B	0.542	-0.88365	0.50909	-0.97401	0.41738	-1.2606	0.63523	-0.65466	-0.94323	Alkaloids
note：F2: Zherong, Fujian (MP area); A2: Xuanchen, Anhui (MP area); G1: Shibin, Guizhou (MP area); J1: Jurong, Jiangsu (MP area); S2: Linmu, Shandong (MP area). MP: Mildly polluted area.

## Sheet: B
Supplementary Table 4B. Metabolites consistently Significantly increased in four other main Production Areas vs. Zherong
NO.	ID	Name	A2F2		G1F2		J1F2		S2F2		Average LOG_FC	Category
			FC	LOG_FC	FC	LOG_FC	FC	LOG_FC	FC	LOG_FC
1	281	Soyasaponin Ba	346.49	8.4367	1281.4	10.323	1983.3	10.954	1017.3	9.9905	9.92605	Terpenoids
2	614	Seneciphylline	14.446	3.8526	4.6179	2.2072	14.752	3.8828	8.6897	3.1193	3.26547	Alkaloids
3	272	Quillaic acid	9.2359	3.2073	11.715	3.5503	9.9892	3.3204	2.9832	1.5768	2.9137	Terpenoids
4	367	2-Methoxy-4-pentadecylbenzoic acid	7.3392	2.8756	4.331	2.1147	5.8168	2.5402	3.4643	1.7926	2.33078	Phenolic acids
5	402	"5H-Pyrido[4,3-b]indole"	4.9494	2.3073	3.6795	1.8795	4.3734	2.1288	1.9017	0.9273	1.81072	Alkaloids
6	153	FA 20:0;2O	2.3454	1.2298	3.1055	1.6348	3.5582	1.8311	2.2626	1.178	1.46843	Lipids
7	583	Octadecanamide	2.7813	1.4758	2.7401	1.4542	2.5624	1.3575	2.9157	1.5438	1.45782	Lipids
8	22	"16-Hydroxy-9-oxooctadeca-10,12,14-trienoic acid"	1.9666	0.97571	4.0533	2.0191	3.8288	1.9369	1.8407	0.88029	1.453	Lipids
9	93	9-Oxo-11-(3-pentyloxiran-2-YL)undec-10-enoic acid	2.9992	1.5846	3.393	1.7625	3.3536	1.7457	1.5617	0.64307	1.43397	Lipids
10	350	"2,2,6,6-Tetramethyl-4-piperidone"	2.8539	1.5129	2.5205	1.3337	2.6997	1.4328	2.7113	1.439	1.4296	Others
11	84	"9,10-Epoxystearic acid"	2.527	1.3374	2.8109	1.491	4.2309	2.081	1.7495	0.80695	1.42909	Lipids
12	229	Methyl hexadecanoate	2.7338	1.4509	3.1632	1.6614	3.3864	1.7598	1.7497	0.80711	1.4198	Lipids
13	148	FA 18:1;2O	3.1264	1.6445	3.0774	1.6217	2.8469	1.5094	1.7825	0.83392	1.40238	Lipids
14	170	gamma-Linolenic acid	2.8147	1.493	2.1593	1.1106	3.6986	1.887	1.8114	0.85709	1.33692	Lipids
15	193	Humantenine	2.5549	1.3533	2.16	1.111	3.6741	1.8774	1.8478	0.88579	1.30687	Alkaloids
16	310	"(2E,4E)-N-(2-Methylpropyl)dodeca-2,4-dienamide"	2.3186	1.2132	2.295	1.1985	2.2861	1.1929	2.9963	1.5832	1.29695	Lipids
17	76	8-(2-Oxo-5-pent-2-enylcyclopent-3-en-1-yl)octanoic acid	2.6201	1.3896	2.0139	1.01	3.6048	1.8499	1.5257	0.60944	1.21474	Lipids
18	567	N-[1-(4-Methoxy-6-oxopyran-2-yl)-2-methylpropyl]acetamide	2.7426	1.4556	2.0473	1.0337	2.1602	1.1111	2.3248	1.2171	1.20437	Others
19	327	"[3-[(1Z,9Z)-Octadeca-1,9-dienoxy]-2-octadecanoyloxypropyl] 2-(trimethylazaniumyl)ethyl phosphate"	2.2995	1.2013	2.2299	1.157	2.0427	1.0305	2.4315	1.2819	1.16768	Lipids
20	44	2-Oahsa	2.1866	1.1287	1.6653	0.73577	3.6798	1.8796	1.8573	0.89324	1.15933	Lipids
21	200	Isorhamnetin-3-O-galactoside-6''-rhamnoside	2.1606	1.1114	2.6813	1.423	2.214	1.1466	1.5627	0.64404	1.08126	Flavonoids
22	83	"9,10-Dihydroxy-8-oxooctadec-12-enoic acid"	1.7661	0.82058	2.9403	1.556	2.4363	1.2847	1.5417	0.62451	1.07145	Lipids
23	206	Lamuran	1.6668	0.73708	1.8911	0.91926	3.0001	1.585	1.6064	0.68386	0.9813	Terpenoids
24	20	13-HoTrE	1.7876	0.83804	1.8624	0.89716	2.8489	1.5104	1.5064	0.59114	0.959185	Lipids
25	66	4-Hydroxyquinoline	1.6592	0.73049	2.1743	1.1206	1.6873	0.7547	1.9326	0.95053	0.88908	Alkaloids
note：F2: Zherong, Fujian (MP area); A2: Xuanchen, Anhui (MP area); G1: Shibin, Guizhou (MP area); J1: Jurong, Jiangsu (MP area); S2: Linmu, Shandong (MP area). MP: Mildly polluted area.
